# Supplementary material for: Mass Spectrometry-Based Analysis of Surface Proteins in Staphylococcus aureus Clinical Strains: Identification of Promising k‑mer Targets for Diagnostics
Source: J Proteome Res. 2025 Aug 7;24(9):4575–85. doi: 10.1021/acs.jproteome.5c00321 (PMC12418492; doi:10.1021/acs.jproteome.5c00321)
Supplement: Supplementary file 2 [file pr5c00321_si_002.xlsx]

## Sheet: Proteins
Table S2: Results of Mass spectrometry analysis and Proteome Discoverer search
Checked	Protein FDR Confidence: Combined	Master	Accession	Description	Exp. q-value: Combined	Sum PEP Score	Coverage [%]	# Peptides	# PSMs	# Unique Peptides	# AAs	MW [kDa]	calc. pI	Score Sequest HT: Sequest HT	# Peptides (by Search Engine): Sequest HT	Biological Process	Cellular Component	Molecular Function	Pfam IDs	Entrez Gene ID	Gene Symbol	Gene ID	KEGG Pathways	# Protein Pathway Groups	# Razor Peptides	Abundances (Grouped): 1	Abundances (Grouped): 10	Abundances (Grouped): 11	Abundances (Grouped): 12	Abundances (Grouped): 13	Abundances (Grouped): 14	Abundances (Grouped): 15	Abundances (Grouped): 16	Abundances (Grouped): 17	Abundances (Grouped): 18	Abundances (Grouped): 19	Abundances (Grouped): 2	Abundances (Grouped): 20	Abundances (Grouped): 21	Abundances (Grouped): 22	Abundances (Grouped): 23	Abundances (Grouped): 24	Abundances (Grouped): 25	Abundances (Grouped): 26	Abundances (Grouped): 27	Abundances (Grouped): 28	Abundances (Grouped): 29	Abundances (Grouped): 3	Abundances (Grouped): 30
FALSE	High	Master Protein	A0A0H2XJH7	Immunoglobulin G-binding protein A OS=Staphylococcus aureus (strain USA300) OX=367830 GN=SAUSA300_0113 PE=3 SV=1	0	193.525	58	33	675	33	508	55.5	5.71	988.41	33				Pf00746, Pf01476, Pf02216, Pf03373, Pf04650			A0A0H2XJH7; saa:SAUSA300_0113	Staphylococcus aureus infection	1	0	238.4	21.1	35.1	29.9	55.5	136.7	47.9	281.2	305.9	276.8	62.3	208.1	46.8	54.1	102.3	82.6	142.2	0.2	0.2	0.2	44.2	51.4	231.6	49
FALSE	High	Master Protein	Q2FE79	Immunoglobulin-binding protein Sbi OS=Staphylococcus aureus (strain USA300) OX=367830 GN=sbi PE=3 SV=1	0	183.509	53	34	289	34	436	50	9.38	436.94	34				Pf02216, Pf11621		sbi	Q2FE79; saa:SAUSA300_2364	Staphylococcus aureus infection	1	0	50.3	7.3	6.6	6.4	6.4	21.2	10.4	64.6	80.4	48.3	64.7	53.3	45.6	61.8	985	826.3	868.1	40.3	21.8	39	3.7	6.3	46.1	2.7
FALSE	High	Master Protein	Q2FK44	Formate acetyltransferase OS=Staphylococcus aureus (strain USA300) OX=367830 GN=pflB PE=3 SV=1	0	180.277	40	31	534	31	749	84.8	5.48	806.52	31				Pf01228, Pf02901		pflB	Q2FK44; saa:SAUSA300_0220	Pyruvate metabolism; Propanoate metabolism; Butanoate metabolism; Metabolic pathways; Microbial metabolism in diverse environments	5	0	82.2	62.5	40.9	30.5	125	94.7	154	101.8	64.7	115.1	22.8	144.8	32.6	11.3	61.2	81.7	46.5	155.6	185.3	173.3	25.7	3.4	99	9.1
FALSE	High	Master Protein	A0A0H2XIJ3	Bifunctional autolysin OS=Staphylococcus aureus (strain USA300) OX=367830 GN=atl PE=3 SV=1	0	174.436	26	31	589	31	1256	137.3	9.61	907.36	31				Pf01510, Pf01832, Pf13457		atl	A0A0H2XIJ3; saa:SAUSA300_0955		0	0	93.7	220.6	217.9	202.7	55.4	46.1	77.8	13.3	11.3	25.2	29.1	76.9	22.5	35.2	28.9	42.5	16.4	86.3	29.5	92.5	265.5	259	61.8	361.3
FALSE	High	Master Protein	Q2FJ92	Elongation factor Tu OS=Staphylococcus aureus (strain USA300) OX=367830 GN=tuf PE=3 SV=1	0	149.918	45	17	440	17	394	43.1	4.86	716.71	17				Pf00009, Pf03143, Pf03144		tuf	Q2FJ92; saa:SAUSA300_0533		0	0	41.3	94.2	66.9	123.5	156.8	138.5	163.7	28.3	31.5	27.8	57.4	50.5	56.8	44.4	67.8	82.6	36.8	177.7	244.2	198.6	83.6	84.1	33.8	79.6
FALSE	High	Master Protein	Q2FGE3	Chaperone protein DnaK OS=Staphylococcus aureus (strain USA300) OX=367830 GN=dnaK PE=3 SV=1	0	146.513	38	30	355	30	610	66.3	4.78	415.93	30				Pf00012		dnaK	Q2FGE3; saa:SAUSA300_1540	RNA degradation	1	0	32.5	247.2	254.4	200	95.2	89.3	100	47.4	35.3	38.8	67.4	41.1	62.9	68.2	26.8	21.1	42.1	165.9	207.4	189.2	73.5	84.5	40.5	84.9
FALSE	High	Master Protein	Q2FJ98	DNA-directed RNA polymerase subunit beta OS=Staphylococcus aureus (strain USA300) OX=367830 GN=rpoB PE=3 SV=2	0	145.364	30	35	230	35	1183	133.1	5.02	251.49	35				Pf00562, Pf04560, Pf04561, Pf04563, Pf04565, Pf10385		rpoB	Q2FJ98; saa:SAUSA300_0527	RNA polymerase	1	0	38.9	65.7	84.3	96.5	85.8	52.2	56	70.9	56.5	71.9	74.7	48.4	45.4	57.3	53.1	74.6	58	186.6	171.8	169.2	75.3	82.4	37.4	73.7
FALSE	High	Master Protein	A0A0H2XKH5	Aconitate hydratase OS=Staphylococcus aureus (strain USA300) OX=367830 GN=acnA PE=3 SV=1	0	132.287	28	27	201	27	901	98.9	4.98	241.21	27				Pf00330, Pf00694		acnA	A0A0H2XKH5; saa:SAUSA300_1246	Citrate cycle (TCA cycle); Glyoxylate and dicarboxylate metabolism; Metabolic pathways; Biosynthesis of secondary metabolites; Microbial metabolism in diverse environments; Carbon metabolism; 2-Oxocarboxylic acid metabolism; Biosynthesis of amino acids	8	0	5.9	115.5	98.4	120	46.8	43.2	53.7	49.2	38.2	36	172.3	21	90.3	170.7	126	91.1	90.8	352.4	224.2	230.5	104.5	45.7	3.7	137.7
FALSE	High	Master Protein	A0A0H2XI32	Penicillin binding protein 2 OS=Staphylococcus aureus (strain USA300) OX=367830 GN=pbp2 PE=4 SV=1	0	130.453	36	23	237	23	727	80.4	8.73	406.44	23				Pf00905, Pf00912		pbp2	A0A0H2XI32; saa:SAUSA300_1341	Peptidoglycan biosynthesis; Metabolic pathways; beta-Lactam resistance	3	0	31.5	156	158.7	149.3	28.9	43.7	41.5	37.4	16	36.6	50	66.6	32.2	71.5	102.2	111.6	69.7	390.8	326.1	493.9	27.7	15.9	28.5	15.6
FALSE	High	Master Protein	Q2FFQ5	Foldase protein PrsA OS=Staphylococcus aureus (strain USA300) OX=367830 GN=prsA PE=3 SV=1	0	116.752	54	23	232	23	320	35.6	9	310.95	23				Pf00639		prsA	Q2FFQ5; saa:SAUSA300_1790		0	0	52.7	277.4	285.3	377.9	51	41.3	40.9	62.5	44.4	87.2	70.2	59.8	70	62.3	37.5	31.5	32.5	189.3	161.2	150	84.9	79.5	42.9	103.3
FALSE	High	Master Protein	Q2FDV3	1-pyrroline-5-carboxylate dehydrogenase OS=Staphylococcus aureus (strain USA300) OX=367830 GN=rocA PE=3 SV=1	0	114.214	40	21	311	21	514	56.8	5.1	468.41	21				Pf00171		rocA	Q2FDV3; saa:SAUSA300_2491	Alanine, aspartate and glutamate metabolism; Arginine and proline metabolism; Metabolic pathways	3	0	22.1	344.1	280.9	345	93.7	143.5	144.6	61.2	48.6	58.5	140.6	40.1	79.4	132.5	102.2	94	73.9	127.4	122.1	103.4	17.3	6	35.9	13.2
FALSE	High	Master Protein	Q2FIN8	Protein translocase subunit SecA 1 OS=Staphylococcus aureus (strain USA300) OX=367830 GN=secA1 PE=3 SV=1	0	113.321	27	28	392	28	843	95.9	5.24	388.66	28				Pf01043, Pf02810, Pf07516, Pf07517		secA1	Q2FIN8; saa:SAUSA300_0737	Quorum sensing; Protein export; Bacterial secretion system	3	0	43	198.3	202.2	183.5	151	143.6	167.2	34.4	26.1	35.5	124.9	75.3	91.2	115.9	64.7	92.1	54.9	139.1	115.9	141.7	37.5	31.5	59.5	37.3
FALSE	High	Master Protein	A0A0H2XI22	Truncated FmtB protein OS=Staphylococcus aureus (strain USA300) OX=367830 GN=fmtB PE=4 SV=1	0	111.279	19	23	74	23	1293	137.1	4.53	112.54	23				Pf07564		fmtB	A0A0H2XI22; saa:SAUSA300_2109		0	0	4.1	7.1	5.7	6.3	2.1	1.8	2.2	1.7	1.7	1.5	1325.5	5.5	783.5	1290.9	2.9	3.1	1.9	0.5	1.4	8.2	5.7	4	6.2	3.1
FALSE	High	Master Protein	Q2FHJ3	Succinate--CoA ligase [ADP-forming] subunit beta OS=Staphylococcus aureus (strain USA300) OX=367830 GN=sucC PE=3 SV=1	0	109.131	45	21	240	21	388	42	4.98	278.72	21				Pf00549, Pf08442		sucC	Q2FHJ3; saa:SAUSA300_1138	Citrate cycle (TCA cycle); Propanoate metabolism; C5-Branched dibasic acid metabolism; Metabolic pathways; Biosynthesis of secondary metabolites; Microbial metabolism in diverse environments; Carbon metabolism	7	0	13	87.9	77.3	102.6	33.6	41.5	39.6	55.9	50	41.2	219.5	27.9	121.9	197.5	67.8	51.5	65.1	229.6	233	207.6	256.8	100.3	12.3	147.2
FALSE	High	Master Protein	Q2FFJ6	Aspartyl/glutamyl-tRNA(Asn/Gln) amidotransferase subunit B OS=Staphylococcus aureus (strain USA300) OX=367830 GN=gatB PE=3 SV=1	0	108.534	36	24	190	24	475	53.6	5.14	287.59	24				Pf02637, Pf02934		gatB	Q2FFJ6; saa:SAUSA300_1880	Aminoacyl-tRNA biosynthesis; Metabolic pathways	2	0	12.8	75.2	65.6	46.2	36.2	44.3	40	17.9	13.8	15.8	23.2	31.4	26.4	29.4	71.4	115.5	37.7	401.9	520.6	438.1	24.1	32.5	25	21.5
FALSE	High	Master Protein	A0A0H2XHG3	Probable malate:quinone oxidoreductase OS=Staphylococcus aureus (strain USA300) OX=367830 GN=mqo PE=3 SV=1	0	97.651	28	16	385	16	498	56	6.55	474.83	16				Pf06039		mqo	A0A0H2XHG3; saa:SAUSA300_2541	Citrate cycle (TCA cycle); Pyruvate metabolism; Metabolic pathways; Biosynthesis of secondary metabolites; Microbial metabolism in diverse environments; Carbon metabolism	6	0	42.6	216.2	230.6	259.7	126.1	89.3	140.7	44.5	29	60	73.7	61.8	63.3	63.9	112.9	165.2	66.5	123.3	98.6	119.7	41.8	29.7	31.6	43.3
FALSE	High	Master Protein	Q2FIL7	Enolase OS=Staphylococcus aureus (strain USA300) OX=367830 GN=eno PE=3 SV=1	0	91.197	35	16	172	16	434	47.1	4.65	260.67	16				Pf00113, Pf03952		eno	Q2FIL7; saa:SAUSA300_0760	Glycolysis / Gluconeogenesis; Methane metabolism; Metabolic pathways; Biosynthesis of secondary metabolites; Microbial metabolism in diverse environments; Carbon metabolism; Biosynthesis of amino acids; RNA degradation	8	0	20.5	115.4	85.5	198.1	13.7	38.7	32.8	31.5	34.9	23.7	187.2	20.5	74	228.7	43.1	35.7	32.1	198.3	194.5	168	205.5	61.1	14.4	136.3
FALSE	High	Master Protein	Q2FI55	Serine protease HtrA-like OS=Staphylococcus aureus (strain USA300) OX=367830 GN=SAUSA300_0923 PE=3 SV=1	0	85.35	21	18	71	18	769	86.4	7.11	43.68	18				Pf13180, Pf13365			Q2FI55; saa:SAUSA300_0923		0	0	37.5	231.3	253.4	326.1	60.5	38	47.7	49.7	36.7	69.4	88	63.9	69.2	78.7	18.6	25.4	15.3	210.6	191.8	233.3	22.2	18.1	20.7	11.3
FALSE	High	Master Protein	A0A0H2XF70	Putative surface anchored protein OS=Staphylococcus aureus (strain USA300) OX=367830 GN=SAUSA300_2581 PE=4 SV=1	0	84.909	19	13	102	13	635	70.9	7.97	116.39	13				Pf01468			A0A0H2XF70; saa:SAUSA300_2581		0	0	62.5	20.8	18.7	14.4	43.5	31.7	28.1	23.2	25.1	20.4	624.4	37	459.5	550.1	196.7	125.7	177.6	4.9	1.7	4.2	202	136.7	64.7	193.3
FALSE	High	Master Protein	Q2FHN5	Carbamoyl-phosphate synthase large chain OS=Staphylococcus aureus (strain USA300) OX=367830 GN=carB PE=3 SV=1	0	83.408	21	22	172	22	1057	117.1	4.97	154.19	22				Pf02142, Pf02786, Pf02787		carB	Q2FHN5; saa:SAUSA300_1096	Pyrimidine metabolism; Alanine, aspartate and glutamate metabolism; Metabolic pathways; Biosynthesis of cofactors	4	0	23.6	140	115.6	104	228.8	175.9	213.7	71.3	43.2	55.7	75.5	64.4	38	56.4	136.5	150.4	85.4	167	140	154.6	113	84.9	68.9	92.1
FALSE	High	Master Protein	A0A0H2XFB6	3-hydroxyacyl-CoA dehydrogenase OS=Staphylococcus aureus (strain USA300) OX=367830 GN=SAUSA300_0226 PE=3 SV=1	0	82.972	25	21	139	21	753	84.6	6	165.55	21				Pf00378, Pf00725, Pf02737			A0A0H2XFB6; saa:SAUSA300_0226	Fatty acid degradation; Benzoate degradation; Butanoate metabolism; Metabolic pathways; Microbial metabolism in diverse environments; Carbon metabolism; Fatty acid metabolism	7	0	25.9	11.5	18.6	19.9	4.5	4.1	0.9	19.8	24.8	14.3	124	22.4	78.4	150.2	71.7	17.5	141.1	782	242.6	549	20.6	16.4	26.3	8
FALSE	High	Master Protein	Q2FJ78	Serine-aspartate repeat-containing protein D OS=Staphylococcus aureus (strain USA300) OX=367830 GN=sdrD PE=3 SV=1	0	82.733	16	18	68	17	1381	149.4	4.37	72.8	18				Pf00746, Pf04650, Pf10425, Pf17210, Pf17961		sdrD	Q2FJ78; saa:SAUSA300_0547	Staphylococcus aureus infection	1	1	1169.6	14.2	13.9	12.3	2.9	9.6	5.6	12.6	13.4	20.8	38.1	934.4	41	35.7	48.4	28.6	20.5	16.6	25	18.1	21.8	22.5	723	17.6
FALSE	High	Master Protein	Q2FJ77	Serine-aspartate repeat-containing protein E OS=Staphylococcus aureus (strain USA300) OX=367830 GN=sdrE PE=3 SV=1	0	80.998	11	13	79	9	1154	125.2	4.49	128.67	13				Pf00746, Pf04650, Pf10425, Pf17210, Pf17961		sdrE	Q2FJ77; saa:SAUSA300_0548	Staphylococcus aureus infection	1	3	13.5	125.4	129	130.6	14.5	11.5	13.5	377.6	387.6	946.2	24.6	14.3	29	25.7	138.8	118.6	54.9	180.5	168.8	117.7	27.7	19.7	11	19
FALSE	High	Master Protein	Q2FFZ9	UPF0478 protein SAUSA300_1685 OS=Staphylococcus aureus (strain USA300) OX=367830 GN=SAUSA300_1685 PE=3 SV=1	0	77.004	61	11	143	11	163	18	7.5	197.87	11				Pf06103			Q2FFZ9; saa:SAUSA300_1685		0	0	14.8	94	96	94	253.9	157.6	242.4	76.8	63.2	51.7	145.8	19.3	102.1	121.6	29.7	30	28.3	79.6	44.7	55.4	81.9	67.1	15.3	100.7
FALSE	High	Master Protein	A0A0H2XH82	Putative lipoprotein OS=Staphylococcus aureus (strain USA300) OX=367830 GN=SAUSA300_0372 PE=4 SV=1	0	76.58	54	13	159	13	190	21.3	5.87	210.12	13				Pf03413			A0A0H2XH82; saa:SAUSA300_0372		0	0	29.2	132.8	138.7	146.3	56.7	72.9	64.2	8.2	6.7	2.3	78.6	30	49.1	136.7	54.5	14.2	44.9	28.1	25.1	37.2	302.9	275.4	30.4	313.4
FALSE	High	Master Protein	Q2FHV1	Iron-regulated surface determinant protein A OS=Staphylococcus aureus (strain USA300) OX=367830 GN=isdA PE=3 SV=1	0	75.204	28	11	117	11	350	38.7	9.64	143.32	11				Pf00746, Pf05031		isdA	Q2FHV1; saa:SAUSA300_1029	Staphylococcus aureus infection	1	0	18.3	71.2	74.6	73.1	48.5	42.7	47	491.2	553.2	460.6	140.2	30.6	106.4	78.9	8.4	8.1	3.8	29.2	20.5	55	103.8	50.9	23.6	142.4
FALSE	High	Master Protein	Q2FJB5	ATP-dependent Clp protease ATP-binding subunit ClpC OS=Staphylococcus aureus (strain USA300) OX=367830 GN=clpC PE=3 SV=1	0	72.935	23	18	132	18	818	91	5.73	120.88	18				Pf00004, Pf02861, Pf07724, Pf10431, Pf17871		clpC	Q2FJB5; saa:SAUSA300_0510		0	0	24.8	93.1	93.1	80	40.9	41.6	48.3	42.6	33.2	33.5	58	41.6	34.1	48.1	62.9	33.2	57.5	201	248	211.9	93.8	148.7	64.1	76.9
FALSE	High	Master Protein	Q2FF95	Chaperonin GroEL OS=Staphylococcus aureus (strain USA300) OX=367830 GN=groEL PE=3 SV=1	0	71.605	24	13	167	13	538	57.6	4.64	239.36	13				Pf00118		groEL	Q2FF95; saa:SAUSA300_1982	RNA degradation	1	0	16.7	100.9	83.1	92	21.1	31.5	23.3	48.9	32.2	31.9	137.1	34.5	61.6	119.3	46.5	36.7	52.4	196.7	278	182.7	128.3	94.3	34	51.7
FALSE	High	Master Protein	A0A0H2XIH6	Transketolase OS=Staphylococcus aureus (strain USA300) OX=367830 GN=tkt PE=3 SV=1	0	71.468	20	12	120	12	625	68.3	5.06	159.47	12				Pf00456, Pf02779, Pf02780		tkt	A0A0H2XIH6; saa:SAUSA300_1239	Pentose phosphate pathway; Metabolic pathways; Biosynthesis of secondary metabolites; Microbial metabolism in diverse environments; Carbon metabolism; Biosynthesis of amino acids	6	0	9	116.1	95.6	86.5	134.7	116.8	149.3	32.4	21.9	28.4	63	35.8	37.4	59.3	148.3	181.7	91.4	327.2	314.4	329.2	55.4	27.4	35.5	53.7
FALSE	High	Master Protein	A0A0H2XGW5	ATP-dependent zinc metalloprotease FtsH OS=Staphylococcus aureus (strain USA300) OX=367830 GN=ftsH PE=3 SV=1	0	70.934	23	19	189	19	697	77.7	5.52	226.92	19				Pf00004, Pf01434, Pf06480, Pf17862		ftsH	A0A0H2XGW5; saa:SAUSA300_0489		0	0	35.2	300.3	357.5	401.7	66.5	67.6	83.2	37.5	24.6	42.9	75.8	44.7	49.6	73.4	39.8	44.4	46.5	148.4	141.2	149.1	37.1	37.3	37.4	56.7
FALSE	High	Master Protein	Q2FI17	Probable quinol oxidase subunit 2 OS=Staphylococcus aureus (strain USA300) OX=367830 GN=qoxA PE=3 SV=1	0	70.466	16	11	79	11	366	41.8	8.62	98.42	11				Pf00116, Pf02790		qoxA	Q2FI17; saa:SAUSA300_0963	Oxidative phosphorylation; Metabolic pathways	2	0	128.5	64.6	67.8	51.6	215.8	94.9	146.8	80.5	84.6	74.1	75.5	181.6	38.5	88.4	34	28.4	57.9	87.4	95.1	97.2	134.2	85.2	211.3	109.9
FALSE	High	Master Protein	Q2FEP5	30S ribosomal protein S3 OS=Staphylococcus aureus (strain USA300) OX=367830 GN=rpsC PE=3 SV=1	0	70.341	50	14	503	14	217	24.1	9.76	628.91	14				Pf00189, Pf07650	66840456	rpsC	Q2FEP5; saa:SAUSA300_2198	Ribosome	1	0	59.3	137.9	148.3	126.3	263.5	221.1	295.2	39.9	27	50.7	63.6	71.5	58.2	56.6	73.6	96.5	52.8	81.8	69.9	86.4	43.6	34.2	63.8	36.3
FALSE	High	Master Protein	Q2FF15	Serine hydroxymethyltransferase OS=Staphylococcus aureus (strain USA300) OX=367830 GN=glyA PE=3 SV=1	0	70.333	39	17	153	17	412	45.1	6.21	130.82	17				Pf00464		glyA	Q2FF15; saa:SAUSA300_2067	Glycine, serine and threonine metabolism; Cyanoamino acid metabolism; Glyoxylate and dicarboxylate metabolism; One carbon pool by folate; Methane metabolism; Metabolic pathways; Biosynthesis of secondary metabolites; Microbial metabolism in diverse environments; Carbon metabolism; Biosynthesis of amino acids; Biosynthesis of cofactors	11	0	20.9	142.6	131.1	113.8	30.1	30.8	39.1	21.9	19.6	15.7	121.9	43.6	78.4	125	105.5	132.7	86.5	320.2	348.3	308.1	51.9	63.1	57	40.6
FALSE	High	Master Protein	Q2FHD8	Aerobic glycerol-3-phosphate dehydrogenase OS=Staphylococcus aureus (strain USA300) OX=367830 GN=glpD PE=3 SV=1	0	69.428	29	16	154	16	557	62.3	7.03	165.36	16				Pf01266, Pf16901		glpD	Q2FHD8; saa:SAUSA300_1193	Glycerophospholipid metabolism; Biosynthesis of secondary metabolites	2	0	83.8	238.5	206.2	202	107.5	61.8	114.1	48	29.6	68.8	37.8	107.4	32.2	32.2	84.8	105.4	41.8	79.4	55.7	94	69.2	39.2	32	125
FALSE	High	Master Protein	A0A0H2XKM7	Transferrin receptor OS=Staphylococcus aureus (strain USA300) OX=367830 GN=SAUSA300_0721 PE=4 SV=1	0	69.403	39	17	110	17	342	37.8	9.31	129.73	17				Pf01497			A0A0H2XKM7; saa:SAUSA300_0721		0	0	53.3	55.4	75.1	76.4	39.8	30.4	8.1	35.1	38.1	35.1	11.6	72.7	9.2	7.7	10.9	7.4	10.2	454.5	318.9	398.8	60.6	45.2	33.9	27.4
FALSE	High	Master Protein	Q2FIG2	UPF0337 protein SAUSA300_0816 OS=Staphylococcus aureus (strain USA300) OX=367830 GN=SAUSA300_0816 PE=3 SV=1	0	69.4	92	13	245	11	64	7	5.22	326.47	13				Pf05532			Q2FIG2; saa:SAUSA300_0816		0	2	29.6	80.4	73.3	88.3	25.8	37.6	51.2	1.2	1.4	1.1	76.8	41.6	50.8	117.2	47.8	25.3	77.2	97.1	145.5	138.3	222.4	379.7	28	216.9
FALSE	High	Master Protein	Q2FIA7	Uncharacterized protein SAUSA300_0871 OS=Staphylococcus aureus (strain USA300) OX=367830 GN=SAUSA300_0871 PE=3 SV=1	0	68.675	34	11	80	11	300	33.1	5	130.74	11				Pf01557			Q2FIA7; saa:SAUSA300_0871		0	0	6.5	194	134.8	192.7	49	23	59.5	35.6	12.2	9.2	85.3	11.2	54.5	112.8	124	173.8	63.4	245.1	236.5	196.1	66.3	40.4	11	64.7
FALSE	High	Master Protein	A0A0H2XHD5	Pyruvate dehydrogenase E1 component subunit alpha OS=Staphylococcus aureus (strain USA300) OX=367830 GN=pdhA PE=4 SV=1	0	68.595	25	11	178	11	370	41.4	5	313.49	11				Pf00676		pdhA	A0A0H2XHD5; saa:SAUSA300_0993	Glycolysis / Gluconeogenesis; Citrate cycle (TCA cycle); Pyruvate metabolism; Metabolic pathways; Biosynthesis of secondary metabolites; Microbial metabolism in diverse environments; Carbon metabolism	7	0	28.7	137.9	132.5	126.6	52	60.6	49.3	28	22.4	33.8	118.8	42.6	111.4	139.9	163.6	189.2	170.8	177.2	190.7	192.9	44.7	18.9	31	35.9
FALSE	High	Master Protein	A0A0H2XIQ2	Dihydrolipoyl dehydrogenase OS=Staphylococcus aureus (strain USA300) OX=367830 GN=lpdA PE=3 SV=1	0	68.236	28	15	149	15	468	49.4	5.02	131.19	15				Pf02852, Pf07992		lpdA	A0A0H2XIQ2; saa:SAUSA300_0996	Glycolysis / Gluconeogenesis; Citrate cycle (TCA cycle); Glycine, serine and threonine metabolism; Valine, leucine and isoleucine degradation; Lysine degradation; Tryptophan metabolism; Pyruvate metabolism; Glyoxylate and dicarboxylate metabolism; Propanoate metabolism; Metabolic pathways; Biosynthesis of secondary metabolites; Microbial metabolism in diverse environments; Carbon metabolism; Bios…	14	0	8.4	48.6	67.5	66	7.4	10.1	15.7	42	10.4	46.8	50	55.7	45.3	38.1	34.3	45.7	120.4	199.8	229.1	255.6	73.7	19	8.6	5.7
FALSE	High	Master Protein	Q2FJ95	30S ribosomal protein S12 OS=Staphylococcus aureus (strain USA300) OX=367830 GN=rpsL PE=3 SV=1	0	67.95	46	13	481	13	137	15.3	11.25	634.61	13				Pf00164	66838837	rpsL	Q2FJ95; saa:SAUSA300_0530	Ribosome	1	0	60.6	188.3	175.6	178.7	198.5	155.5	190.9	54.3	38.1	70.9	60.4	82.2	48.8	65.4	34.9	38.1	26.4	98.5	86.2	109	49.7	30.2	56.1	44.5
FALSE	High	Master Protein	A0A0H2XFL9	50S ribosomal subunit assembly factor BipA OS=Staphylococcus aureus (strain USA300) OX=367830 GN=typA PE=3 SV=1	0	67.454	26	16	95	16	615	69.2	5.03	130.31	16				Pf00009, Pf00679, Pf03144, Pf14492	66839304	typA	A0A0H2XFL9; saa:SAUSA300_1009		0	0	25.3	131.4	107.4	106.3	190.2	206.6	279	30.4	19.4	25.7	81.7	34.7	49.7	91.3	86.2	113.1	53.6	261.6	183.6	272.1	67.4	71.5	40.8	78.2
FALSE	High	Master Protein	Q2FEV0	Alkaline shock protein 23 OS=Staphylococcus aureus (strain USA300) OX=367830 GN=asp23 PE=3 SV=1	0	64.184	30	10	212	10	169	19.2	5.2	390.19	10				Pf03780		asp23	Q2FEV0; saa:SAUSA300_2142		0	0	44.1	92.9	87	96	25.9	50.4	57.2	1.7	1.9	1.9	125.1	41.2	78.2	269.1	54.4	15.2	65.5	48.7	62.6	92.1	200.6	230.3	28.3	241.2
FALSE	High	Master Protein	Q2FGF0	Flotillin-like protein FloA OS=Staphylococcus aureus (strain USA300) OX=367830 GN=floA PE=3 SV=1	0	63.865	43	12	170	12	329	35.2	5.88	267.76	12				Pf12127	66839763	floA	Q2FGF0; saa:SAUSA300_1533		0	0	34	120.4	139.4	159.1	64	59.3	57.7	80.7	75.2	93.5	120.8	39.8	69	110.5	52.4	41	73.6	218.3	145.7	187.5	111	89.3	31.4	91.7
FALSE	High	Master Protein	A0A0H2XHQ1	Cell division protein FtsA OS=Staphylococcus aureus (strain USA300) OX=367830 GN=ftsA PE=3 SV=1	0	63.753	26	10	68	10	470	52.9	4.6	67.01	10				Pf02491, Pf14450		ftsA	A0A0H2XHQ1; saa:SAUSA300_1079		0	0	42.6	129.2	106.7	125.9	61.6	51.6	62.6	27.4	21.4	18.3	60.4	35.6	46.2	58.7	81.7	106	45.3	325	295.6	236.6	57.9	62.8	64.8	51.6
FALSE	High	Master Protein	Q2FHV2	Iron-regulated surface determinant protein B OS=Staphylococcus aureus (strain USA300) OX=367830 GN=isdB PE=3 SV=1	0	63.068	24	15	118	15	645	72.1	9.03	103.56	15				Pf00746, Pf04650, Pf05031		isdB	Q2FHV2; saa:SAUSA300_1028		0	0	76.6	46.7	80	60.1	2.4	1.8	1.7	256	282.4	230.6	177.4	72.7	101.9	145.6	5	8.7	4	18	8.1	12.9	445.7	378.7	58.1	573.3
FALSE	High	Master Protein	Q2FJ31	Alcohol dehydrogenase OS=Staphylococcus aureus (strain USA300) OX=367830 GN=adh PE=3 SV=1	0	62.889	40	12	80	12	336	36	5.52	134.13	12				Pf00107, Pf08240	66838896	adh	Q2FJ31; saa:SAUSA300_0594	Glycolysis / Gluconeogenesis; Fatty acid degradation; Tyrosine metabolism; Pyruvate metabolism; Chloroalkane and chloroalkene degradation; Naphthalene degradation; Metabolic pathways; Biosynthesis of secondary metabolites; Microbial metabolism in diverse environments; Degradation of aromatic compounds	10	0	101.2	41.8	31.8	7.3	54.4	19.9	60.6	20.9	8.8	26.2	11.9	61	22.3	11.2	19.4	26.1	19.5	272.4	462.4	204.3	27.9		107.1	9.4
FALSE	High	Master Protein	A0A0H2XER4	AcrB/AcrD/AcrF family protein OS=Staphylococcus aureus (strain USA300) OX=367830 GN=SAUSA300_2213 PE=4 SV=1	0	62.425	9	10	47	10	1055	114.6	9.07	59.87	10				Pf00873			A0A0H2XER4; saa:SAUSA300_2213		0	0	48.4	195.7	180.9	167.6	121	120.4	149.2	58.4	50.6	62.7	127.9	69.7	80.6	138.5	67.9	62.3	51.9	198.6	128.6	228.5	46.3	35.6	46.5	84
FALSE	High	Master Protein	Q2FE03	Fibronectin-binding protein A OS=Staphylococcus aureus (strain USA300) OX=367830 GN=fnbA PE=3 SV=1	0	61.784	11	10	54	7	1018	111.6	4.7	81.79	10				Pf00746, Pf02986, Pf04650, Pf10425, Pf17961		fnbA	Q2FE03; saa:SAUSA300_2441	Bacterial invasion of epithelial cells	1	3	54.5	41.4	37.1	44.3	5.6	28.7	5	1.4	4.4	1.3	9.1	46.7	10.2	1.2	788.2	931.9	755.3	73.4	42.7	66	8.2	13.4	23.9	52.7
FALSE	High	Master Protein	Q2FK94	Putative aldehyde dehydrogenase AldA OS=Staphylococcus aureus (strain USA300) OX=367830 GN=aldA PE=3 SV=1	0	61.419	26	12	162	12	495	53.6	5.27	212.9	12				Pf00171		aldA	Q2FK94; saa:SAUSA300_0170	Glycolysis / Gluconeogenesis; Ascorbate and aldarate metabolism; Fatty acid degradation; Valine, leucine and isoleucine degradation; Lysine degradation; Arginine and proline metabolism; Histidine metabolism; Tryptophan metabolism; beta-Alanine metabolism; Glycerolipid metabolism; Pyruvate metabolism; Chloroalkane and chloroalkene degradation; Pantothenate and CoA biosynthesis; Metabolic pathways;…	17	0	5.9	294.7	245.9	310.3	57.6	40	56.3	21.7	15.9	14.3	76.8	19.2	58.4	61.4	197.2	240.8	105.4	189.3	199.4	147.9	36.5	10.9	22.2	30.5
FALSE	High	Master Protein	A0A0H2XHS2	Isocitrate dehydrogenase [NADP] OS=Staphylococcus aureus (strain USA300) OX=367830 GN=icd PE=4 SV=1	0	60.026	25	14	194	14	422	46.4	4.94	225.37	14				Pf00180		icd	A0A0H2XHS2; saa:SAUSA300_1640	Citrate cycle (TCA cycle); Glutathione metabolism; Metabolic pathways; Biosynthesis of secondary metabolites; Microbial metabolism in diverse environments; Carbon metabolism; 2-Oxocarboxylic acid metabolism; Biosynthesis of amino acids	8	0	8.7	107.6	87.3	83.1	40.4	42	48.6	35.3	31	23.8	145.9	12.1	68.9	159.8	160	171.6	96.3	338.7	206.9	359.5	138.8	73.8	8.8	85.8
FALSE	High	Master Protein	Q2FJA2	50S ribosomal protein L1 OS=Staphylococcus aureus (strain USA300) OX=367830 GN=rplA PE=3 SV=1	0	58.539	47	14	252	14	230	24.7	9.01	318.97	14				Pf00687		rplA	Q2FJA2; saa:SAUSA300_0523	Ribosome	1	0	42.8	74.5	79.2	76.9	96.7	77.2	96.3	44.7	31.7	52.7	57	52.5	37.4	54.8	65.6	115.9	63.8	161	236.2	160.8	122.4	88.3	37.9	77.8
FALSE	High	Master Protein	A0A0H2XJY2	Putative long chain fatty acid-CoA ligase VraA OS=Staphylococcus aureus (strain USA300) OX=367830 GN=fadE PE=4 SV=1	0	58.459	17	8	63	8	501	56.2	5.52	91.86	8				Pf00501, Pf13193		fadE	A0A0H2XJY2; saa:SAUSA300_0228	Fatty acid biosynthesis; Fatty acid degradation; Metabolic pathways; Fatty acid metabolism; Quorum sensing	5	0	51.3	54.4	54.1	65.5	37.8	40	36.2	4	6.7	11.3	179.8	39.8	110.6	225	95.3	23.6	58.4	559.9	234.7	423.5	65.3	46.1	45.8	17.3
FALSE	High	Master Protein	A0A0H2XHZ4	Acyl-CoA dehydrogenase FadD OS=Staphylococcus aureus (strain USA300) OX=367830 GN=fadD PE=3 SV=1	0	57.7	28	14	138	14	403	44.7	5.5	156.68	14				Pf00441, Pf02770, Pf02771		fadD	A0A0H2XHZ4; saa:SAUSA300_0227	Fatty acid degradation; Lysine degradation; Benzoate degradation; Tryptophan metabolism; Metabolic pathways; Biosynthesis of secondary metabolites; Microbial metabolism in diverse environments	7	0	7.8	50.4	48.2	53.9	11.6	15.8	12.8	18.3	18.2	12	298.6	6.3	147.1	415.6	230.9	86.8	188.9	500.2	162.1	399.9	71.9	29.2	13.2	32.6
FALSE	High	Master Protein	A0A0H2XJG9	Smooth muscle caldesmon OS=Staphylococcus aureus (strain USA300) OX=367830 GN=SAUSA300_1684 PE=4 SV=1	0	57.113	30	10	101	10	399	43.9	9.52	123.38	10							A0A0H2XJG9; saa:SAUSA300_1684		0	0	114.1	195	219.6	203	69.6	75.1	89.5	17	15.4	24.1	102.3	143.2	63.2	122.7	26.3	17.1	23.8	102.5	84.8	116.8	88.1	96.2	126.3	91.6
FALSE	High	Master Protein	A0A0H2XGV4	Serine protease HtrA-like OS=Staphylococcus aureus (strain USA300) OX=367830 GN=SAUSA300_1674 PE=3 SV=1	0	56.957	28	13	170	13	424	45.8	9.31	198.45	13				Pf13180, Pf13365			A0A0H2XGV4; saa:SAUSA300_1674		0	0	69.2	226.1	268	282.6	78.3	87.8	82.8	81.9	68.8	104	180	77.1	115.1	124.8	56	86.4	44.1	107.7	100.1	96.2	66.5	65.3	48.7	54.2
FALSE	High	Master Protein	Q2FG20	Septation ring formation regulator EzrA OS=Staphylococcus aureus (strain USA300) OX=367830 GN=ezrA PE=3 SV=1	0	56.576	24	16	112	16	564	66.2	4.87	95.53	16				Pf06160		ezrA	Q2FG20; saa:SAUSA300_1664		0	0	40	249.4	273.8	356.8	50.5	52	52.7	36.2	23.6	40.3	89.5	58.7	48.8	112	32.4	37.6	39.5	266.7	182.1	210.2	32	29.2	13.5	30.5
FALSE	High	Master Protein	Q2FG40	Pyruvate kinase OS=Staphylococcus aureus (strain USA300) OX=367830 GN=pyk PE=3 SV=1	0	56.227	26	14	200	14	585	63.1	5.35	200.23	14				Pf00224, Pf00391, Pf02887		pyk	Q2FG40; saa:SAUSA300_1644	Glycolysis / Gluconeogenesis; Pyruvate metabolism; Metabolic pathways; Biosynthesis of secondary metabolites; Microbial metabolism in diverse environments; Carbon metabolism; Biosynthesis of amino acids	7	0	21.6	122.5	97.8	95	152.3	147.9	198.2	49.6	39.8	36.5	90.3	35.4	64.1	86.4	91.9	127.6	64	129.3	214.8	133.9	98.3	90.5	30.2	70.1
FALSE	High	Master Protein	Q2FF06	Putative aldehyde dehydrogenase OS=Staphylococcus aureus (strain USA300) OX=367830 GN=SAUSA300_2076 PE=3 SV=1	0	56.093	24	13	94	13	475	51.9	5.14	80.61	13				Pf00171			Q2FF06; saa:SAUSA300_2076	Glycolysis / Gluconeogenesis; Ascorbate and aldarate metabolism; Fatty acid degradation; Valine, leucine and isoleucine degradation; Lysine degradation; Arginine and proline metabolism; Histidine metabolism; Tryptophan metabolism; beta-Alanine metabolism; Glycerolipid metabolism; Pyruvate metabolism; Chloroalkane and chloroalkene degradation; Pantothenate and CoA biosynthesis; Metabolic pathways;…	17	0	26.6	131.5	110.7	87.4	166.3	160.8	212.2	9.9	8.2	13	191.4	47.1	124.2	175.5	66.4	73.3	53.3	146.4	85	127.4	144.5	109.1	42.6	84.6
FALSE	High	Master Protein	Q2FHI2	30S ribosomal protein S2 OS=Staphylococcus aureus (strain USA300) OX=367830 GN=rpsB PE=3 SV=1	0	55.021	28	11	166	11	255	29.1	5.52	214.15	11				Pf00318	66839448	rpsB	Q2FHI2; saa:SAUSA300_1149	Ribosome	1	0	45.9	256.7	246.5	269.2	138.7	118.9	140.4	32.2	26.6	39.8	71.1	58.2	60	72.9	62.8	110.3	65.7	110.9	131.3	179.3	72.9	44.3	46.8	34.2
FALSE	High	Master Protein	Q2FGW1	Elastin-binding protein EbpS OS=Staphylococcus aureus (strain USA300) OX=367830 GN=ebpS PE=3 SV=3	0	54.412	23	10	67	10	486	53.2	6.3	49.98	10				Pf01476		ebpS	Q2FGW1; saa:SAUSA300_1370		0	0	21.5	141.7	144.2	168.8	63.3	62	79.4	62.4	51.4	79.9	57.6	39.8	63.6	71.4	37.7	52.4	35.3	218.8	268.3	241	103.7	45.4	17.2	87.8
FALSE	High	Master Protein	Q2FHH9	Ribosome-recycling factor OS=Staphylococcus aureus (strain USA300) OX=367830 GN=frr PE=3 SV=1	0	54.302	64	15	121	15	184	20.3	5.15	164.36	15				Pf01765		frr	Q2FHH9; saa:SAUSA300_1152		0	0	27.9	81.7	78.6	94	27	33.7	26.6	70.7	51.2	48.2	54.3	41.9	31.9	51.6	27.5	26	40.9	144.7	280.5	166.3	141.1	175	37.2	84.9
FALSE	High	Master Protein	Q2FEP4	50S ribosomal protein L22 OS=Staphylococcus aureus (strain USA300) OX=367830 GN=rplV PE=3 SV=1	0	53.095	55	9	105	9	117	12.8	9.92	165.46	9				Pf00237	58091471; 66840457	rplV	Q2FEP4; saa:SAUSA300_2199	Ribosome	1	0	37.2	118.5	103.2	119.8	116.7	57.7	107.6	57.1	34.5	47.3	57.4	43.7	59.4	71.9	60.1	77.4	58	157.2	185	154.1	82.4	57.5	32.4	65.4
FALSE	High	Master Protein	Q2FDQ7	L-lactate dehydrogenase 2 OS=Staphylococcus aureus (strain USA300) OX=367830 GN=ldh2 PE=3 SV=1	0	53.087	24	7	144	7	319	34.4	4.93	202.28	7				Pf00056, Pf02866		ldh2	Q2FDQ7; saa:SAUSA300_2537	Glycolysis / Gluconeogenesis; Cysteine and methionine metabolism; Pyruvate metabolism; Propanoate metabolism; Metabolic pathways; Biosynthesis of secondary metabolites; Microbial metabolism in diverse environments	7	0	78	50.2	39.4	44.8	192.9	146.3	259.7	107.2	64.2	77.3	133.8	107.8	142.9	104.3	28.5	29.3	36	152.9	144.4	102	75.4	37.7	152.4	54.7
FALSE	High	Master Protein	Q2FHF2	Ribonuclease Y OS=Staphylococcus aureus (strain USA300) OX=367830 GN=rny PE=3 SV=1	0	52.535	23	14	98	14	519	58.5	5.27	94.39	14				Pf00013, Pf01966, Pf12072		rny	Q2FHF2; saa:SAUSA300_1179	RNA degradation	1	0	40.3	1.4	4.5	1.4	137.9	116.6	144.2	49	46.5	64	96.7	63.6	92.7	109	46.7	50.7	40.4	203.1	142.2	164.5	25	41.2	47.6	39.3
FALSE	High	Master Protein	Q2FHI1	Elongation factor Ts OS=Staphylococcus aureus (strain USA300) OX=367830 GN=tsf PE=3 SV=1	0	50.16	31	11	116	11	293	32.5	5.12	164.3	11				Pf00889		tsf	Q2FHI1; saa:SAUSA300_1150		0	0	9.4	257	248.5	370.3	19.7	11.9	13.4	34.1	24.6	30.7	30.7	15.7	33.1	37.1	16.7	19.1	29.6	184.9	344.4	134.8	32.3	98	12.7	38.2
FALSE	High	Master Protein	A0A0H2XFR7	Chaperone protein ClpB OS=Staphylococcus aureus (strain USA300) OX=367830 GN=clpB PE=3 SV=1	0	50.06	14	13	91	13	869	98.2	5.05	113.51	13				Pf00004, Pf02861, Pf07724, Pf10431, Pf17871		clpB	A0A0H2XFR7; saa:SAUSA300_0877		0	0	58.5	142.5	119	141.9			0.9	3	2.3	1.6	128.6	64.7	96.7	148.1	30.1	20.4	18.2	247	164.9	308.6	58.6	74.9	89.1	71.6
FALSE	High	Master Protein	Q2FJ94	30S ribosomal protein S7 OS=Staphylococcus aureus (strain USA300) OX=367830 GN=rpsG PE=3 SV=2	0	49.899	35	8	81	8	156	17.8	9.98	136.51	8				Pf00177	58105912; 66838838; 69908282; 74187158	rpsG	Q2FJ94; saa:SAUSA300_0531	Ribosome	1	0	16.7	68.7	46.3	93.3	17.5	41.4	32.8	17.7	21.3	13.9	79.8	12.1	28	76.2	36.4	39	15.5	255.2	505.2	226.6	127.5	48.4	28.8	38.9
FALSE	High	Master Protein	A0A0H2XIJ5	Oligopeptide ABC transporter, substrate-binding protein OS=Staphylococcus aureus (strain USA300) OX=367830 GN=oppA PE=4 SV=1	0	49.515	21	14	88	14	551	61.5	9.19	72.56	14				Pf00496		oppA	A0A0H2XIJ5; saa:SAUSA300_0891	beta-Lactam resistance; ABC transporters; Quorum sensing	3	0	60	295.4	236	358.9	35.2	50.3	25.2	36.7	35.4	39.2	68.4	56.1	53.6	71.9	104.1	68.6	90.5	371.2	128.1	257.3	57.6	70.8	54.9	38.3
FALSE	High	Master Protein	Q2FGI7	Probable glycine dehydrogenase (decarboxylating) subunit 2 OS=Staphylococcus aureus (strain USA300) OX=367830 GN=gcvPB PE=3 SV=1	0	48.968	14	8	110	8	490	54.7	5.94	130.99	8				Pf00266		gcvPB	Q2FGI7; saa:SAUSA300_1496	Glycine, serine and threonine metabolism; Glyoxylate and dicarboxylate metabolism; Metabolic pathways; Biosynthesis of secondary metabolites; Carbon metabolism	5	0	50.5	121.5	108.3	106.7	78.8	31.2	28.5	56.1	52.9	39.8	77.7	75	44.2	116.7	95.8	112.5	71.8	121.9	144.8	149.2	76.3	52.6	81.1	97.1
FALSE	High	Master Protein	A0A0H2XIC6	30S ribosomal protein S1 OS=Staphylococcus aureus (strain USA300) OX=367830 GN=rpsA PE=4 SV=1	0	48.872	32	10	104	10	391	43.3	4.6	138.12	10				Pf00575		rpsA	A0A0H2XIC6; saa:SAUSA300_1365	Ribosome	1	0	14.6	160.5	122.5	153.6	26.7	25.9	31.9	105.9	41.6	56.5	143.6	23.7	89.1	98.4	48.8	47.3	62.4	191	292.5	171.2	53	140.4	8.5	43.9
FALSE	High	Master Protein	Q2FEX1	Phosphoglucosamine mutase OS=Staphylococcus aureus (strain USA300) OX=367830 GN=glmM PE=3 SV=1	0	48.589	19	12	86	12	451	49.2	4.77	100.21	12				Pf00408, Pf02878, Pf02879, Pf02880		glmM	Q2FEX1; saa:SAUSA300_2111	Amino sugar and nucleotide sugar metabolism; Metabolic pathways; Biosynthesis of nucleotide sugars	3	0	6.6	129.9	120.1	129.6	38.4	31.5	39.1	31.1	21.7	21	185.9	12.9	114.9	185.9	74.3	109.9	41.3	317.1	416.2	313.4	72.7	60.1	16.1	42.1
FALSE	High	Master Protein	Q2FER3	30S ribosomal protein S13 OS=Staphylococcus aureus (strain USA300) OX=367830 GN=rpsM PE=3 SV=1	0	48.542	52	9	204	9	121	13.7	10.42	192.73	9				Pf00416	66840438	rpsM	Q2FER3; saa:SAUSA300_2180	Ribosome	1	0	32.9	96.6	73.6	72.9	56	37.8	89.5	50.1	31.6	34.5	34.9	63.4	644.6	36.6	56.2	57	80.6	117.6	154.4	132	85.6	29	68.6	43.6
FALSE	High	Master Protein	A0A0H2XFG6	Uncharacterized protein OS=Staphylococcus aureus (strain USA300) OX=367830 GN=SAUSA300_1698 PE=4 SV=1	0	48.343	54	11	126	11	140	15.7	9.19	154.1	11							A0A0H2XFG6; saa:SAUSA300_1698		0	0	34.1	26.2	28.1	23.3	9.2	15.3	10.2	4.6	5.5	5.2	358.1	35	218.9	281.3	30.3	14.1	54	104.8	92.2	120.7	306.2	420.6	32.8	298
FALSE	High	Master Protein	A0A0H2XJ80	Arginine deiminase OS=Staphylococcus aureus (strain USA300) OX=367830 GN=arcA PE=3 SV=1	0	48.166	19	9	77	9	411	46.9	5.25	112.7	9				Pf02274		arcA	A0A0H2XJ80; saa:SAUSA300_2570	Arginine biosynthesis; Metabolic pathways; Biosynthesis of secondary metabolites	3	0	1.1	231.9	168.5	180.9	112	56.3	147.3	5.8	5	16.7	30.6	11.9	66.5	28.3	5.4	30.8	6.7	92.5	297.5	121.9	31.6	4.3	7.3	2.6
FALSE	High	Master Protein	Q2FF24	ATP synthase subunit beta OS=Staphylococcus aureus (strain USA300) OX=367830 GN=atpD PE=3 SV=1	0	47.099	23	9	72	9	470	51.4	4.82	93.76	9				Pf00006, Pf02874		atpD	Q2FF24; saa:SAUSA300_2058	Oxidative phosphorylation; Metabolic pathways	2	0	4.8	37.7	35.6	46.1	101.1	84.5	89.4	52.2	52.1	51.9	89.9	10.5	59.2	62	35.1	41.8	54.7	229.2	218.6	193.9	93.4	114.9	42	68.4
FALSE	High	Master Protein	Q2FJ97	DNA-directed RNA polymerase subunit beta' OS=Staphylococcus aureus (strain USA300) OX=367830 GN=rpoC PE=3 SV=2	0	46.95	11	15	112	15	1207	135.3	6.89	109.47	15				Pf00623, Pf04983, Pf04997, Pf04998, Pf05000		rpoC	Q2FJ97; saa:SAUSA300_0528	RNA polymerase	1	0	40.6	80.4	85.9	79.9	120.8	111.6	137.7	65.9	65.6	65.3	31.1	44	37.4	57.6	62.4	68.8	58.7	132	120.4	114.1	74.5	135.6	57.1	82.6
FALSE	High	Master Protein	Q2FID4	Type II NADH:quinone oxidoreductase OS=Staphylococcus aureus (strain USA300) OX=367830 GN=SAUSA300_0844 PE=3 SV=1	0	46.834	16	10	105	10	402	44.1	5.48	149.5	10				Pf07992			Q2FID4; saa:SAUSA300_0844	Oxidative phosphorylation; Metabolic pathways	2	0	5	154.3	145.4	181.4	190.6	106.5	188.3	27	15.8	32.8	47.1	17.5	43.6	49.5	65.4	115.9	41	247.5	245.2	205.4	46.2	19.9	1.6	49.1
FALSE	High	Master Protein	Q2FEI9	Putative 2-hydroxyacid dehydrogenase SAUSA300_2254 OS=Staphylococcus aureus (strain USA300) OX=367830 GN=SAUSA300_2254 PE=3 SV=1	0	46.199	29	9	88	9	317	34.7	5.29	118.31	9				Pf00389, Pf02826			Q2FEI9; saa:SAUSA300_2254		0	0	46.7	205	206.7	205.6	136.7	101.1	133.2	53.7	50.2	49.8	80.8	66.6	66.3	70.9	58.6	80.2	64.7	230.4	160.9	206.8	72.5	69.9	43.6	52.1
FALSE	High	Master Protein	Q2FEZ3	Pyrimidine-nucleoside phosphorylase OS=Staphylococcus aureus (strain USA300) OX=367830 GN=pdp PE=3 SV=2	0	46.048	21	8	29	8	433	46.3	5.11	56.86	8				Pf00591, Pf02885, Pf07831		pdp	Q2FEZ3; saa:SAUSA300_2089	Pyrimidine metabolism; Metabolic pathways; Nucleotide metabolism	3	0		119.4	90	131	31	18.2	22.5	65.1	27.8	25.4	60.2	12.7	34.1	61.8	53.5	32.7	46.8	270.5	335.1	142.5	84.1	30	8.1	51
FALSE	High	Master Protein	Q2FG62	ATP-dependent Clp protease ATP-binding subunit ClpX OS=Staphylococcus aureus (strain USA300) OX=367830 GN=clpX PE=3 SV=1	0	45.921	25	12	61	12	420	46.3	4.63	54.9	12				Pf06689, Pf07724, Pf10431		clpX	Q2FG62; saa:SAUSA300_1621		0	0	25.3	158.3	122.1	147	162.6	136	211.6	21.3	17	18.7	44.8	44.8	67.8	52.3	61.5	82.4	37.6	181.2	281.3	181.3	40	40.9	20.4	38.8
FALSE	High	Master Protein	A0A0H2XIC4	DNA-binding protein OS=Staphylococcus aureus (strain USA300) OX=367830 GN=SAUSA300_0383 PE=4 SV=1	0	45.619	29	8	53	8	318	35.6	4.83	70.47	8							A0A0H2XIC4; saa:SAUSA300_0383		0	0	81.7	54.8	63.9	64.1	31.1	21.4	24.3	49.4	48	64.4	57.4	111.1	13.4	58.2	38.8	69.4	92.3	85.3	260.8	143.8	106.8	157.3	112.3	111.3
FALSE	High	Master Protein	A0A0H2XFA9	Glutamine--fructose-6-phosphate aminotransferase [isomerizing] OS=Staphylococcus aureus (strain USA300) OX=367830 GN=glmS PE=3 SV=1	0	45.32	19	12	63	12	601	65.8	5.03	71.56	12				Pf01380, Pf13522		glmS	A0A0H2XFA9; saa:SAUSA300_2104	Alanine, aspartate and glutamate metabolism; Amino sugar and nucleotide sugar metabolism; Metabolic pathways; Biosynthesis of nucleotide sugars	4	0	14.8	58.8	41	60.7	170.3	70.3	119.6	25.1	10.3	15.6	41.5	26.5	17.4	30.5	53.2	86.4	43.1	359.6	270.2	263.2	52.1	81.3	32.7	34.2
FALSE	High	Master Protein	A0A0H2XKL6	Probable acetyl-CoA acyltransferase OS=Staphylococcus aureus (strain USA300) OX=367830 GN=SAUSA300_0225 PE=3 SV=1	0	45.2	22	10	103	10	394	41.8	5.2	121.72	10				Pf00108, Pf02803			A0A0H2XKL6; saa:SAUSA300_0225	Fatty acid degradation; Valine, leucine and isoleucine degradation; Geraniol degradation; Benzoate degradation; alpha-Linolenic acid metabolism; Metabolic pathways; Biosynthesis of secondary metabolites; Microbial metabolism in diverse environments; Fatty acid metabolism	9	0	2.3	13.6	17.2	15.4	2.2	1.3	2.6	6.7	11.2	1.6	166.6	1.9	89.5	159.1	56.9	15.5	107.6	730.8	299.1	500.5	33.5	8.2	2.2	4.3
FALSE	High	Master Protein	Q2FG61	Trigger factor OS=Staphylococcus aureus (strain USA300) OX=367830 GN=tig PE=3 SV=1	0	45.184	27	11	147	11	433	48.6	4.42	204.16	11				Pf00254, Pf05697, Pf05698		tig	Q2FG61; saa:SAUSA300_1622		0	0	52.5	72.3	58.7	63.6	60.7	73.9	55.8	63.6	56.2	59.1	104.1	60.3	79.1	96.7	33	34.7	46.7	106.8	273.3	142.4	127.1	206.8	64.5	132.7
FALSE	High	Master Protein	Q2FKQ0	DNA gyrase subunit A OS=Staphylococcus aureus (strain USA300) OX=367830 GN=gyrA PE=3 SV=1	0	44.705	14	13	101	13	887	99.3	5.17	97.58	13				Pf00521, Pf03989		gyrA	Q2FKQ0; saa:SAUSA300_0006		0	0	87	74.3	65.2	55.9	58.7	96.3	70.8	38.1	33.3	40	173.2	97.1	113.2	192.5	50.3	67.3	40.7	176.8	177.7	184.5	102	102	105.9	108.4
FALSE	High	Master Protein	Q2FHL2	Uncharacterized protein SAUSA300_1119 OS=Staphylococcus aureus (strain USA300) OX=367830 GN=SAUSA300_1119 PE=4 SV=1	0	44.492	20	13	60	13	548	60.5	4.75	35.95	13				Pf02734, Pf13684			Q2FHL2; saa:SAUSA300_1119		0	0	6.5	344.2	325.5	376.2	148.7	117.8	191.8	14.2	24.6	31.6	99.3	15.3	63.2	59	38.4	44.7	24.8	199.5	141.4	139.8	70.9	53.1	13.1	68
FALSE	High	Master Protein	Q2FIM0	Phosphoglycerate kinase OS=Staphylococcus aureus (strain USA300) OX=367830 GN=pgk PE=3 SV=1	0	44.217	27	12	111	12	396	42.6	5.33	94.8	12				Pf00162		pgk	Q2FIM0; saa:SAUSA300_0757	Glycolysis / Gluconeogenesis; Metabolic pathways; Biosynthesis of secondary metabolites; Microbial metabolism in diverse environments; Carbon metabolism; Biosynthesis of amino acids	6	0	10.6	120.1	111.4	134.8	213.4	190.7	286	36.9	28.4	25.9	74.3	13.2	60.3	89.6	41.6	47.7	62.3	145.5	286.2	114.7	112	133.2	13.3	94
FALSE	High	Master Protein	A0A0H2XGF8	Pyruvate carboxylase OS=Staphylococcus aureus (strain USA300) OX=367830 GN=pyc PE=4 SV=1	0	44.081	9	10	43	10	1150	128.5	5.31	37.86	10				Pf00289, Pf00364, Pf00682, Pf02436, Pf02785, Pf02786		pyc	A0A0H2XGF8; saa:SAUSA300_1014	Citrate cycle (TCA cycle); Pyruvate metabolism; Metabolic pathways; Microbial metabolism in diverse environments; Carbon metabolism; Biosynthesis of amino acids	6	0	8.4	225.8	217	287.9	20.5	29.5	31.8	37.4	30.1	32.3	291.8	13.2	137.3	298.8	49.4	31.7	79.1	227.5	239.3	209.9	71.3	69.7	8.7	86.1
FALSE	High	Master Protein	Q2FHG4	Polyribonucleotide nucleotidyltransferase OS=Staphylococcus aureus (strain USA300) OX=367830 GN=pnp PE=3 SV=1	0	43.94	17	12	79	12	698	77.3	4.97	33.85	12				Pf00013, Pf00575, Pf01138, Pf03725, Pf03726		pnp	Q2FHG4; saa:SAUSA300_1167	RNA degradation	1	0	134	133.9	121.5	118.8	130.6	126.2	158.7	41.9	44.6	44.6	83.8	65.8	234.2	83.4	30.7	24.5	46.3	127	113.3	137.4	74.4	116.9	108.6	92.3
FALSE	High	Master Protein	Q2FEQ7	50S ribosomal protein L30 OS=Staphylococcus aureus (strain USA300) OX=367830 GN=rpmD PE=3 SV=1	0	43.89	95	9	161	9	59	6.6	10.11	262.57	9				Pf00327		rpmD	Q2FEQ7; saa:SAUSA300_2186	Ribosome	1	0	22.4	85.3	62.3	59.2	28.1	94.1	36.9	48.7	44.3	40.1	36.7	32.5	34.9	98	45	48.4	37.5	132.8	259.9	196.9	102.8	81.4	23.5	161.2
FALSE	High	Master Protein	Q2FKQ1	DNA gyrase subunit B OS=Staphylococcus aureus (strain USA300) OX=367830 GN=gyrB PE=3 SV=3	0	43.711	16	12	104	12	644	72.5	5.88	94.92	12				Pf00204, Pf00986, Pf01751, Pf02518		gyrB	Q2FKQ1; saa:SAUSA300_0005		0	0	24.3	148.4	87.6	82.3	74.8	59.9	116.9	42.5	25	33.5	150.6	37.5	111.3	141.1	94.8	100.8	28.5	245.6	344.8	247.5	33.5	24.8	25.9	21.7
FALSE	High	Master Protein	Q2FIS2	Lipoteichoic acid synthase OS=Staphylococcus aureus (strain USA300) OX=367830 GN=ltaS PE=3 SV=1	0	43.614	22	13	76	13	646	74.4	9.04	80.33	13				Pf00884		ltaS	Q2FIS2; saa:SAUSA300_0703	Teichoic acid biosynthesis; Glycerolipid metabolism; Metabolic pathways	3	0	9.8	39.3	23.5	22.8	71.1	67.2	109.1	37.8	26.6	27	58.1	13.6	44.2	61.3	65.2	42.9	46.9	450.8	547.2	494	91.3	51.9	15.3	68.2
FALSE	High	Master Protein	A0A0H2XHS1	Truncated FmtB protein OS=Staphylococcus aureus (strain USA300) OX=367830 GN=fmtB PE=4 SV=1	0	43.571	13	11	35	11	1102	117.2	5.15	26.54	11				Pf04650, Pf07564		fmtB	A0A0H2XHS1; saa:SAUSA300_2110		0	0	7.4	40.7	35.1	35.4	0.5	1.5	2	3.4	6.4	2.8	1111.8	4.6	728.1	1303.4	6	4.2	5.4	21.7	4.1	27.4	12	11.7	5.6	14.3
FALSE	High	Master Protein	Q2FIL9	Triosephosphate isomerase OS=Staphylococcus aureus (strain USA300) OX=367830 GN=tpiA PE=3 SV=1	0	43.448	23	10	34	10	253	27.2	4.87	34.67	10				Pf00121		tpiA	Q2FIL9; saa:SAUSA300_0758	Glycolysis / Gluconeogenesis; Fructose and mannose metabolism; Inositol phosphate metabolism; Metabolic pathways; Biosynthesis of secondary metabolites; Microbial metabolism in diverse environments; Carbon metabolism; Biosynthesis of amino acids	8	0	16.3	70.7	79.5	82.8	60.2	21.8	52.1	31.9	30.1	23.7	77.8	21.5	51.5	64.5	11.6	15.8	38.2	368.2	462.9	214.3	74.4	116.7	29	39.6
FALSE	High	Master Protein	A0A0H2XK58	Cell division protein FtsZ OS=Staphylococcus aureus (strain USA300) OX=367830 GN=ftsZ PE=3 SV=1	0	42.985	24	8	172	8	390	41	4.98	235.34	8				Pf00091, Pf12327		ftsZ	A0A0H2XK58; saa:SAUSA300_1080		0	0	22.8	221.4	219	198.8	149	140.3	198.1	46.3	36.7	37.9	105.8	37.9	60.2	123.2	72	77.5	50.2	116.2	132.4	140.9	89.8	64.3	27	134.2
FALSE	High	Master Protein	Q2FJ29	Arginine--tRNA ligase OS=Staphylococcus aureus (strain USA300) OX=367830 GN=argS PE=3 SV=1	0	42.966	15	8	46	8	553	62.3	5.22	54.98	8				Pf00750, Pf03485, Pf05746		argS	Q2FJ29; saa:SAUSA300_0596	Aminoacyl-tRNA biosynthesis	1	0	13.2	146.2	109.4	111.5	190.3	121.1	178.8	58.5	44.1	49.7	83.3	39.9	68.4	58.3	98.1	97.2	59.8	290.9	251	305.2	33.8	34.5	14.6	75.3
FALSE	High	Master Protein	Q2FHJ7	50S ribosomal protein L19 OS=Staphylococcus aureus (strain USA300) OX=367830 GN=rplS PE=3 SV=1	0	42.622	46	8	202	8	116	13.4	11.5	271.46	8				Pf01245	66839433	rplS	Q2FHJ7; saa:SAUSA300_1134	Ribosome	1	0	55.8	142.5	140.6	129.3	149.3	98.5	139.1	47.6	36.1	51	58.4	63.5	46.9	58.9	110.1	191	80.8	110.9	136.4	126.9	85.9	51.5	58.4	53.6
FALSE	High	Master Protein	Q2FEQ6	30S ribosomal protein S5 OS=Staphylococcus aureus (strain USA300) OX=367830 GN=rpsE PE=3 SV=1	0	41.955	37	7	161	7	166	17.7	9.88	226.69	7				Pf00333, Pf03719		rpsE	Q2FEQ6; saa:SAUSA300_2187	Ribosome	1	0	34.7	172	179.3	180.1	170.1	132.4	207.8	37.4	20.8	44.2	47.3	65.8	40.9	65.8	96.1	155.8	44.6	124.2	79.6	138.9	46.9	14.7	49	64.6
FALSE	High	Master Protein	A0A0H2XK12	FtsK/SpoIIIE family protein OS=Staphylococcus aureus (strain USA300) OX=367830 GN=SAUSA300_1687 PE=3 SV=1	0	41.851	9	12	74	12	1274	144.6	5.22	58.29	12				Pf01580, Pf09397, Pf17854			A0A0H2XK12; saa:SAUSA300_1687		0	0	52.9	117.6	99.9	107.5	45.4	52.1	55.8	49.4	32.3	42.8	98	65.9	67.4	100.7	47.1	37	50.1	251.3	199	227.8	89.1	76.6	64	74.1
FALSE	High	Master Protein	Q2FER5	DNA-directed RNA polymerase subunit alpha OS=Staphylococcus aureus (strain USA300) OX=367830 GN=rpoA PE=3 SV=1	0	41.613	25	10	48	10	314	35	4.75	53.03	10				Pf01000, Pf01193, Pf03118	66840436	rpoA	Q2FER5; saa:SAUSA300_2178	RNA polymerase	1	0	42.8	107.1	110.3	115.1	50.2	40.7	80.8	73.7	52.9	64.8	72.9	62	80.6	86.9	48.6	45.8	63.4	163.1	189.7	150.7	84	76.4	47.1	94.4
FALSE	High	Master Protein	A0A0H2XGS8	Uncharacterized protein YhaN AAA domain-containing protein OS=Staphylococcus aureus (strain USA300) OX=367830 GN=SAUSA300_1792 PE=4 SV=1	0	41.406	12	12	64	12	978	114.4	5.31	38.81	12				Pf13514			A0A0H2XGS8; saa:SAUSA300_1792		0	0	37.4	165.4	167.1	150.7	76.6	75.6	73.5	97.1	84.1	166.3	135.9	44.5	43.5	107.7	72.7	58.2	82.1	173.6	123.2	205.1	24.9	25.6	20.9	20.3
FALSE	High	Master Protein	Q2FEP2	50S ribosomal protein L2 OS=Staphylococcus aureus (strain USA300) OX=367830 GN=rplB PE=3 SV=1	0	41.246	34	9	142	9	277	30.1	10.77	214.97	9				Pf00181, Pf03947	66840459	rplB	Q2FEP2; saa:SAUSA300_2201	Ribosome	1	0	99.3	94.7	84.7	76.1	107.1	97	93.5	78.4	53.5	112	55.2	96.9	38.4	52.2	62.4	125.5	50.9	88.2	114.7	104.9	104.3	78.7	127.4	89.2
FALSE	High	Master Protein	Q2FH25	2-oxoglutarate dehydrogenase E1 component OS=Staphylococcus aureus (strain USA300) OX=367830 GN=odhA PE=3 SV=1	0	41.093	12	10	108	10	932	105.3	5.66	88.19	10				Pf00676, Pf02779, Pf16870		odhA	Q2FH25; saa:SAUSA300_1306	Citrate cycle (TCA cycle); Metabolic pathways; Biosynthesis of secondary metabolites; Microbial metabolism in diverse environments; Carbon metabolism	5	0	130.3	170.4	158.6	128.3	66.5	45.5	83.6	21.8	21.7	30.6	108.1	99.5	65.2	130.2	137.5	138.1	164	212.3	146.1	249.6	46.7	104.9	43	41.3
FALSE	High	Master Protein	Q2FG18	30S ribosomal protein S4 OS=Staphylococcus aureus (strain USA300) OX=367830 GN=rpsD PE=3 SV=1	0	40.706	32	8	117	8	200	23	10.02	132.09	8				Pf00163, Pf01479		rpsD	Q2FG18; saa:SAUSA300_1666	Ribosome	1	0	22.7	152.2	109.6	114.6	131.4	98.8	169.5	57.6	58.2	52.8	67.3	54	29.4	89	120.8	144.6	54.6	152.6	125	119.8	130.8	23.6	16	34.1
FALSE	High	Master Protein	A0A0H2XJG3	Dihydrolipoamide acetyltransferase component of pyruvate dehydrogenase complex OS=Staphylococcus aureus (strain USA300) OX=367830 GN=SAUSA300_0995 PE=3 SV=1	0	40.127	20	9	30	9	430	46.4	5	18.28	9				Pf00198, Pf00364, Pf02817			A0A0H2XJG3; saa:SAUSA300_0995	Glycolysis / Gluconeogenesis; Citrate cycle (TCA cycle); Pyruvate metabolism; Metabolic pathways; Biosynthesis of secondary metabolites; Microbial metabolism in diverse environments; Carbon metabolism	7	0	30.8	69.1	81.3	124.9	29.5	228.8	112.8	22.8	22.8	33.7	84.3	75.9	88.1	113	40.9	34.4	80.7	196.6	124.9	173.2	155	70.8	45.3	56.2
FALSE	High	Master Protein	Q2FHG9	Translation initiation factor IF-2 OS=Staphylococcus aureus (strain USA300) OX=367830 GN=infB PE=3 SV=1	0	40.089	12	12	65	12	705	77.8	5.2	42.95	12				Pf00009, Pf04760, Pf11987		infB	Q2FHG9; saa:SAUSA300_1162		0	0	29.1	194.1	163.6	181.3	77.1	97.4	74.5	50.1	40.1	48.1	112.1	37.4	70.6	110.4	65.8	81.8	41	140	192.5	148.2	110.5	119.4	20.4	161.8
FALSE	High	Master Protein	Q2FJ93	Elongation factor G OS=Staphylococcus aureus (strain USA300) OX=367830 GN=fusA PE=3 SV=3	0	39.656	15	10	126	10	693	76.6	4.88	150.52	10				Pf00009, Pf00679, Pf03144, Pf03764, Pf14492		fusA	Q2FJ93; saa:SAUSA300_0532		0	0	60.6	72.4	70.1	67	82.6	71.1	81	44.8	39.3	37.5	65.3	46.7	70.9	68.4	75	68.5	68.6	139.5	240.8	163.3	91.1	81.4	42	84.9
FALSE	High	Master Protein	Q2FIE9	Lipoyl synthase OS=Staphylococcus aureus (strain USA300) OX=367830 GN=lipA PE=3 SV=1	0	39.497	23	8	22	8	305	34.9	8.15	24.26	8				Pf04055, Pf16881	66839122	lipA	Q2FIE9; saa:SAUSA300_0829	Lipoic acid metabolism; Metabolic pathways; Biosynthesis of cofactors	3	0	106.4	90.3	79.4	76.3	132.1	120.6	159.6	24.7	16.2	41.1	58.8	66.9	30.1	16.9	54.1	83.3	26.7	235.7	253.4	232.4	95	18.4	41.4	28.6
FALSE	High	Master Protein	Q2FER4	30S ribosomal protein S11 OS=Staphylococcus aureus (strain USA300) OX=367830 GN=rpsK PE=3 SV=1	0	39.3	47	7	66	7	129	13.9	11.21	85.7	7				Pf00411	58106713; 66840437; 69907525; 74185018	rpsK	Q2FER4; saa:SAUSA300_2179	Ribosome	1	0	47.5	218.2	178.8	191.1	131.5	92.4	129	67.7	46.3	86.1	75.3	80.7	55.3	81.2	43.3	51.9	22.3	78.4	110.8	99.8	85.1	16.7	38.7	36.6
FALSE	High	Master Protein	Q2FFY7	Putative dipeptidase SAUSA300_1697 OS=Staphylococcus aureus (strain USA300) OX=367830 GN=SAUSA300_1697 PE=3 SV=1	0	39.257	19	7	39	7	469	52.8	4.72	37.39	7				Pf01546			Q2FFY7; saa:SAUSA300_1697	Lysine biosynthesis; Metabolic pathways; Microbial metabolism in diverse environments; Biosynthesis of amino acids	4	0	78.9	149.1	111.5	116.5	170.6	179.3	205	37.8	32.9	19.6	109.7	139	82.4	119.6	29.7	21.2	33.7	182.4	131.4	180.5	59	60.9	117.2	64.8
FALSE	High	Master Protein	Q2FJC1	Pyridoxal 5'-phosphate synthase subunit PdxS OS=Staphylococcus aureus (strain USA300) OX=367830 GN=pdxS PE=3 SV=1	0	38.756	30	9	61	9	295	32	5.19	59.89	9				Pf01680	66838811	pdxS	Q2FJC1; saa:SAUSA300_0504	Vitamin B6 metabolism; Metabolic pathways; Biosynthesis of cofactors	3	0	140.2	115.1	93.6	58.5	114.8	7.2	103	13.8	9.1	14.7	15.1	12.5	17.8	36.4	96.5	164.8	56.1	98.8	158.8	102.3	156.6	318.9	215.1	301.6
FALSE	High	Master Protein	Q2FFI7	Adenylosuccinate lyase OS=Staphylococcus aureus (strain USA300) OX=367830 GN=purB PE=3 SV=1	0	38.564	18	10	70	10	431	49.6	5.86	59.91	10				Pf00206, Pf10397		purB	Q2FFI7; saa:SAUSA300_1889	Purine metabolism; Alanine, aspartate and glutamate metabolism; Metabolic pathways; Biosynthesis of secondary metabolites; Nucleotide metabolism; Biosynthesis of cofactors	6	0	46.3	162.6	155.6	141.8	267.6	275.7	336.2	29.9	26.5	28.5	80.7	60.8	57.4	67.3	102.9	131.3	113.8	80.4	107.7	99.5	135.8	123.6	51.4	113
FALSE	High	Master Protein	A0A0H2XJZ3	Phosphoenolpyruvate-protein phosphotransferase OS=Staphylococcus aureus (strain USA300) OX=367830 GN=ptsI PE=3 SV=1	0	38.079	16	10	37	10	572	63.2	4.77	42.38	10				Pf00391, Pf02896, Pf05524		ptsI	A0A0H2XJZ3; saa:SAUSA300_0984	Phosphotransferase system (PTS)	1	0	30.4	88.6	80.6	86	26.7	28.8	33	60.6	53.6	49.5	86.6	16.9	26.8	83	48.6	46.5	51.8	173.5	279.1	163.9	106.5	142.3	35.2	46.4
FALSE	High	Master Protein	Q2FKP7	Serine--tRNA ligase OS=Staphylococcus aureus (strain USA300) OX=367830 GN=serS PE=3 SV=1	0	37.834	30	13	59	13	428	48.6	5.11	40.42	13				Pf00587, Pf02403		serS	Q2FKP7; saa:SAUSA300_0009	Aminoacyl-tRNA biosynthesis	1	0	27.9	204.3	171.1	177.6	65.7	75.2	98.6	46.8	32.4	39.1	61.6	45.9	27.7	96.1	101.2	101.4	62.8	153.9	214.8	151.2	121.7	75.5	54	120.1
FALSE	High	Master Protein	Q2FEW1	Probable uridylyltransferase SAUSA300_2130 OS=Staphylococcus aureus (strain USA300) OX=367830 GN=SAUSA300_2130 PE=3 SV=1	0	37.622	19	10	64	10	395	44.9	4.97	47.72	10				Pf01704			Q2FEW1; saa:SAUSA300_2130		0	0	18.3	264.6	158.3	209.8	35.3	29	48.2	29.6	12.2	18.3	171.5	26.1	114	136.4	22.6	14	15.1	360.4	356.3	362	27.8	35.7	17.7	28.1
FALSE	High	Master Protein	A0A0H2XHZ5	Fructose-bisphosphate aldolase OS=Staphylococcus aureus (strain USA300) OX=367830 GN=fba PE=3 SV=1	0	37.544	29	9	62	9	286	30.8	5.1	38.34	9				Pf01116	66840331	fba	A0A0H2XHZ5; saa:SAUSA300_2079	Glycolysis / Gluconeogenesis; Pentose phosphate pathway; Fructose and mannose metabolism; Methane metabolism; Metabolic pathways; Biosynthesis of secondary metabolites; Microbial metabolism in diverse environments; Carbon metabolism; Biosynthesis of amino acids	9	0	43.9	111.2	105.1	94.2	41.4	81.2	63.8	71.5	49.4	56.9	113.8	77.5	68.9	143	81.6	81.8	62.8	231.6	223.2	160.7	107.2	97.9	58.4	153.2
FALSE	High	Master Protein	Q2FKQ5	Chromosomal replication initiator protein DnaA OS=Staphylococcus aureus (strain USA300) OX=367830 GN=dnaA PE=3 SV=1	0	37.51	23	11	40	11	453	51.9	5.43	25.28	11				Pf00308, Pf08299, Pf11638		dnaA	Q2FKQ5; saa:SAUSA300_0001	Two-component system	1	0		149.7	155.3	183.5	71.6	60.4	93	27.9	3.3	22.8	46.7	4.7	68.5	64.8	109.2	167.5	44.2	235.8	327.8	218.8	22.2	92.6	2.3	5.6
FALSE	High	Master Protein	Q2FFJ5	Glutamyl-tRNA(Gln) amidotransferase subunit A OS=Staphylococcus aureus (strain USA300) OX=367830 GN=gatA PE=3 SV=1	0	37.12	12	8	48	8	485	52.8	5.15	74.84	8				Pf01425		gatA	Q2FFJ5; saa:SAUSA300_1881	Aminoacyl-tRNA biosynthesis; Metabolic pathways	2	0		102.3	87.5	83.3	97.3	86.1	113.4	17.4		13.4	74.9	50.2	48.6	65.6	121.7	102.9	68.3	464.5	304.1	359.1				34
FALSE	High	Master Protein	Q2FJM6	Inosine-5'-monophosphate dehydrogenase OS=Staphylococcus aureus (strain USA300) OX=367830 GN=guaB PE=3 SV=1	0	37.102	16	11	64	11	488	52.8	5.88	51.64	11				Pf00478, Pf00571	66838696	guaB	Q2FJM6; saa:SAUSA300_0388	Purine metabolism; Metabolic pathways; Biosynthesis of secondary metabolites; Nucleotide metabolism	4	0	5.1	196.1	158.6	198.6	65.4	54.6	77	45.7	27.8	33.2	92.5	9.6	80.2	113.5	67.2	50.8	56.9	225.7	219	234.1	136.5	101.4	3	109.1
FALSE	High	Master Protein	Q2FF25	ATP synthase epsilon chain OS=Staphylococcus aureus (strain USA300) OX=367830 GN=atpC PE=3 SV=1	0	37.033	21	5	72	5	134	14.8	5.86	52.05	5				Pf00401, Pf02823		atpC	Q2FF25; saa:SAUSA300_2057	Oxidative phosphorylation; Metabolic pathways	2	0	26.4	125.8	128.1	167.6	105.4	57.4	119	91.3	47.9	56.4	88.9	34.5	71.8	118.2	40	36.5	30	185.2	163.5	182.4	34.6	13.3	1.8	40
FALSE	High	Master Protein	A0A0H2XFD1	Hydroxymethylglutaryl-CoA synthase OS=Staphylococcus aureus (strain USA300) OX=367830 GN=SAUSA300_2484 PE=3 SV=1	0	37.022	14	8	148	8	388	43.2	5.06	213.11	8				Pf01154, Pf08540			A0A0H2XFD1; saa:SAUSA300_2484	Valine, leucine and isoleucine degradation; Butanoate metabolism; Terpenoid backbone biosynthesis; Metabolic pathways; Biosynthesis of secondary metabolites	5	0	1.8	133.1	123	120.1	310.1	246.4	341.9	28.2	16.1	25	84.3	20.6	61.5	67.3	86.5	128.4	61.7	172.8	144.6	160	15.4	11.5	2.7	22.1
FALSE	High	Master Protein	A0A0H2XHU3	Beta sliding clamp OS=Staphylococcus aureus (strain USA300) OX=367830 GN=dnaN PE=3 SV=1	0	36.02	25	10	51	10	377	41.9	4.79	30.33	10				Pf00712, Pf02767, Pf02768		dnaN	A0A0H2XHU3; saa:SAUSA300_0002	DNA replication; Mismatch repair; Homologous recombination	3	0	21.4	86.3	86.4	79.8	144.5	138.2	148.6	31.4	23.5	8.9	119	28.8	92	116.4	203.1	209	155.4	193.2	171.2	158.7	111.8	119.1	32.7	102.5
FALSE	High	Master Protein	Q2FHH5	Proline--tRNA ligase OS=Staphylococcus aureus (strain USA300) OX=367830 GN=proS PE=3 SV=1	0	35.707	14	10	52	10	567	63.8	5.21	38.37	10				Pf00587, Pf03129, Pf04073		proS	Q2FHH5; saa:SAUSA300_1156	Aminoacyl-tRNA biosynthesis	1	0	32.5	72.5	75.5	63.4	12.8	3.6	13.1	13.8	11.9	29.4	23.9	36.5	17.6	19.6	446.2	644.5	530.9	121	149.4	130.8	27.8	112.7	82.3	60.2
FALSE	High	Master Protein	Q2FEQ4	50S ribosomal protein L6 OS=Staphylococcus aureus (strain USA300) OX=367830 GN=rplF PE=3 SV=1	0	35.405	38	8	87	8	178	19.8	9.54	110.31	8				Pf00347		rplF	Q2FEQ4; saa:SAUSA300_2189	Ribosome	1	0	7.2	74.3	83.9	99.6	68	29.7	29	12	6.4	22.8		30	4.6	72.5	50.4	97.2	33.3	162	289.2	215.9	165.1	115.5	59.6	156.1
FALSE	High	Master Protein	A0A0H2XFH8	Pyruvate dehydrogenase E1 component, beta subunit OS=Staphylococcus aureus (strain USA300) OX=367830 GN=pdhB PE=4 SV=1	0	35.284	22	9	141	9	325	35.2	4.73	185.97	9				Pf02779, Pf02780		pdhB	A0A0H2XFH8; saa:SAUSA300_0994	Glycolysis / Gluconeogenesis; Citrate cycle (TCA cycle); Pyruvate metabolism; Metabolic pathways; Biosynthesis of secondary metabolites; Microbial metabolism in diverse environments; Carbon metabolism	7	0	72.9	116.7	117.7	109.3	113.6	127.5	107.8	26.9	25.8	34.8	159.5	88.8	117.2	123.3	163.9	202.1	142.2	117	86	96.3	54.2	56.6	68.5	43.5
FALSE	High	Master Protein	A0A0H2XJW8	Putative pyridoxal phosphate-dependent acyltransferase OS=Staphylococcus aureus (strain USA300) OX=367830 GN=SAUSA300_0535 PE=3 SV=1	0	35.022	21	9	57	9	395	42.9	5.36	44.6	9				Pf00155			A0A0H2XJW8; saa:SAUSA300_0535	Glycine, serine and threonine metabolism; Metabolic pathways	2	0	47.9	55	65.9	72.9		19.8	5.3	173.8	171.9	134.7	60	1.8	36.6	65.6	83.2	83.3	76	339.5	360.7	256.6	77.5	39.3	3.9	14.9
FALSE	High	Master Protein	Q2FGW7	GTPase Der OS=Staphylococcus aureus (strain USA300) OX=367830 GN=der PE=3 SV=1	0	34.68	22	9	63	9	436	48.9	5.5	54.24	9				Pf01926, Pf14714		der	Q2FGW7; saa:SAUSA300_1364		0	0	24.6	191.4	283.7	317.9	233.5	114.7	159.7	38	40.4	32	103.5	24.3	69.1	74.5	49.3	65.1	45.5	144.8	200.2	131.2	70.2	42.6	37.5	61
FALSE	High	Master Protein	A0A0H2XG16	Clumping factor A OS=Staphylococcus aureus (strain USA300) OX=367830 GN=clfA PE=4 SV=1	0	34.451	6	5	34	5	933	96.9	3.9	78.38	5				Pf00746, Pf04650, Pf10425, Pf17961		clfA	A0A0H2XG16; saa:SAUSA300_0772	Staphylococcus aureus infection	1	0	191.5	8.3	6.6	7.8	2.8	1.6	3.1				4.6	184.4	3.3	5.3				10.8	0.5	6.4	799.1	976	140.7	856
FALSE	High	Master Protein	A0A0H2XHQ2	Thioredoxin reductase OS=Staphylococcus aureus (strain USA300) OX=367830 GN=trxB PE=3 SV=1	0	34.161	25	9	60	9	311	33.6	5.38	44.29	9				Pf07992		trxB	A0A0H2XHQ2; saa:SAUSA300_0747	Selenocompound metabolism	1	0	25.9	80.1	83.5	90.8	46.2	27.6	38.9	91.6	86.2	57.5	88.6	35.6	71.3	145.1	14.3	16	32.1	202.2	186.5	210.4	151.7	173.2	36.2	108.2
FALSE	High	Master Protein	Q2FJC3	Lysine--tRNA ligase OS=Staphylococcus aureus (strain USA300) OX=367830 GN=lysS PE=3 SV=1	0	33.783	17	9	29	9	495	56.7	5.25	30.62	9				Pf00152, Pf01336		lysS	Q2FJC3; saa:SAUSA300_0496	Aminoacyl-tRNA biosynthesis	1	0		42.1	40.4	49		22.4		40.4	26.4	31.5	56.5	184.9	32.8	26.7	47.1	51.5	46.9	155.3	426.2	181.8	233	204.7		77.5
FALSE	High	Master Protein	A0A0H2XHX6	Glyceraldehyde-3-phosphate dehydrogenase OS=Staphylococcus aureus (strain USA300) OX=367830 GN=gap PE=3 SV=1	0	33.58	24	9	89	9	336	36.3	5.05	33.11	9				Pf00044, Pf02800		gap	A0A0H2XHX6; saa:SAUSA300_0756	Glycolysis / Gluconeogenesis; Metabolic pathways; Biosynthesis of secondary metabolites; Microbial metabolism in diverse environments; Carbon metabolism; Biosynthesis of amino acids	6	0	51.4	294.1	234.6	189.7	185.2	164.5	210.5	26.4	24.5	15.9	143.5	71.9	74.8	150.3	195.8	132.5	152.6	48.2	36.4	33.3	105.6	84.6	66.8	128.6
FALSE	High	Master Protein	A0A0H2XET4	Transaldolase OS=Staphylococcus aureus (strain USA300) OX=367830 GN=SAUSA300_1725 PE=4 SV=1	0	33.567	39	11	112	11	237	25.7	4.83	87.08	11				Pf00923			A0A0H2XET4; saa:SAUSA300_1725	Pentose phosphate pathway; Metabolic pathways; Biosynthesis of secondary metabolites; Microbial metabolism in diverse environments; Carbon metabolism; Biosynthesis of amino acids	6	0	10.5	121.8	97.9	111.6	184.6	236.7	288	38.1	31.1	22.9	316.2	22.9	182.5	289.1	31.2	26.3	50.3	112.2	123.6	110.5	158.5	141.7	22.5	148.9
FALSE	High	Master Protein	Q2FH26	Dihydrolipoyllysine-residue succinyltransferase component of 2-oxoglutarate dehydrogenase complex OS=Staphylococcus aureus (strain USA300) OX=367830 GN=odhB PE=3 SV=1	0	33.294	18	7	55	7	422	46.6	4.94	57.67	7				Pf00198, Pf00364, Pf02817		odhB	Q2FH26; saa:SAUSA300_1305	Citrate cycle (TCA cycle); Lysine degradation; Tryptophan metabolism; Metabolic pathways; Biosynthesis of secondary metabolites; Microbial metabolism in diverse environments; Carbon metabolism	7	0	178.8	35.5	37.7	30.7	1.6		4.6	15.2	11.8	16.4	236.6	205.5	22.7	359.6	9.4	10.5	11	32.8	24.2	30	374.9	556.1	192.8	467.4
FALSE	High	Master Protein	A0A0H2XF10	Glycosyl transferase, group 2 family protein OS=Staphylococcus aureus (strain USA300) OX=367830 GN=SAUSA300_0252 PE=4 SV=1	0	33.077	12	8	44	8	574	66.3	7.17	67.4	8				Pf00535, Pf18674			A0A0H2XF10; saa:SAUSA300_0252	Teichoic acid biosynthesis	1	0	15.6	59.5	62.9	66.1	5.8			33	19.8	39.6	142.1	34.8	77.9	129.4	43.8	56.2	34.6	450.8	322.5	425.7	64.3	79.9	26.1	48.9
FALSE	High	Master Protein	Q2FHI0	Uridylate kinase OS=Staphylococcus aureus (strain USA300) OX=367830 GN=pyrH PE=3 SV=1	0	33.03	29	8	59	8	240	26.1	6.37	89.42	8				Pf00696	66839451	pyrH	Q2FHI0; saa:SAUSA300_1151	Pyrimidine metabolism; Metabolic pathways; Nucleotide metabolism; Biosynthesis of cofactors	4	0	40	221	235.7	261.5	125	69.1	152.5	39.3	21.7	47.7	56.9	37.7	40.7	24	56.3	127.4	31.9	204.4	136.5	164.4	32.1	63.3	48	54.5
FALSE	High	Master Protein	Q2FEQ3	30S ribosomal protein S8 OS=Staphylococcus aureus (strain USA300) OX=367830 GN=rpsH PE=3 SV=1	0	32.697	36	7	66	7	132	14.8	9.33	96.42	7				Pf00410	66840448	rpsH	Q2FEQ3; saa:SAUSA300_2190	Ribosome	1	0	6.5	56.7	43	61.9	85.9	49	65.9	27.6	10.4	32	19.6	12.6	50.2	49.6	30.7	59.8	34.6	308.5	427.1	273	96.5	54	8.5	36.7
FALSE	High	Master Protein	Q2FGA8	Alanine--tRNA ligase OS=Staphylococcus aureus (strain USA300) OX=367830 GN=alaS PE=3 SV=1	0	32.5	8	6	34	6	876	98.5	5.12	31.87	6				Pf01411, Pf02272, Pf07973		alaS	Q2FGA8; saa:SAUSA300_1575	Aminoacyl-tRNA biosynthesis	1	0	7.8	94	75	94.7	17.5	10.4	14.7	31	31.4	37	20.9	23.2	49	39	58.5	61.9	55.3	328.7	495.6	386.8	61	50.2	10.8	30.7
FALSE	High	Master Protein	A0A0H2XI48	ABC transporter, substrate-binding protein OS=Staphylococcus aureus (strain USA300) OX=367830 GN=SAUSA300_0618 PE=3 SV=1	0	32.407	27	8	43	8	309	34.7	8.66	36.15	8				Pf01297			A0A0H2XI48; saa:SAUSA300_0618	ABC transporters	1	0	44	84.8	90.5	74.1	2	77.3	24.4	36.5	38.1	36.9	33.5	21	22.7	76.2	53.5	26.4	107.2	194.9	432.1	173.6	26.4	153.5	31.3	329.8
FALSE	High	Master Protein	Q2FI15	Bifunctional protein FolD OS=Staphylococcus aureus (strain USA300) OX=367830 GN=folD PE=3 SV=1	0	32.387	22	6	28	6	286	30.8	5.58	32.76	6				Pf00763, Pf02882		folD	Q2FI15; saa:SAUSA300_0965	One carbon pool by folate; Metabolic pathways; Microbial metabolism in diverse environments; Carbon metabolism; Biosynthesis of cofactors	5	0	142.8	64.1	57.7	43.9	161.5	200.2	176.2	75.9	93.5	62.2	117.6	94.3	73.9	116.1	37.9	18.7	81.3	23.9	14.7	16.4	237.4	234.4	174.8	211.8
FALSE	High	Master Protein	Q2FEN8	30S ribosomal protein S10 OS=Staphylococcus aureus (strain USA300) OX=367830 GN=rpsJ PE=3 SV=1	0	32.231	52	8	114	8	102	11.6	9.74	102.44	8				Pf00338	58106687; 64048597; 72469702	rpsJ	Q2FEN8; saa:SAUSA300_2205	Ribosome	1	0	26.4	105.5	93.6	107.5	63.5	52.9	72.1	26.6	19	23	52.8	48.3	47.6	63	54.9	73.5	32.6	174.3	280.5	222.3	103.2	74.4	29.3	58.8
FALSE	High	Master Protein	A0A0H2XGJ3	Transcription termination factor Rho OS=Staphylococcus aureus (strain USA300) OX=367830 GN=rho PE=3 SV=1	0	32.182	20	8	62	8	438	49.9	8.09	41.86	8				Pf00006, Pf07497, Pf07498		rho	A0A0H2XGJ3; saa:SAUSA300_2075	RNA degradation	1	0	37.9	76	81.3	87.3	99.2	41.8	117.1	16	3.6	27.7	8.8	17.8	25.2	15.4	178.5	195.4	31.5	302.6	272.9	329.4		5.1	4.1
FALSE	High	Master Protein	A0A0H2XIF9	DEAD-box ATP-dependent RNA helicase CshB OS=Staphylococcus aureus (strain USA300) OX=367830 GN=cshB PE=3 SV=1	0	31.657	14	6	30	6	448	51	9.5	43.82	6				Pf00270, Pf00271		cshB	A0A0H2XIF9; saa:SAUSA300_1518		0	0	143.9	44.3	36.9	45.4	52.9	71.4	54.2	9.4	13.8	19.2	56.9	104.7	46.5	67.1	193.4	27.2	19.9	283	191.4	319.9		11.7	185.6	16.3
FALSE	High	Master Protein	Q2FJQ9	Probable acetyl-CoA acyltransferase OS=Staphylococcus aureus (strain USA300) OX=367830 GN=SAUSA300_0355 PE=3 SV=1	0	31.598	14	9	39	9	393	41.7	5.29	31.52	9				Pf00108, Pf02803			Q2FJQ9; saa:SAUSA300_0355	Fatty acid degradation; Valine, leucine and isoleucine degradation; Lysine degradation; Benzoate degradation; Tryptophan metabolism; Pyruvate metabolism; Glyoxylate and dicarboxylate metabolism; Butanoate metabolism; Terpenoid backbone biosynthesis; Metabolic pathways; Biosynthesis of secondary metabolites; Microbial metabolism in diverse environments; Carbon metabolism; Fatty acid metabolism; Tw…	15	0	6.6	6.8	1.6	11.5	32.2	1.7	2.8	3.8	3.2	8.1	15	9.1	3.7	11.5	848.1	862.2	1272.5	29.1	43.3	23.8	18.4	14.6	23.1	9.6
FALSE	High	Master Protein	A0A0H2XGG1	6-phosphogluconate dehydrogenase, decarboxylating OS=Staphylococcus aureus (strain USA300) OX=367830 GN=gnd PE=3 SV=1	0	31.453	14	8	34	8	468	51.8	5.14	25.02	8				Pf00393, Pf03446		gnd	A0A0H2XGG1; saa:SAUSA300_1459	Pentose phosphate pathway; Glutathione metabolism; Metabolic pathways; Biosynthesis of secondary metabolites; Microbial metabolism in diverse environments; Carbon metabolism	6	0		85.1	78.5	104.6	7.6			39.1	10.3	24.8	80	6.9	14	146	39.2	25.2	35.7	191.3	340	217.6	105.3	126	21.9	156.1
FALSE	High	Master Protein	Q2FGZ4	Cell cycle protein GpsB OS=Staphylococcus aureus (strain USA300) OX=367830 GN=gpsB PE=3 SV=1	0	31.391	40	5	39	5	114	13.1	6.19	46.01	5				Pf05103		gpsB	Q2FGZ4; saa:SAUSA300_1337		0	0	12.2	88.5	95.5	145.5		7		11.9	6.9	15.7	32.7	8	25	3.5	22.3	29.2	40.9	204.1	600.7	251.7	79.3	241.9	29.6	45.2
FALSE	High	Master Protein	A0A0H2XH45	Putative lipoprotein OS=Staphylococcus aureus (strain USA300) OX=367830 GN=SAUSA300_0693 PE=4 SV=1	0	30.927	45	7	48	7	146	16	9.1	64.97	7				Pf10517			A0A0H2XH45; saa:SAUSA300_0693		0	0	4.2	19.2	11.8	22.3	5.1		10	82.1	47.2	139.5	122.4		125.2	145.8	544.2	758.7	326.7	189.2	73	85.1	10.8	7.9	4.3	3.2
FALSE	High	Master Protein	A0A0H2XKG3	Fibronectin-binding protein B OS=Staphylococcus aureus (strain USA300) OX=367830 GN=fnbB PE=1 SV=1	0	30.751	7	5	28	2	940	103.5	4.73	34.11	5				Pf00746, Pf02986, Pf04650, Pf10425, Pf17961		fnbB	A0A0H2XKG3; saa:SAUSA300_2440	Bacterial invasion of epithelial cells	1	0	391.3				152.1	296.2	136.6		4			349.9	35.6	75.5	462.2	529.3	394.5			1.1			369	22.5
FALSE	High	Master Protein	Q2FGB6	Transcription elongation factor GreA OS=Staphylococcus aureus (strain USA300) OX=367830 GN=greA PE=3 SV=1	0	30.666	39	7	19	7	158	17.7	4.59	18.05	7				Pf01272, Pf03449		greA	Q2FGB6; saa:SAUSA300_1567		0	0	12.5	23.4	16	30.7	18.2	23.1	24.6	18.4	27	32	21.3	1.4	6	54.1	19.5	17.6	33.4	180.7	758.4	225.5	31.6	118.2	10.4	91.9
FALSE	High	Master Protein	A0A0H2XIE1	Succinate--CoA ligase [ADP-forming] subunit alpha OS=Staphylococcus aureus (strain USA300) OX=367830 GN=sucD PE=3 SV=1	0	30.352	23	6	58	6	302	31.5	5.67	48.88	6				Pf00549, Pf02629	66839438	sucD	A0A0H2XIE1; saa:SAUSA300_1139	Citrate cycle (TCA cycle); Propanoate metabolism; C5-Branched dibasic acid metabolism; Metabolic pathways; Biosynthesis of secondary metabolites; Microbial metabolism in diverse environments; Carbon metabolism	7	0	15.6	104	96.4	100.1	60.1	71.2	70.1	65.5	47.9	35.3	102	16.9	64	113	83.5	72.5	84.6	272.9	200.3	194.2	235.4	177.9	18.5	143.1
FALSE	High	Master Protein	A0A0H2XGV7	Aminoacyltransferase FemA OS=Staphylococcus aureus (strain USA300) OX=367830 GN=femA PE=3 SV=1	0	30.196	20	8	18	8	433	50.6	7.68	6.91	8				Pf02388		femA	A0A0H2XGV7; saa:SAUSA300_1269	Peptidoglycan biosynthesis; Metabolic pathways	2	0	63.9	62	54.5	53.1	60.2	42.3	68.3	76	38.9	90.5	36.7	95.7	22.4	29	85.5	115.5	56.4	199.5	326.8	232.7	35.8	40.2	82	26
FALSE	High	Master Protein	Q2FG80	50S ribosomal protein L21 OS=Staphylococcus aureus (strain USA300) OX=367830 GN=rplU PE=3 SV=1	0	29.866	57	6	113	6	102	11.3	9.85	156.68	6				Pf00829	66839833	rplU	Q2FG80; saa:SAUSA300_1603	Ribosome	1	0	7	80.9	70.4	97.1	37.4	21.9	37.1	48.5	28.1	47.9	49.3	26.3	48.5	41.7	40.9	115.6	43.3	228.1	398.3	201	53.9	7.8	7.1	11.1
FALSE	High	Master Protein	Q2FFV6	S-adenosylmethionine synthase OS=Staphylococcus aureus (strain USA300) OX=367830 GN=metK PE=3 SV=1	0	29.595	20	7	25	7	397	43.6	5.01	21.51	7				Pf00438, Pf02772, Pf02773		metK	Q2FFV6; saa:SAUSA300_1730	Cysteine and methionine metabolism; Biosynthesis of various plant secondary metabolites; Metabolic pathways; Biosynthesis of secondary metabolites; Biosynthesis of amino acids; Biosynthesis of cofactors	6	0	24.8	109	112.5	146.7	59.9	40.1	72.8	20	14	16	76.3	25.3	81.8	48.6	67.5	83.3	35.2	322.8	371.9	268.9	41.4	68.8	28.3	17.1
FALSE	High	Master Protein	Q2FG83	GTPase Obg OS=Staphylococcus aureus (strain USA300) OX=367830 GN=obg PE=3 SV=1	0	29.377	20	9	45	9	430	47.2	5.17	36.33	9				Pf01018, Pf01926, Pf09269		obg	Q2FG83; saa:SAUSA300_1600		0	0	23.9	198.5	190.8	170.5	227.2	210.6	189.2	29.7	24.3	31.3	167.7	30.9	89.9	140.6	126.3	107.6	42.8	83.2	52.8	80.3	96.2	35.2	24.5	120.1
FALSE	High	Master Protein	A0A0H2XF75	ATP-dependent DNA helicase OS=Staphylococcus aureus (strain USA300) OX=367830 GN=pcrA PE=3 SV=1	0	29.016	11	8	22	8	730	84	5.86	13.73	8				Pf00580, Pf13361		pcrA	A0A0H2XF75; saa:SAUSA300_1886	Nucleotide excision repair; Mismatch repair	2	0	51	81.6	75.5	74.7	190.7	192.1	79	71	117.1	62.1	119.9	89.9	40.2	84	25.7	30.7	23	130.8	107.5	99.5	17.3	31.5	217.3	15.5
FALSE	High	Master Protein	Q2FGD8	30S ribosomal protein S20 OS=Staphylococcus aureus (strain USA300) OX=367830 GN=rpsT PE=3 SV=1	0	28.987	52	5	33	5	83	9	10.51	54.95	5				Pf01649	66839775	rpsT	Q2FGD8; saa:SAUSA300_1545	Ribosome	1	0	3.1	72.7	40	91.7	4	39.7	7.8	24.8	17.8	17.6	16.8	13.6	19.3	49.2	38	25.3	15.2	139.2	456.3	107	161.9	38.3	3.9	102
FALSE	High	Master Protein	Q2FHI4	ATP-dependent protease ATPase subunit HslU OS=Staphylococcus aureus (strain USA300) OX=367830 GN=hslU PE=3 SV=1	0	28.947	14	7	74	7	467	52.3	5.31	67.88	7				Pf00004, Pf07724, Pf10431		hslU	Q2FHI4; saa:SAUSA300_1147		0	0	115	128.1	109.1	92.5	162.5	178.6	196.2	21.5	18.1	44.8	172.3	118.5	60.8	68.2	113.8	134.1	92.6	132	196.6	169.5	23.2	23.9	161	20.6
FALSE	High	Master Protein	Q2FG28	Putative universal stress protein SAUSA300_1656 OS=Staphylococcus aureus (strain USA300) OX=367830 GN=SAUSA300_1656 PE=3 SV=1	0	28.752	37	6	81	6	166	18.5	5.87	63.54	6				Pf00582			Q2FG28; saa:SAUSA300_1656		0	0	37.2	392.8	383.4	386.7	58	53.9	56	39.2	26.3	28.1	92.5	61.2	60.8	75.2	104.6	86.3	90.5	128	116.4	106.1	132.6	113.4	39.6	74
FALSE	High	Master Protein	Q2FDV8	ATP-dependent Clp protease ATP-binding subunit ClpL OS=Staphylococcus aureus (strain USA300) OX=367830 GN=clpL PE=3 SV=1	0	28.438	14	10	44	10	701	77.8	5.02	15.72	10				Pf00004, Pf07724, Pf10431, Pf17871		clpL	Q2FDV8; saa:SAUSA300_2486		0	0	57.7	9.2	7.2	5	101.8	115.9	228.3	1.5	1.9	2.4	220.4	89.4	200.7	203.6	85.5	99.5	69.4	25.4	58	36.3	144.6	247.1	332.8	98
FALSE	High	Master Protein	Q2FHD9	Glycerol kinase OS=Staphylococcus aureus (strain USA300) OX=367830 GN=glpK PE=3 SV=1	0	28.172	16	8	84	8	498	55.6	5.05	84.73	8				Pf00370, Pf02782		glpK	Q2FHD9; saa:SAUSA300_1192	Glycerolipid metabolism; Metabolic pathways	2	0	16.7	61	53.9	51	157.5	92.9	161	50.3	34.2	38.5	88.1	23.9	50.4	69.7	151.8	306.8	103.3	184.2	183.3	164.6	109.4	90.4	50.8	69.5
FALSE	High	Master Protein	A0A0H2XHQ4	Alkyl hydroperoxide reductase subunit F OS=Staphylococcus aureus (strain USA300) OX=367830 GN=ahpF PE=3 SV=1	0	27.753	12	6	56	6	507	54.6	4.82	45.3	6				Pf07992, Pf13192		ahpF	A0A0H2XHQ4; saa:SAUSA300_0379		0	0	55.1	72.3	80.2	64.4	126.4	127	143.8	72.8	88.1	57.2	96.6	64.5	192.5	114	22.2	10.7	37.2	80.4	87.6	93.6	171.9	241	85.2	121.8
FALSE	High	Master Protein	Q2FGE8	30S ribosomal protein S21 OS=Staphylococcus aureus (strain USA300) OX=367830 GN=rpsU PE=3 SV=1	0	27.517	48	6	70	6	58	7	11.11	77.56	6				Pf01165	60545113; 62692966; 72470288; 74185953	rpsU	Q2FGE8; saa:SAUSA300_1535	Ribosome	1	0	31.7	135.2	96.4	107.8	186.6	123.8	25.9	64.1	48.2	49.4	3.1	53	119.7	69.7	68.1	61.8	33.8	110.3	252.9	153.1	78.7	116.4	52.7	84.8
FALSE	High	Master Protein	A0A0H2XF74	Putative phage infection protein OS=Staphylococcus aureus (strain USA300) OX=367830 GN=SAUSA300_2578 PE=4 SV=1	0	27.327	8	8	15	8	993	108.6	9.31	14.3	8				Pf12698			A0A0H2XF74; saa:SAUSA300_2578		0	0	62.8	150.5	142.9	136.2	182.5	127.7	183.7	70.7	61.6	59.4	120.4	90.3	79	108.8	79.1	81.6	62.1	154.5	160.6	146.5	105.7	82.9	88.2	102.6
FALSE	High	Master Protein	A0A0H2XHC2	Glutamate dehydrogenase OS=Staphylococcus aureus (strain USA300) OX=367830 GN=gudB PE=3 SV=1	0	27.252	15	6	29	6	414	45.7	5.3	37.35	6				Pf00208, Pf02812		gudB	A0A0H2XHC2; saa:SAUSA300_0861	Arginine biosynthesis; Alanine, aspartate and glutamate metabolism; Taurine and hypotaurine metabolism; Nitrogen metabolism; Metabolic pathways; Microbial metabolism in diverse environments	6	0	45.8	38.7	57.9	42.6	6.1	64.4	52.4	40.2	39.4	15.9	71.5	34.9	38.4	86.5	40	39.2	29.9	163.5	157.8	132.6	337.3	181.8		121.1
FALSE	High	Master Protein	A0A0H2XGA5	(d)CMP kinase OS=Staphylococcus aureus (strain USA300) OX=367830 GN=cmk PE=3 SV=1	0	27.106	28	6	23	6	183	21	5.1	15.07	6				Pf02224		cmk	A0A0H2XGA5; saa:SAUSA300_1367	Pyrimidine metabolism; Metabolic pathways; Nucleotide metabolism	3	0	21.5	173.5	114.4	133.1	184.7	158.8	236.1	22.2	26.1	11.3	60.6	15.6	39.5	31.8	30.2	23.6	32.2	223.1	373.8	252.8	92	105.7		71.6
FALSE	High	Master Protein	A0A0H2XJU8	Lytic regulatory protein OS=Staphylococcus aureus (strain USA300) OX=367830 GN=SAUSA300_2100 PE=4 SV=1	0	26.885	11	4	43	4	363	40.6	9.79	54.15	4							A0A0H2XJU8; saa:SAUSA300_2100		0	0	80.3	250.9	274.5	279.5	156.9	73.2	140.5	38.8	32	54.1	67.5	91.5	53.3	65	35.1	37.2	47.9	40.9	30.3	68.9	25.2	26	56	16.5
FALSE	High	Master Protein	Q2FEQ5	50S ribosomal protein L18 OS=Staphylococcus aureus (strain USA300) OX=367830 GN=rplR PE=3 SV=1	0	26.744	38	5	71	5	119	13.1	9.95	110.19	5				Pf00861		rplR	Q2FEQ5; saa:SAUSA300_2188	Ribosome	1	0	27.4	71	66.6	70.5	46.5	31.9	40	43.7	32.3	40.9	43.9	37.3	55.6	51.5	27.3	53.6	30.3	167.1	346.7	165.6	128.4	123.2	32.4	74
FALSE	High	Master Protein	Q2FFA3	Uncharacterized leukocidin-like protein 1 OS=Staphylococcus aureus (strain USA300) OX=367830 GN=SAUSA300_1974 PE=3 SV=1	0	26.663	19	8	23	8	338	38.7	8.66	22.26	8				Pf07968			Q2FFA3; saa:SAUSA300_1974	Staphylococcus aureus infection	1	0	14.8	15	18	16.5	2	3.5	9.5	47.8	33.1	55.2	157.1	4.9	103.5	326	812.4	966.4	518.5	58.2	29.5	59.8	1.4	9.7	14.8	34.9
FALSE	High	Master Protein	Q2FHI3	Global transcriptional regulator CodY OS=Staphylococcus aureus (strain USA300) OX=367830 GN=codY PE=1 SV=1	0	26.619	30	9	88	9	257	28.7	6.19	67.86	9				Pf06018, Pf08222		codY	Q2FHI3; saa:SAUSA300_1148		0	0	58	97.7	102.8	110.1	41.9	37.3	62.7	56.2	46.4	92.5	71.3	67.9	53.9	82.6	46.9	53.6	57.9	157.7	228	154.2	148.4	148.1	71.7	69.8
FALSE	High	Master Protein	Q2FIN9	Ribosome hibernation promotion factor OS=Staphylococcus aureus (strain USA300) OX=367830 GN=hpf PE=1 SV=1	0	26.484	35	7	61	7	190	22.2	5.29	44.44	7				Pf02482, Pf16321		hpf	Q2FIN9; saa:SAUSA300_0736		0	0	44.8	193.6	184.3	190.6	59.8	52.2	45.4	68.3	40.9	57.3	95.8	48.7	83.4	189.6	40.4	23.3	61	90	124.9	101	119.6	168.4	46.6	110.9
FALSE	High	Master Protein	Q2FEC8	Uncharacterized lipoprotein SAUSA300_2315 OS=Staphylococcus aureus (strain USA300) OX=367830 GN=SAUSA300_2315 PE=3 SV=1	0	26.339	36	5	18	5	209	23.3	6.23	31.19	5							Q2FEC8; saa:SAUSA300_2315		0	0	34.8	249	228.7	307.6	48.3	25	58.5	33.3	26.8	48.2	17.9	37.7	16.8	27	12.3	31.2	9.4	225.5	223.8	155.3	28.5	5.9		60.2
FALSE	High	Master Protein	Q2FES1	50S ribosomal protein L13 OS=Staphylococcus aureus (strain USA300) OX=367830 GN=rplM PE=3 SV=1	0	26.28	32	7	81	7	145	16.3	9.31	57.47	7				Pf00572	66840430	rplM	Q2FES1; saa:SAUSA300_2172	Ribosome	1	0	34.1	101.6	93.6	84.6	162.9	142.3	176.7	47.1	36.5	40.4	55.1	52.8	40.8	60.5	48.9	53.4	62.1	146.3	138	118.3	158.8	180.7	78.3	140.6
FALSE	High	Master Protein	A0A0H2XGG6	ABC transporter, ATP-binding protein OS=Staphylococcus aureus (strain USA300) OX=367830 GN=SAUSA300_1285 PE=4 SV=1	0	26.255	14	7	29	7	533	60.2	4.96	40.68	7				Pf00005, Pf12848			A0A0H2XGG6; saa:SAUSA300_1285		0	0	30.1	205.8	140.5	177.1	148.7	132.6	177.6	42.7	16.4	30.3	97.1	38.8	83.1	76.3	51.3	66.8	31.7	199.9	260	177.3	20.4	42.8	44.9	29.6
FALSE	High	Master Protein	Q2FEQ1	50S ribosomal protein L5 OS=Staphylococcus aureus (strain USA300) OX=367830 GN=rplE PE=3 SV=1	0	26.087	47	10	59	10	179	20.3	9.32	27.22	10				Pf00281, Pf00673		rplE	Q2FEQ1; saa:SAUSA300_2192	Ribosome	1	0	29.3	188	185.8	186.3	160.2	93.9	184.9	37.4	24.8	50.6	47.5	37.8	45.8	48.5	150.8	257.1	50	160.5	86.1	79.2	56.1	33	31	43.3
FALSE	High	Master Protein	A0A0H2XG28	Ribosome-binding ATPase YchF OS=Staphylococcus aureus (strain USA300) OX=367830 GN=ychF PE=3 SV=1	0	26.021	14	6	37	6	365	40.6	4.72	42.67	6				Pf01926, Pf06071		ychF	A0A0H2XG28; saa:SAUSA300_0364		0	0	36.9	47.2	43.2	51.6	133.1	35.3	21.4	89.6	96.9	99.7	15	54.2	5.5	17.5	85.5	99.9	42.9	211.9	459.9	194.1	40.8	11.7	77.2	50
FALSE	High	Master Protein	A0A0H2XH26	Putative long chain fatty acid-CoA ligase VraA OS=Staphylococcus aureus (strain USA300) OX=367830 GN=acsA PE=4 SV=1	0	26.012	10	5	20	5	568	64.3	5.19	16.29	5				Pf00501, Pf13193		acsA	A0A0H2XH26; saa:SAUSA300_1679	Glycolysis / Gluconeogenesis; Pyruvate metabolism; Glyoxylate and dicarboxylate metabolism; Propanoate metabolism; Methane metabolism; Metabolic pathways; Biosynthesis of secondary metabolites; Microbial metabolism in diverse environments; Carbon metabolism	9	0	4.8	194.4	161.9	188.3	74.1	87.8	94.8	36.1	36.2	28.7	173.2		171.1	292.1	138.2	31.6	148.2	220.9	144.5	185.5	21.4	114.4	5.1
FALSE	High	Master Protein	A0A0H2XGD8	Aldo/keto reductase family protein OS=Staphylococcus aureus (strain USA300) OX=367830 GN=SAUSA300_0589 PE=4 SV=1	0	25.942	13	4	14	4	312	35.4	5	16.3	4				Pf00248			A0A0H2XGD8; saa:SAUSA300_0589		0	0			167.2	39.6	1.9	400.6	547.1	0.3	0.4	0.4	2.4	4.2	130.5	3	0.1		131.6	17.6	14.9	26.4		654		605.9
FALSE	High	Master Protein	A0A0H2XHW0	Glyceraldehyde-3-phosphate dehydrogenase OS=Staphylococcus aureus (strain USA300) OX=367830 GN=gap PE=3 SV=1	0	25.808	17	7	65	7	341	37	6.39	60.82	7				Pf00044, Pf02800		gap	A0A0H2XHW0; saa:SAUSA300_1633	Glycolysis / Gluconeogenesis; Metabolic pathways; Biosynthesis of secondary metabolites; Microbial metabolism in diverse environments; Carbon metabolism; Biosynthesis of amino acids	6	0	6.1	210.4	187.7	229.5	125.7	54.1	118.5	17.2	6.4	12.4	465.8	12	323.8	375.9	130.6	191.2	35.5	89.7	91.6	86.5	31.7	1.1	8.1	15.4
FALSE	High	Master Protein	A0A0H2XGP3	UDP-N-acetylglucosamine 1-carboxyvinyltransferase OS=Staphylococcus aureus (strain USA300) OX=367830 GN=murA PE=3 SV=1	0	25.807	9	6	52	6	421	45	5.81	36.51	6				Pf00275		murA	A0A0H2XGP3; saa:SAUSA300_2055	Amino sugar and nucleotide sugar metabolism; Peptidoglycan biosynthesis; Metabolic pathways; Biosynthesis of nucleotide sugars	4	0	63.9	183.2	184	151.3	157.8	94.5	134.3	33.4	24.3	35.8	85.9	78.2	63.7	66.3	89.2	117.6	54.6	81.8	95.9	70.9	60.2	55.5	62.6	29
FALSE	High	Master Protein	A0A0H2XJV9	Putative cell wall surface anchor family protein OS=Staphylococcus aureus (strain USA300) OX=367830 GN=SAUSA300_2436 PE=4 SV=1	0	25.782	11	4	34	4	444	49	8.62	48.74	4				Pf04650, Pf18483			A0A0H2XJV9; saa:SAUSA300_2436	Staphylococcus aureus infection	1	0	1154.9			0.9							72.5	1107.7	55.8	87.6					0.1		23	15.4	944.1	28
FALSE	High	Master Protein	Q2FEP3	30S ribosomal protein S19 OS=Staphylococcus aureus (strain USA300) OX=367830 GN=rpsS PE=3 SV=1	0	25.734	45	5	44	5	92	10.6	9.99	55.62	5				Pf00203	66840458	rpsS	Q2FEP3; saa:SAUSA300_2200	Ribosome	1	0	13.6	108.5	78.6	92.1	104.1	71.3	152.6	52.6	31.6	33.2	74.3	82.8	26.1	140.3	87.9	77.6	50.7	181.5	147.2	169.7	205.6	43.5	22.6	118.8
FALSE	High	Master Protein	A0A0H2XH50	1,4-dihydroxy-2-naphthoyl-CoA synthase OS=Staphylococcus aureus (strain USA300) OX=367830 GN=menB PE=3 SV=1	0	25.596	16	6	46	6	273	30.4	5.59	71.95	6				Pf00378		menB	A0A0H2XH50; saa:SAUSA300_0948	Ubiquinone and other terpenoid-quinone biosynthesis; Metabolic pathways; Biosynthesis of secondary metabolites; Biosynthesis of cofactors	4	0		66.6	52.2	65.8		12.3	10.3	44.1	41.7	29.1	15.2		56.5	68.6	62.9	42.7	42.2	355.4	439.7	248	33.2	24.6
FALSE	High	Master Protein	A0A0H2XGY9	Molybdenum ABC transporter, molybdenum-binding protein ModA OS=Staphylococcus aureus (strain USA300) OX=367830 GN=modA PE=3 SV=1	0	25.565	19	6	15	6	260	29	9.22	4.43	6				Pf13531		modA	A0A0H2XGY9; saa:SAUSA300_2230	ABC transporters	1	0	10.1	55.4	52	47.7	233.8		123.2	54.6	74.9	55.1	11.7	5.4	8.4	91.2	62.8	67.9	67.7	239.5	440.9	178.5	123.9	221.8	11.5	154.6
FALSE	High	Master Protein	A0A0H2XIB2	Uncharacterized protein OS=Staphylococcus aureus (strain USA300) OX=367830 GN=SAUSA300_2378 PE=4 SV=1	0	25.356	22	5	16	5	219	25.8	8.13	21.71	5							A0A0H2XIB2; saa:SAUSA300_2378		0	0	75.4	144.7	161.3	153.5		59	45.1	22.1	16.4	31.3	105.4	110.6	66.9	191.9	26.9	28.4	39.2	173.8	261.6	257.7	80.9	96.9	33.1	99.1
FALSE	High	Master Protein	Q2FIQ3	UDP-N-acetylenolpyruvoylglucosamine reductase OS=Staphylococcus aureus (strain USA300) OX=367830 GN=murB PE=3 SV=1	0	25.062	19	7	45	7	307	33.8	5.55	55.96	7				Pf01565, Pf02873		murB	Q2FIQ3; saa:SAUSA300_0722	Amino sugar and nucleotide sugar metabolism; Peptidoglycan biosynthesis; Metabolic pathways; Biosynthesis of nucleotide sugars	4	0	127.5	57.6	54.2	41.6	242.6	192	190.2	55.7	67.8	49.6	98.4	81.6	104.2	134.3	11.8	32.1	70.5	45	46.9	37	199.5	195	188	177
FALSE	High	Master Protein	Q2FI09	Phosphoribosylformylglycinamidine synthase subunit PurL OS=Staphylococcus aureus (strain USA300) OX=367830 GN=purL PE=3 SV=1	0	25.032	8	6	47	6	729	79.5	4.88	33.43	6				Pf00586, Pf02769, Pf18072		purL	Q2FI09; saa:SAUSA300_0971	Purine metabolism; Metabolic pathways; Biosynthesis of secondary metabolites	3	0	110.9	201.5	272.8	288.4	109.4	94.5	79.4	34.9	50	28.6	104.9	81	79.3	121	69	33.7	83.4	55.6	35.2	48.9	263.8	211.9	70.5	235.2
FALSE	High	Master Protein	Q2FIF6	UPF0051 protein SAUSA300_0822 OS=Staphylococcus aureus (strain USA300) OX=367830 GN=SAUSA300_0822 PE=3 SV=1	0	25.024	11	7	47	7	465	52.5	5.16	38	7				Pf01458, Pf19295			Q2FIF6; saa:SAUSA300_0822		0	0	11.8	163.7	147.2	205.1	55.7	52.6	40.7	17.5	14.2	12.1	144.9	31.2	123.1	141.8	71.5	74.8	37.3	310.9	268.9	347.4	77.4	73.4	24.3	61.4
FALSE	High	Master Protein	Q2FDT8	Probable transglycosylase IsaA OS=Staphylococcus aureus (strain USA300) OX=367830 GN=isaA PE=3 SV=1	0	24.995	9	1	30	1	233	24.2	6.62	42.25	1				Pf01464		isaA	Q2FDT8; saa:SAUSA300_2506		0	0		108.1	53.4	137												24.9		123.8	358.4	154.1	715.7	366.6
FALSE	High	Master Protein	A0A0H2XEB0	Iron compound ABC transporter, iron compound-binding protein OS=Staphylococcus aureus (strain USA300) OX=367830 GN=SAUSA300_2136 PE=4 SV=1	0	24.965	20	8	36	8	327	36.6	9.39	24.11	8				Pf01497			A0A0H2XEB0; saa:SAUSA300_2136	ABC transporters	1	0	2.6	39.4	45.5	41.7	2.5	4.3	57.3	46.3	664.4	36.9	5.3	1.8	438.9	5.9	20.3	12.7	558.7	90	60.5	80.4	6.2	21.8	10	49.5
FALSE	High	Master Protein	Q2FIM5	ATP-dependent Clp protease proteolytic subunit OS=Staphylococcus aureus (strain USA300) OX=367830 GN=clpP PE=3 SV=1	0	24.798	23	6	58	6	195	21.5	5.26	59.07	6				Pf00574	66839059	clpP	Q2FIM5; saa:SAUSA300_0752		0	0		109	105.5	132.7	42.4	45.2	61.9	44	27.7	40.9	109.2	23.2	82.9	131.1	151	154.5	90.9	262.6	254.8	234.1	123.1	4.5		81.3
FALSE	High	Master Protein	A0A0H2XFQ3	Cysteine synthase OS=Staphylococcus aureus (strain USA300) OX=367830 GN=cysK PE=3 SV=1	0	24.676	21	6	28	6	310	33	5.45	50.61	6				Pf00291		cysK	A0A0H2XFQ3; saa:SAUSA300_0491	Cysteine and methionine metabolism; Sulfur metabolism; Metabolic pathways; Biosynthesis of secondary metabolites; Microbial metabolism in diverse environments; Carbon metabolism; Biosynthesis of amino acids	7	0		44.7	35.1	98.1	19.1	9.3		57.8	38.1	35.4	61.3		77.9	47.6	77	186.4	69.8	179.7	133.8	116.9	22.9
FALSE	High	Master Protein	Q2FJ87	Uncharacterized epimerase/dehydratase SAUSA300_0538 OS=Staphylococcus aureus (strain USA300) OX=367830 GN=SAUSA300_0538 PE=3 SV=1	0	24.646	10	5	32	5	321	36	4.75	28.81	5				Pf01370			Q2FJ87; saa:SAUSA300_0538		0	0		113.5	101.2	126.6	72.6	61.7	80.6	32.9	16.2	65.2	22.8	8.2	14	16	108.4	179.7	36.3	286.1	329.2	206.4	58.2	7.4		11.4
FALSE	High	Master Protein	A0A0H2XHP8	proline dehydrogenase OS=Staphylococcus aureus (strain USA300) OX=367830 GN=putA PE=4 SV=1	0	24.615	14	5	67	5	333	38	8.07	95.14	5				Pf01619		putA	A0A0H2XHP8; saa:SAUSA300_1711	Arginine and proline metabolism; Metabolic pathways; Biosynthesis of secondary metabolites	3	0	29.5	87.6	95.1	102	116.7	113.8	140.7	51	36.3	51.7	89.5	49.7	55.3	63.5	49.5	54	57.6	292	294.1	228.7	125.5	21.3	30.3	38.7
FALSE	High	Master Protein	A0A0H2XJF4	3-oxoacyl-[acyl-carrier-protein] synthase 2 OS=Staphylococcus aureus (strain USA300) OX=367830 GN=fabF PE=3 SV=1	0	24.604	19	6	26	6	414	43.7	5.2	24.52	6				Pf00109, Pf02801		fabF	A0A0H2XJF4; saa:SAUSA300_0886	Fatty acid biosynthesis; Biotin metabolism; Metabolic pathways; Fatty acid metabolism; Biosynthesis of cofactors	5	0	25.7	53.1	57.9	79.9	140.7	80.3	72.2	23.6	11	34.3	59.9	9.6	47.5	267.3	133.7	176.5	129.6	142	246.2	122.8	86.3	98.7	42.4	60.3
FALSE	High	Master Protein	A0A0H2XGL1	Citrate synthase OS=Staphylococcus aureus (strain USA300) OX=367830 GN=gltA PE=3 SV=1	0	24.591	13	7	83	7	373	42.6	5.6	31.11	7				Pf00285		gltA	A0A0H2XGL1; saa:SAUSA300_1641	Citrate cycle (TCA cycle); Glyoxylate and dicarboxylate metabolism; Metabolic pathways; Biosynthesis of secondary metabolites; Microbial metabolism in diverse environments; Carbon metabolism; 2-Oxocarboxylic acid metabolism; Biosynthesis of amino acids	8	0	36.5	189	184.7	120.2	55.9	33.9	34.2	112.6	56.1	51.1	181.5	14.2	126.8	271.5	79.1	37	96.2	132.8	128.5	140.4	168.9	93.2	89.1	76.9
FALSE	High	Master Protein	A0A0H2XFW9	Protein RecA OS=Staphylococcus aureus (strain USA300) OX=367830 GN=recA PE=3 SV=1	0	24.44	21	5	48	5	322	34.9	5.11	46.63	5				Pf00154		recA	A0A0H2XFW9; saa:SAUSA300_1178	Homologous recombination	1	0	3.3	185.4	134.3	272.1	118.2	74.8	111.3	27	20.8	28.5	98	41.6	116.9	63.5	77.3	102.4	47.1	244.5	202.1	254.6	85.5	13.6	35.6	11.1
FALSE	High	Master Protein	Q2FGI5	Aminomethyltransferase OS=Staphylococcus aureus (strain USA300) OX=367830 GN=gcvT PE=3 SV=1	0	24.402	13	6	27	6	363	40.4	4.93	31.24	6				Pf01571, Pf08669		gcvT	Q2FGI5; saa:SAUSA300_1498	Glycine, serine and threonine metabolism; Glyoxylate and dicarboxylate metabolism; One carbon pool by folate; Metabolic pathways; Biosynthesis of secondary metabolites; Carbon metabolism	6	0		351.1	242.8	333.3	117.9	109.1	115.7	28.8	3.3	23.5	124.3		101.7	126.6	186.3	202.2	79.7	110	139.1	163.5	92	109.9		11.2
FALSE	High	Master Protein	Q2FEG1	Lysostaphin resistance protein A OS=Staphylococcus aureus (strain USA300) OX=367830 GN=lyrA PE=3 SV=1	0	24.223	11	4	14	4	419	46.8	5.03	16.88	4						lyrA	Q2FEG1; saa:SAUSA300_2282		0	0	71.6	68.8	85.7	94.9	29.7	22.3	22.3	14.2	10.6	19.7	84.4	106.2	67.7	91.5	8.8	11.1	14.8	62.4	41	38.4	50.4	66.9	76.7	64.9
FALSE	High	Master Protein	A0A0H2XK42	Amino acid ABC transporter, amino acid-binding protein OS=Staphylococcus aureus (strain USA300) OX=367830 GN=SAUSA300_2359 PE=4 SV=1	0	24.023	24	8	58	8	259	28.9	9.25	38.72	8				Pf00497			A0A0H2XK42; saa:SAUSA300_2359	ABC transporters; Flagellar assembly	2	0	33.7	120.9	54.8	170.6	26.1	41.9	29.6	54.5	45	62.4	24.9	35.1	22.2	38.4	47.3	55.8	39.6	303.5	273	288.4	177.8	110.3	26.7	108.5
FALSE	High	Master Protein	A0A0H2XHX1	Putative teichoic acid biosynthesis protein B OS=Staphylococcus aureus (strain USA300) OX=367830 GN=SAUSA300_0247 PE=3 SV=1	0	23.886	9	6	26	3	564	66	6.38	26.55	6				Pf04464			A0A0H2XHX1; saa:SAUSA300_0247	Teichoic acid biosynthesis	1	0	5.5	442.2	582	675.1		21.1		7.3		25.1	25.3		24.5	20.1	6.9	6.3	6.1	208.3	185.6	156.1	14.8	134.6	6.9	15.5
FALSE	High	Master Protein	Q2FHI7	Methylenetetrahydrofolate--tRNA-(uracil-5-)-methyltransferase TrmFO OS=Staphylococcus aureus (strain USA300) OX=367830 GN=trmFO PE=3 SV=1	0	23.878	11	5	25	5	435	48.3	5.78	28.36	5				Pf01134		trmFO	Q2FHI7; saa:SAUSA300_1144		0	0		97.5	95.2	173.3	59.1	22.1	66.3	13.4	1.8	17.1	14.5		13.8	15.4	29.7	83.6		240.1	368.1	308.9			69.1
FALSE	High	Master Protein	Q2FF94	Co-chaperonin GroES OS=Staphylococcus aureus (strain USA300) OX=367830 GN=groES PE=3 SV=1	0	23.699	48	5	40	5	94	10.4	4.92	22.69	5				Pf00166		groES	Q2FF94; saa:SAUSA300_1983		0	0	71	54.1	52.4	51.4	29.7	51.5	67.5	48.1	55	44.7	127.3	79.7	66.1	287	31.8	18	64	70	133.5	125.8	122.9	201.3	47.8	224.2
FALSE	High	Master Protein	A0A0H2XIK4	Ornithine aminotransferase OS=Staphylococcus aureus (strain USA300) OX=367830 GN=rocD PE=3 SV=1	0	23.618	20	7	19	7	396	43.4	5.36	23.26	7				Pf00202		rocD	A0A0H2XIK4; saa:SAUSA300_0860	Arginine and proline metabolism; Metabolic pathways; Biosynthesis of secondary metabolites	3	0		32	14.7	137.3	55	208.8	153.3	12.8	68.2	59.1	148	30.6	122.2	43.9	55.3	42.5	73	214.4	179.6	122.1	123.6	46.7	6.3	31.9
FALSE	High	Master Protein	Q2FDM1	Immunodominant staphylococcal antigen B OS=Staphylococcus aureus (strain USA300) OX=367830 GN=isaB PE=3 SV=1	0	23.57	29	6	100	6	175	19.4	9.67	83.52	6						isaB	Q2FDM1; saa:SAUSA300_2573		0	0	19.5	127.2	151.5	192.1	37.6	34.2	52.3	150.6	111.1	195.2	290.8	16.3	268.8	271.1	41.5	63.6	52	84	95.9	109.3	192.8	127.3	3.3	193.3
FALSE	High	Master Protein	A0A0H2XG53	Uncharacterized protein OS=Staphylococcus aureus (strain USA300) OX=367830 GN=SAUSA300_0668 PE=4 SV=1	0	23.478	22	5	30	5	227	26.7	9.91	31.82	5							A0A0H2XG53; saa:SAUSA300_0668		0	0	50.9	87.3	76.7	63.2	150.3	105.7	146.8	13.9	11.6	18.3	111.2	80.7	65.7	89.7	15.2	15.8	17.4	177	134.4	155.9	53.3	111.1	79.8	36.8
FALSE	High	Master Protein	Q2FEP0	50S ribosomal protein L4 OS=Staphylococcus aureus (strain USA300) OX=367830 GN=rplD PE=3 SV=1	0	23.475	17	5	101	5	207	22.5	9.91	146.4	5				Pf00573		rplD	Q2FEP0; saa:SAUSA300_2203	Ribosome	1	0	62.2	122.2	96.8	124.6	77.2	41	84.4	51	45.5	40.1	64.7	38.4	52.8	86	44.6	75.6	41.2	110	176.1	207.3	91.1	89.3	21.3	56.1
FALSE	High	Master Protein	A0A0H2XJD9	Uncharacterized protein OS=Staphylococcus aureus (strain USA300) OX=367830 GN=SAUSA300_1003 PE=4 SV=1	0	23.353	17	7	24	7	339	40	5.99	9.47	7				Pf13273			A0A0H2XJD9; saa:SAUSA300_1003		0	0	47.3	218.7	233.2	258.3	86.5	66.6	88.8	19.6	9.1	36.1	67.8	76.5	46.6	99.1	16.9	16.6	16	176.6	122.7	141.7	18	30.4	31	31.1
FALSE	High	Master Protein	A0A0H2XI12	Ribokinase OS=Staphylococcus aureus (strain USA300) OX=367830 GN=rbsK PE=3 SV=1	0	23.181	19	5	19	5	304	32.4	4.98	22.85	5				Pf00294		rbsK	A0A0H2XI12; saa:SAUSA300_0262	Pentose phosphate pathway; Metabolic pathways	2	0	12.5	32.3	37.8	30.5	81.8	86.1	105.5	37.7	50.1	32.3	148.1	25.2	112.4	178.2	19.1	20.4	28.8	80.6	154.3	77.6	68.8	109.6	20	87.8
FALSE	High	Master Protein	A0A0H2XKA5	RNA polymerase sigma factor SigA OS=Staphylococcus aureus (strain USA300) OX=367830 GN=rpoD PE=3 SV=1	0	23.14	14	6	35	6	368	42.1	5.11	32.63	6				Pf00140, Pf03979, Pf04539, Pf04542, Pf04545		rpoD	A0A0H2XKA5; saa:SAUSA300_1521	Flagellar assembly	1	0	36.1	60.3	59.9	57.6	62.8	54.2	61.1	42.4	32.6	41.6	62.1	53.4	72.4	60.4	53.4	99.6	55.3	251.2	268	284.6	76.6	112.3	42.4	60.3
FALSE	High	Master Protein	Q2FF22	ATP synthase subunit alpha OS=Staphylococcus aureus (strain USA300) OX=367830 GN=atpA PE=3 SV=1	0	23.069	14	8	78	8	502	54.6	5.01	45.35	8				Pf00006, Pf00306, Pf02874		atpA	Q2FF22; saa:SAUSA300_2060	Oxidative phosphorylation; Metabolic pathways	2	0	35.8	96	107.9	95.2	86	63.6	92.7	69.9	68.2	50.8	80	42.2	72.2	100.4	78.3	51.7	174.7	108.2	106.4	110.8	131.8	190.8	39.9	145.7
FALSE	High	Master Protein	Q2FEN9	50S ribosomal protein L3 OS=Staphylococcus aureus (strain USA300) OX=367830 GN=rplC PE=3 SV=1	0	23.012	21	5	95	5	220	23.7	9.8	108.36	5				Pf00297	66840462	rplC	Q2FEN9; saa:SAUSA300_2204	Ribosome	1	0	43.2	89.9	93.1	76.2	41.5	32.4	44.9	51	34	46.5	38.5	54.3	39.1	77.5	28.6	75	43	176.7	286.7	185.1	151.3	82	53.4	75.3
FALSE	High	Master Protein	Q2FG06	Formate--tetrahydrofolate ligase OS=Staphylococcus aureus (strain USA300) OX=367830 GN=fhs PE=3 SV=1	0	22.861	11	6	28	6	555	59.8	6.14	10.81	6				Pf01268		fhs	Q2FG06; saa:SAUSA300_1678	One carbon pool by folate; Metabolic pathways; Microbial metabolism in diverse environments; Carbon metabolism; Biosynthesis of cofactors	5	0	8.5	55.1	64.8	63.5	24.9	54	27.5	153.9	136.3	116	181.1	27.4	102.8	246.7	68.3	42.5	117.8	113.2	125.5	65.3	230.9	148.4	3.1	146.5
FALSE	High	Master Protein	Q2FDM7	Carbamate kinase 2 OS=Staphylococcus aureus (strain USA300) OX=367830 GN=arcC2 PE=3 SV=1	0	22.805	17	5	23	5	313	34.3	5.05	28.71	5				Pf00696		arcC2	Q2FDM7; saa:SAUSA300_2567	Arginine biosynthesis; Purine metabolism; Nitrogen metabolism; Metabolic pathways; Microbial metabolism in diverse environments; Carbon metabolism	6	0	7.2	196.7	152.8	122.9	155.5	48.2	247.4	18.4	8	28.2	67.3	50	62.4	39.9	5.2	18.3	6.5	71.4	260.8	76.4	9.9		9.1
FALSE	High	Master Protein	Q2FHT6	Thioredoxin OS=Staphylococcus aureus (strain USA300) OX=367830 GN=trxA PE=3 SV=1	0	22.741	47	6	81	6	104	11.4	4.55	86.7	6				Pf00085	66839339	trxA	Q2FHT6; saa:SAUSA300_1044		0	0	47.8	87.9	84.7	98.5	19.7	15.1	19.4	86.8	52.7	51	94.6	73.2	74.9	102.1	17.7	33.2	62.4	88.4	183.4	130.6	150.5	231.5	62.9	92.3
FALSE	High	Master Protein	A0A0H2XH43	Catabolite control protein A OS=Staphylococcus aureus (strain USA300) OX=367830 GN=ccpA PE=4 SV=1	0	22.697	15	6	65	6	329	36	5.77	89.99	6				Pf00356, Pf13377		ccpA	A0A0H2XH43; saa:SAUSA300_1682		0	0	26.8	194	152.6	133.5	160.1	181.5	209.1	51.5	22.6	36.2	156	41.7	92	147	145.4	188.1	112.5	122.7	123.2	132.2	88.2	98	43.8	83.2
FALSE	High	Master Protein	A0A0H2XIC9	Putative teichoic acid biosynthesis protein OS=Staphylococcus aureus (strain USA300) OX=367830 GN=SAUSA300_0251 PE=3 SV=1	0	22.589	9	6	19	3	562	66	6.77	12.56	6				Pf04464			A0A0H2XIC9; saa:SAUSA300_0251	Teichoic acid biosynthesis	1	3	69.3	238.5	244.6	222.6				83.3	61.3	92.4	167.4	125.4	112.7	165.2	36.5	37.3	43.2	186	125.2	158.6	24	11.8	64	18.2
FALSE	High	Master Protein	Q2FHH4	DNA polymerase III PolC-type OS=Staphylococcus aureus (strain USA300) OX=367830 GN=polC PE=3 SV=1	0	22.5	4	7	18	7	1436	162.4	5.39	10.34	7				Pf00929, Pf02811, Pf07733, Pf11490, Pf14480, Pf14579, Pf17657		polC	Q2FHH4; saa:SAUSA300_1157	DNA replication; Mismatch repair; Homologous recombination	3	0	53	91.5	88.7	77.6	239.2	142.9	216	33.4	27.7	45.6	30.9	71.9	16.6	30.5	73.2	88.3	52.6	203.4	236.9	185	67.2	44.4	59.1	39.4
FALSE	High	Master Protein	A0A0H2XI61	Putative membrane protein OS=Staphylococcus aureus (strain USA300) OX=367830 GN=SAUSA300_2287 PE=4 SV=1	0	22.48	6	5	35	5	410	45.9	9.04	44.05	5				Pf12698			A0A0H2XI61; saa:SAUSA300_2287		0	0	10.9	38.9	60	90.3	27.1	13.4	3.9	26	13.4	22.2	12.5	2.5	16.7	22.4	12.3	20.6	6.3	571.1	477.9	650.5	13.5		10.1
FALSE	High	Master Protein	Q2FG72	Valine--tRNA ligase OS=Staphylococcus aureus (strain USA300) OX=367830 GN=valS PE=3 SV=1	0	22.295	7	7	30	7	876	101.7	5.11	14.91	7				Pf00133, Pf08264, Pf10458		valS	Q2FG72; saa:SAUSA300_1611	Aminoacyl-tRNA biosynthesis	1	0	37.6	155.4	145.8	138.7	39.7	51.9	42.9	50.9	47.8	49.4	97.1	25.8	113.3	140.8	54.7	68	58.8	90.2	140.3	95.8	120	140.8	48.7	120.2
FALSE	High	Master Protein	Q2FGG6	Probable endonuclease 4 OS=Staphylococcus aureus (strain USA300) OX=367830 GN=nfo PE=3 SV=1	0	22.239	18	6	58	6	296	33.1	6	74.6	6				Pf01261		nfo	Q2FGG6; saa:SAUSA300_1517	Base excision repair	1	0	22.5	47.7	19.1	23.8	21	104.1	55	23.4	11.4	13.9	22.3	53.2	18.3	7.7	40.8	46.9	34.5	432.3	348.8	304	19.8	22	37.4	17.5
FALSE	High	Master Protein	A0A0H2XIJ1	Enoyl-[acyl-carrier-protein] reductase [NADPH] OS=Staphylococcus aureus (strain USA300) OX=367830 GN=SAUSA300_0912 PE=1 SV=1	0	22.212	21	6	72	6	256	28	5.9	65.5	6				Pf13561			A0A0H2XIJ1; saa:SAUSA300_0912	Fatty acid biosynthesis; Biotin metabolism; Metabolic pathways; Biosynthesis of secondary metabolites; Fatty acid metabolism; Biosynthesis of cofactors	6	0	23.1	147.2	124.7	115.4	135.5	109.8	142.8	28.4	18.9	25.4	73.9	36.9	55.8	73	119.1	167	66	288.7	201.1	241.3	65.5	69.6	33.9	62.7
FALSE	High	Master Protein	Q2FF20	ATP synthase subunit b OS=Staphylococcus aureus (strain USA300) OX=367830 GN=atpF PE=3 SV=1	0	22.014	30	5	55	5	173	19.5	5.11	34.38	5				Pf00430	66840313	atpF	Q2FF20; saa:SAUSA300_2062	Oxidative phosphorylation; Metabolic pathways	2	0	35.4	81.9	94.4	94.2	81.1	91.5	101.4	96.4	75.2	65	189.8	46.4	148.9	130.8	61.2	54.9	122.9	125.2	98.7	94.4	122.6	126.4	48.5	190.3
FALSE	High	Master Protein	Q2FK29	L-lactate dehydrogenase 1 OS=Staphylococcus aureus (strain USA300) OX=367830 GN=ldh1 PE=3 SV=2	0	22.005	16	6	27	6	317	34.6	5.07	14.27	6				Pf00056, Pf02866		ldh1	Q2FK29; saa:SAUSA300_0235	Glycolysis / Gluconeogenesis; Cysteine and methionine metabolism; Pyruvate metabolism; Propanoate metabolism; Metabolic pathways; Biosynthesis of secondary metabolites; Microbial metabolism in diverse environments	7	0	11.4	63.5	25	47.8	60.4	51.1	61.5				31.8	21.8	43.7	29	10.9	12.1	16.7	176.7	538.4	202.2		22.4	6.4
FALSE	High	Master Protein	A0A0H2XF85	UvrABC system protein A OS=Staphylococcus aureus (strain USA300) OX=367830 GN=uvrA PE=3 SV=1	0	21.991	8	8	19	8	948	105.3	6.4	6.52	8				Pf00005, Pf17755, Pf17760		uvrA	A0A0H2XF85; saa:SAUSA300_0742	Nucleotide excision repair	1	0	45.3	109.6	104.6	101.7	76.7	86.3	103.7	56	51.5	66.4	128	50	89.1	106.3	65.5	116.8	49.1	151	166.8	171.8	93.4	79.9	61.7	19.3
FALSE	High	Master Protein	A0A0H2XG10	Aldehyde-alcohol dehydrogenase OS=Staphylococcus aureus (strain USA300) OX=367830 GN=adhE PE=3 SV=1	0	21.608	6	6	36	6	869	94.9	5.99	18.9	6				Pf00171, Pf00465		adhE	A0A0H2XG10; saa:SAUSA300_0151	Glycolysis / Gluconeogenesis; Fatty acid degradation; Tyrosine metabolism; Pyruvate metabolism; Chloroalkane and chloroalkene degradation; Naphthalene degradation; Butanoate metabolism; Metabolic pathways; Biosynthesis of secondary metabolites; Microbial metabolism in diverse environments; Degradation of aromatic compounds	11	0	59.2	144.5	87.9	72.4	413.5	241.4	613.2	93.4	68.9	107.6	24.8	59.6	23.7	6	5.2	5	14.8	20.9	75.2	17.7	39.3	20.1	70.8	7.9
FALSE	High	Master Protein	Q2FG27	Acetate kinase OS=Staphylococcus aureus (strain USA300) OX=367830 GN=ackA PE=3 SV=1	0	21.501	14	5	17	5	400	44	6	13.87	5				Pf00871		ackA	Q2FG27; saa:SAUSA300_1657	Taurine and hypotaurine metabolism; Pyruvate metabolism; Propanoate metabolism; Methane metabolism; Metabolic pathways; Microbial metabolism in diverse environments; Carbon metabolism	7	0	52.1	67.6	45	47.9	135.3	173.7	84.6	62.1	66.7	59.7	125.8	84.7	50.7	73.3	45.2	33.6	50.9	130.5	213.5	119.6	112.9	203.6	60.4	95.8
FALSE	High	Master Protein	A0A0H2XEK9	Fumarate hydratase class II OS=Staphylococcus aureus (strain USA300) OX=367830 GN=fumC PE=3 SV=1	0	21.408	10	5	33	5	461	51.1	5.31	41.77	5				Pf00206, Pf10415		fumC	A0A0H2XEK9; saa:SAUSA300_1801	Citrate cycle (TCA cycle); Pyruvate metabolism; Metabolic pathways; Biosynthesis of secondary metabolites; Microbial metabolism in diverse environments; Carbon metabolism	6	0	3.7	57.4	44.7	128.4	124.5	65	97.1	59	48.9	48.6	225.3	15.2	34.3	265.2	136.8	93.2	77.8	236.4	149.9	138.4	400.9	28.7	3.2	68.3
FALSE	High	Master Protein	Q2FGY6	Asparagine--tRNA ligase OS=Staphylococcus aureus (strain USA300) OX=367830 GN=asnS PE=3 SV=1	0	21.385	12	5	28	5	430	49.1	5.4	30.24	5				Pf00152, Pf01336		asnS	Q2FGY6; saa:SAUSA300_1345	Aminoacyl-tRNA biosynthesis	1	0	13.6	129.3	124.7	111.5	48	44.2	59.8	98.3	54.8	118.8	231.4	30.6	140.3	209.3	235	269.1	133.4	109.7	87.9	101.4	91.8	56.9	18.5	124.5
FALSE	High	Master Protein	Q2FGA1	UPF0337 protein SAUSA300_1582 OS=Staphylococcus aureus (strain USA300) OX=367830 GN=SAUSA300_1582 PE=3 SV=1	0	21.344	52	5	63	3	60	6.7	6.74	61.8	5				Pf05532			Q2FGA1; saa:SAUSA300_1582		0	0	12.7	183.8	153.8	178.1	30.9	2.6	31.5		1		141.6	40.1	131	105.2	20.3	23.7	47.3	4.6	9.3	3	177.5	234.8	28	93.4
FALSE	High	Master Protein	Q2FEP1	50S ribosomal protein L23 OS=Staphylococcus aureus (strain USA300) OX=367830 GN=rplW PE=3 SV=1	0	21.301	45	5	37	5	91	10.6	9.85	26.8	5				Pf00276		rplW	Q2FEP1; saa:SAUSA300_2202	Ribosome	1	0	6.9	76.2	49.5	28.8	93.6	87.9	71.9	33.6	34	37.7	7.5	8.1	9	30	27.8	54.9	46.2	96.8	116.6	97	709.5	398	56.8	281.6
FALSE	High	Master Protein	A0A0H2XGR4	DNA polymerase I OS=Staphylococcus aureus (strain USA300) OX=367830 GN=polA PE=3 SV=1	0	21.276	7	5	31	5	876	99.1	5.16	48.41	5				Pf00476, Pf01367, Pf02739		polA	A0A0H2XGR4; saa:SAUSA300_1636	DNA replication; Base excision repair; Nucleotide excision repair; Homologous recombination	4	0	5.9	157	122.1	136.9	46.3	10.8	23.6	1.5		21.4	26.5		23.7	19.1	136.9	205.2	83.3	429.8	451.9	351.7		13.9		8
FALSE	High	Master Protein	A0A0H2XI23	DegV family protein OS=Staphylococcus aureus (strain USA300) OX=367830 GN=SAUSA300_1318 PE=4 SV=1	0	21.108	17	5	31	5	279	30.6	5.91	23.26	5				Pf02645			A0A0H2XI23; saa:SAUSA300_1318		0	0		240.6	200.8	334.6	16	43.2	59.5	5.6	12	12.8	58.7	2.4	27.3	29.4	184.7	246.8	58.9	214.6	213.5	270.4	52.1	15.8	18.6	25.7
FALSE	High	Master Protein	Q2FG54	Threonine--tRNA ligase OS=Staphylococcus aureus (strain USA300) OX=367830 GN=thrS PE=3 SV=1	0	21.002	12	7	24	7	645	74.4	5.39	25.46	7				Pf00587, Pf02824, Pf03129, Pf07973		thrS	Q2FG54; saa:SAUSA300_1629	Aminoacyl-tRNA biosynthesis	1	0	23	88.4	82.1	106.9	88.9	6.2	78.3	48.7	47.4	44.4	20.3	21.1	17.5	252.3	100.2	142.6	33.5	181.6	196.7	205.6	52.1	130.6	29.8	71.9
FALSE	High	Master Protein	A0A0H2XHU6	D-alanine aminotransferase OS=Staphylococcus aureus (strain USA300) OX=367830 GN=dat PE=3 SV=1	0	20.96	13	4	31	4	282	31.9	5.03	28.77	4				Pf01063		dat	A0A0H2XHU6; saa:SAUSA300_1696	Lysine degradation; Arginine and proline metabolism; Phenylalanine metabolism; D-Amino acid metabolism; Metabolic pathways; Microbial metabolism in diverse environments	6	0	27.1	87	62.4	205.5	41.5	41.9	36.4	42.5	53.4	9.4	88.6		2.5	74.7	42.2	59	105.6	243.5	247.5	189.4			27.2	1.7
FALSE	High	Master Protein	Q2FJM5	GMP synthase [glutamine-hydrolyzing] OS=Staphylococcus aureus (strain USA300) OX=367830 GN=guaA PE=3 SV=1	0	20.923	9	5	42	5	513	58.2	5.12	35.71	5				Pf00117, Pf00958, Pf03054		guaA	Q2FJM5; saa:SAUSA300_0389	Purine metabolism; Metabolic pathways; Nucleotide metabolism	3	0	32.7	99.8	93.4	21.2	94.2	103	126.7	98.4	89.1	69.8	129.9	38.2	77	91.1	102.4	103.9	126.1	138.4	128.7	101.6	235.8	216.8	34.9	162.2
FALSE	High	Master Protein	A0A0H2XIJ0	L-serine dehydratase OS=Staphylococcus aureus (strain USA300) OX=367830 GN=sdaAA PE=3 SV=1	0	20.834	16	4	21	4	299	31	4.81	22.45	4				Pf03313		sdaAA	A0A0H2XIJ0; saa:SAUSA300_2469	Glycine, serine and threonine metabolism; Cysteine and methionine metabolism; Metabolic pathways; Biosynthesis of secondary metabolites; Carbon metabolism; Biosynthesis of amino acids	6	0		17.1	16.8	13.7	50.4			10.9		12.9	11.1	7.7	17		12.6	17.2		594.1	833.6	458.7
FALSE	High	Master Protein	Q2FJ20	Transcriptional regulator SarA OS=Staphylococcus aureus (strain USA300) OX=367830 GN=sarA PE=3 SV=1	0	20.822	24	5	49	5	124	14.7	8.06	42.84	5						sarA	Q2FJ20; saa:SAUSA300_0605		0	0	6.1	234.3	188	199.1	19.8	104.2	25.9	9.8	6	6.7	11.5	7.1	44.6	75.4	136.3	126.4	23.6	166.2	168.2	201	43.9	184.1	11.8	36.2
FALSE	High	Master Protein	A0A0H2XGB2	Uncharacterized protein OS=Staphylococcus aureus (strain USA300) OX=367830 GN=SAUSA300_1495 PE=4 SV=1	0	20.804	17	4	54	4	128	14.8	9.96	28.26	4				Pf00581			A0A0H2XGB2; saa:SAUSA300_1495		0	0	78.9	225.1	253.9	222.5	122.7	182.6	153.9	124.4	105.7	112.1	241.3	90.3	149.1	225.6	76.2	50.4	121	67.9	46.8	71.3	25.5	32.8	95.6	26.2
FALSE	High	Master Protein	Q2FFV5	Phosphoenolpyruvate carboxykinase (ATP) OS=Staphylococcus aureus (strain USA300) OX=367830 GN=pckA PE=3 SV=1	0	20.763	10	6	31	6	530	59.3	6.11	17.19	6				Pf01293		pckA	Q2FFV5; saa:SAUSA300_1731	Glycolysis / Gluconeogenesis; Citrate cycle (TCA cycle); Pyruvate metabolism; Metabolic pathways; Biosynthesis of secondary metabolites; Microbial metabolism in diverse environments; Carbon metabolism	7	0	76.1	59.6	55.1	40.3	149.8	131.7	148.7	61.4	89.2	59.5	116.3	64.1	1272.6	97.3	53.9	50	76	25.1	22.6	25.4	105.1	50.9	76.3	50.4
FALSE	High	Master Protein	Q2FFJ1	DNA ligase OS=Staphylococcus aureus (strain USA300) OX=367830 GN=ligA PE=3 SV=1	0	20.709	10	7	23	7	667	75	5.27	12.11	7				Pf00533, Pf01653, Pf03119, Pf03120, Pf12826, Pf14520		ligA	Q2FFJ1; saa:SAUSA300_1885	DNA replication; Base excision repair; Nucleotide excision repair; Mismatch repair	4	0	52.9	108.1	76.3	70.5	119	152.3	138.6	26.1	25.7	28.4	108.9	78	61	102.5	135.7	159.2	113.7	161.3	254.8	202.9	41.5	53.9	75.1	39
FALSE	High	Master Protein	A0A0H2XI39	Alkaline shock response membrane anchor protein AmaP OS=Staphylococcus aureus (strain USA300) OX=367830 GN=SAUSA300_2144 PE=4 SV=1	0	20.639	27	6	48	6	182	21.1	9.57	32.96	6							A0A0H2XI39; saa:SAUSA300_2144		0	0	28.2	200.5	272.2	280.8	50.6	61.8	70.6	0.5	0.4	0.3	192.2	35.2	119.8	209.2	25.5	12.7	44.3	85.1	38.7	71.1	186.5	253.9	31	131.1
FALSE	High	Master Protein	A0A0H2XJ39	Penicillin-binding protein 3 OS=Staphylococcus aureus (strain USA300) OX=367830 GN=pbp3 PE=3 SV=1	0	20.301	8	5	33	5	691	77.2	9.25	48.28	5				Pf00905, Pf03717		pbp3	A0A0H2XJ39; saa:SAUSA300_1512	Peptidoglycan biosynthesis; Metabolic pathways; beta-Lactam resistance	3	0	71.2	81.5	76	72.2	242	204.1	202.7	183.8	32.2	29.6	22.1	163.2	51.2	70.5	66.6	104.6	55.6	239.6	210.4	264.3	54.8		190.1
FALSE	High	Master Protein	A0A0H2XIG9	Gamma-hemolysin component A OS=Staphylococcus aureus (strain USA300) OX=367830 GN=hlgA PE=3 SV=1	0	20.235	12	4	13	4	309	34.9	9.58	19.49	4				Pf07968		hlgA	A0A0H2XIG9; saa:SAUSA300_2365	Staphylococcus aureus infection	1	0	31.3	16.5	12.8	14.1	37.5	43.7	32.9	36.6	46.1	48.4	156.1	20	136.4	139	842.5	845	598.7	15.9	19.1	29.8	28.5	18.9	32.9	36.4
FALSE	High	Master Protein	A0A0H2XGI6	Single-stranded DNA-binding protein OS=Staphylococcus aureus (strain USA300) OX=367830 GN=ssb PE=3 SV=1	0	20.11	40	5	46	5	167	18.5	5.14	44.46	5				Pf00436	66838674	ssb	A0A0H2XGI6; saa:SAUSA300_0367	DNA replication; Mismatch repair; Homologous recombination	3	0	39.8	135	130.7	94.4	129.1	154.1	159.5	44.6	39.6	49.7	109.1	55.9	87.4	123.8	130.1	177.3	125.6	116.2	109.8	138.1	101.2	151.4	49.3	116
FALSE	High	Master Protein	Q2FH20	UDP-N-acetylglucosamine--N-acetylmuramyl-(pentapeptide) pyrophosphoryl-undecaprenol N-acetylglucosamine transferase OS=Staphylococcus aureus (strain USA300) OX=367830 GN=murG PE=3 SV=1	0	20.095	14	5	25	5	356	39.7	8.66	22.65	5				Pf03033, Pf04101		murG	Q2FH20; saa:SAUSA300_1311	Peptidoglycan biosynthesis; Metabolic pathways; Vancomycin resistance	3	0	8.2	188.9	181.3	222.2	175.6	74.9	202	47.3	35.6	46.2	113.4	23.3	79.6	95.8	25.9	27	12.8	154.2	121.3	112.5	35.6	29.3	6.6	46.4
FALSE	High	Master Protein	A0A0H2XH65	Arginase OS=Staphylococcus aureus (strain USA300) OX=367830 GN=rocF PE=3 SV=1	0	19.929	16	6	31	6	302	33.2	5.52	13.98	6				Pf00491		rocF	A0A0H2XH65; saa:SAUSA300_2114	Arginine biosynthesis; Arginine and proline metabolism; Metabolic pathways; Biosynthesis of secondary metabolites; Biosynthesis of amino acids	5	0	24.1	292.6	247.7	281.8	103.7	76.9	108.5	18.7	12.6	37.2	206	34.2	106.1	196	79	64.8	51.8	184.1	131	121.3	104.1	45	29.3	137.9
FALSE	High	Master Protein	A0A0H2XHP4	Glycerophosphoryl diester phosphodiesterase OS=Staphylococcus aureus (strain USA300) OX=367830 GN=glpQ PE=4 SV=1	0	19.872	12	3	25	3	309	35.3	8.7	51.69	3				Pf03009		glpQ	A0A0H2XHP4; saa:SAUSA300_0862	Glycerophospholipid metabolism	1	0		6.3		5.8				7.3	15.2	7.2					19.1	25.9	8.8	641.6	776.2	734				14.9
FALSE	High	Master Protein	A0A0H2XG15	FeS assembly ATPase SufC OS=Staphylococcus aureus (strain USA300) OX=367830 GN=sufC PE=3 SV=1	0	19.867	16	4	57	4	253	28.3	4.97	30	4				Pf00005	66839110	sufC	A0A0H2XG15; saa:SAUSA300_0818		0	0	32.4	145.7	132.5	110.2	100.8	102.1	136	51.9	39.2	49.3	116.3	55	132.8	154.4	199.2	226.1	128.9	145.9	105.7	126.1	45.5	96.2	50.6	114.3
FALSE	High	Master Protein	Q2FGG0	Putative pyruvate, phosphate dikinase regulatory protein OS=Staphylococcus aureus (strain USA300) OX=367830 GN=SAUSA300_1523 PE=3 SV=1	0	19.795	19	6	26	6	272	30.8	5.29	6.78	6				Pf03618			Q2FGG0; saa:SAUSA300_1523		0	0	49.3	164.5	221	210	236.1	149.3	189.8	51.1	46	36.6	80.1	68.7	65.6	82	46.3	48.8	33.2	144.1	134.2	109.9	105.8	90.5	24.7	92
FALSE	High	Master Protein	Q2FJA0	50S ribosomal protein L7/L12 OS=Staphylococcus aureus (strain USA300) OX=367830 GN=rplL PE=3 SV=1	0	19.745	39	5	55	5	122	12.7	4.65	51.61	5				Pf00542, Pf16320	66838832	rplL	Q2FJA0; saa:SAUSA300_0525	Ribosome	1	0	10.7	88.7	82.2	109.4	31.7	18.6	27.1	68.7	36.2	52.2	36	18.3	45.2	22.1	31.5	51.7	52.6	199.4	249.8	111.1	41.7	127.3	18.8	22.2
FALSE	High	Master Protein	Q2FHK6	Acyl carrier protein OS=Staphylococcus aureus (strain USA300) OX=367830 GN=acpP PE=3 SV=1	0	19.73	58	5	79	4	77	8.5	4.12	103.74	5				Pf00550	72470615	acpP	Q2FHK6; saa:SAUSA300_1125	Biosynthesis of various antibiotics; Metabolic pathways; Biosynthesis of secondary metabolites	3	1	28.7	102.1	102.9	105.5	51.1	36	50.5	122.2	87.3	85.8	84.8	51.8	38.3	89.9	61.9	76.2	69.5	122	161.4	134.2	106.8	104.5	31.1	125.6
FALSE	High	Master Protein	A0A0H2XG88	Methionine aminopeptidase OS=Staphylococcus aureus (strain USA300) OX=367830 GN=map PE=3 SV=1	0	19.716	20	5	19	5	252	27.5	5.27	14.25	5				Pf00557		map	A0A0H2XG88; saa:SAUSA300_1869		0	0	27.5	94	102.5	71.1	144	120.7	136.8	26.5	26.5	39.9	63.3	36.4	33.1	43.2	30.7	44.3	54.2	237.1	133.2	311.3	16.2	41.7	17.8
FALSE	High	Master Protein	Q2FGX3	Nucleoside diphosphate kinase OS=Staphylococcus aureus (strain USA300) OX=367830 GN=ndk PE=3 SV=2	0	19.676	33	4	28	4	149	16.6	5.16	47.57	4				Pf00334	66839658	ndk	Q2FGX3; saa:SAUSA300_1358	Purine metabolism; Pyrimidine metabolism; Metabolic pathways; Biosynthesis of secondary metabolites; Nucleotide metabolism; Biosynthesis of cofactors	6	0	14.5	74.7	68.5	88.2		88.5		21.2	24.9		27.7	4	40.1	17.6	35	64.8	43.2	254.2	415.5	272.8	101.4	118.6		62.7
FALSE	High	Master Protein	A0A0H2XGH3	PTS system lactose-specific EIICB component OS=Staphylococcus aureus (strain USA300) OX=367830 GN=lacE PE=4 SV=1	0	19.365	8	4	40	4	570	62.4	7.37	49.29	4				Pf02302, Pf02378		lacE	A0A0H2XGH3; saa:SAUSA300_2150	Galactose metabolism; Metabolic pathways; Phosphotransferase system (PTS)	3	0	77.6	254.6	277.4	220.2	23.1	35.7	37.5	27.2	23.1	19.8	123.4	99.2	68.4	161.5	17.2	15.5	23.1	292.4	274.7	316.1	23.8	34.4	98.3	47.8
FALSE	High	Master Protein	A0A0H2XHR4	Homoserine dehydrogenase OS=Staphylococcus aureus (strain USA300) OX=367830 GN=SAUSA300_1226 PE=3 SV=1	0	19.303	9	4	13	4	426	46.8	5.39	14.24	4				Pf00742, Pf03447			A0A0H2XHR4; saa:SAUSA300_1226	Glycine, serine and threonine metabolism; Cysteine and methionine metabolism; Lysine biosynthesis; Metabolic pathways; Biosynthesis of secondary metabolites; Microbial metabolism in diverse environments; Biosynthesis of amino acids	7	0		214.5	146.6	311.1	39.9		37.4	26.2			138.7		25.7	129.5	24.4	50.6	13.5	293.3	428.4	206.2		78.2		37.9
FALSE	High	Master Protein	A0A0H2XK09	FAD/NAD(P)-binding domain-containing protein OS=Staphylococcus aureus (strain USA300) OX=367830 GN=SAUSA300_0841 PE=4 SV=1	0	19.202	13	4	25	4	354	39.4	6.37	29.4	4				Pf07992			A0A0H2XK09; saa:SAUSA300_0841	Oxidative phosphorylation; Metabolic pathways	2	0		250.2	205.6	268.8		32.6	82.9	33.2	7.5	35.4	40.3	32.9	31.6	39.1	97	170.4	30.4	271.3	299.8	365.3
FALSE	High	Master Protein	A0A0H2XJ55	General stress protein 17M-like domain-containing protein OS=Staphylococcus aureus (strain USA300) OX=367830 GN=SAUSA300_0385 PE=3 SV=1	0	19.186	24	4	24	4	135	15.1	4.98	41.07	4				Pf11181			A0A0H2XJ55; saa:SAUSA300_0385		0	0		78.3	43.1	106.8							54.4		50.1	25.9	27.4	6.3		331.6	548.3	229		145.5
FALSE	High	Master Protein	A0A0H2XGE9	Pyruvate oxidase OS=Staphylococcus aureus (strain USA300) OX=367830 GN=cidC PE=3 SV=1	0	19.179	10	5	72	5	579	63.7	7.39	69.04	5				Pf00205, Pf02775, Pf02776		cidC	A0A0H2XGE9; saa:SAUSA300_2477	Pyruvate metabolism; Metabolic pathways	2	0	19.8	188.2	169.1	128.5		286.2	101.9	2.2	3.9	3.5	47.9	168	45.2		48.8	73.9		173.5	125.7	184	5.8	42.1	14.2	3.9
FALSE	High	Master Protein	Q2FHG3	Ribonuclease J 2 OS=Staphylococcus aureus (strain USA300) OX=367830 GN=rnj2 PE=3 SV=2	0	19.171	9	6	28	6	557	62.6	6.19	24.54	6				Pf00753, Pf07521, Pf17770		rnj2	Q2FHG3; saa:SAUSA300_1168	RNA degradation	1	0	169.7	62	56.9	23.2	327.6	37.1	36.3	8.7	13.6	8.8	18	224.7	0.9	17.8	8.3	7.1	16.7	28.6	10.6	16.8	149	43.1	517.5	36
FALSE	High	Master Protein	A0A0H2XHB4	Ribose-phosphate pyrophosphokinase OS=Staphylococcus aureus (strain USA300) OX=367830 GN=prs PE=3 SV=1	0	19.161	15	5	30	5	321	35.3	6.25	40.84	5				Pf13793, Pf14572	66838781	prs	A0A0H2XHB4; saa:SAUSA300_0478	Pentose phosphate pathway; Purine metabolism; Metabolic pathways; Biosynthesis of secondary metabolites; Microbial metabolism in diverse environments; Carbon metabolism; Biosynthesis of amino acids	7	0	24.1	127.5	114.2	120.3	141.6	156.5	183.1	4	3.9	5.5	79.4	28.1	331.6	63.3	96	169.5	73.3	174.3	180.1	155.5	76.4	68.8	30.6	47.2
FALSE	High	Master Protein	Q2FG97	Aspartate--tRNA ligase OS=Staphylococcus aureus (strain USA300) OX=367830 GN=aspS PE=3 SV=1	0	19.047	9	7	26	7	588	66.6	5.07	17.34	7				Pf00152, Pf01336, Pf02938		aspS	Q2FG97; saa:SAUSA300_1586	Aminoacyl-tRNA biosynthesis	1	0	20.3	125.8	122.2	85	36.6	17.9	43.6	40	34.3	46.3	57.8	50.2	60.8	55.3	97.7	188.8	101.1	138.2	249.9	189.7	80.2	140.2	34.5	69
FALSE	High	Master Protein	Q2FG09	Tyrosine--tRNA ligase OS=Staphylococcus aureus (strain USA300) OX=367830 GN=tyrS PE=3 SV=1	0	18.928	11	5	15	5	420	47.6	5.39	18.7	5				Pf00579, Pf01479		tyrS	Q2FG09; saa:SAUSA300_1675	Aminoacyl-tRNA biosynthesis	1	0	9.5	91.7	64.3	71.1	95.5	89	128.3	75.6	60.8	52.9	82.4	34.1	56	65.6	102.1	70.4	111.4	125.8	213.8	101.6	98.4	160.6	40.1	69.3
FALSE	High	Master Protein	A0A0H2XGK8	Uncharacterized protein OS=Staphylococcus aureus (strain USA300) OX=367830 GN=SAUSA300_1740 PE=4 SV=1	0	18.872	10	5	21	5	331	35.8	5.24	18.58	5				Pf11611			A0A0H2XGK8; saa:SAUSA300_1740		0	0	181.8	97.4	68.8	64.4	93.3	82.6	109.7	59.2	73.4	47.8	110.8	125.1	102.1	153.5	42.1	24.9	41.2	52.9	53.3	54.9	112.2	62.1	144	154
FALSE	High	Master Protein	A0A0H2XIA8	Dihydroorotase OS=Staphylococcus aureus (strain USA300) OX=367830 GN=pyrC PE=3 SV=1	0	18.863	13	5	29	5	424	46.3	5.2	24.52	5				Pf01979		pyrC	A0A0H2XIA8; saa:SAUSA300_1094	Pyrimidine metabolism; Metabolic pathways; Biosynthesis of cofactors	3	0	54.4	12.1	1.1	1.5	63.3	59	80.2	25.4	37.2	27.7	34.5	34	2337	34	0.3	2.8	16.3	34.1	6.8	29.4	74	62.9	54.6	81.1
FALSE	High	Master Protein	Q2FHT7	Endonuclease MutS2 OS=Staphylococcus aureus (strain USA300) OX=367830 GN=mutS2 PE=3 SV=1	0	18.85	6	6	38	6	782	88.6	6.24	27.73	6				Pf00488, Pf01713, Pf20297		mutS2	Q2FHT7; saa:SAUSA300_1043	Mismatch repair	1	0	8.7	365.7	353.8	414.6	113.8	93.9	110.9	17.4	10.9	23.7	49.1	19	16.8	44.2	41.7	125.6	29.8	175.3	141.8	172.1	30.6	50.8	26.3	12
FALSE	High	Master Protein	A0A0H2XJZ5	Penicillin-binding protein 1 OS=Staphylococcus aureus (strain USA300) OX=367830 GN=pbpA PE=3 SV=1	0	18.709	6	5	24	5	744	82.7	9.29	13.1	5				Pf00905, Pf03717, Pf03793		pbpA	A0A0H2XJZ5; saa:SAUSA300_1075	Peptidoglycan biosynthesis; Metabolic pathways; beta-Lactam resistance	3	0	89	239.4	294.5	291.2	115.8	144.7	123.8	86.5	143	135.8	103.4	98.1	44.4	91.2	27.4	40.8	29.9	86.6	79.8	78.7	112.6	85.9	91.5	85.1
FALSE	High	Master Protein	A0A0H2XI92	1-acyl-sn-glycerol-3-phosphate acyltransferases OS=Staphylococcus aureus (strain USA300) OX=367830 GN=SAUSA300_1673 PE=4 SV=1	0	18.676	28	6	34	6	205	23.1	9.66	25.55	6				Pf01553			A0A0H2XI92; saa:SAUSA300_1673	Glycerolipid metabolism; Glycerophospholipid metabolism; Metabolic pathways; Biosynthesis of secondary metabolites	4	0	7.4	163.5	186.5	178	208.9	170.6	195.3	44.6	28.6	47	54.7	23.6	42.9	55.3	12	14.7	10.2	211.2	149.9	184.9	41	19.2	29.3	39.8
FALSE	High	Master Protein	Q2FDE9	tRNA uridine 5-carboxymethylaminomethyl modification enzyme MnmG OS=Staphylococcus aureus (strain USA300) OX=367830 GN=mnmG PE=3 SV=2	0	18.455	8	6	14	6	625	70.1	5.48	5.91	6				Pf01134, Pf13932		mnmG	Q2FDE9; saa:SAUSA300_2645		0	0		36.6	81.1	66.5				49.8	54.1	23.8	39.5	16.4	49.2	40.3	40.7	45.1	17.9	267.6	355.1	176.8	113	100.4		25.7
FALSE	High	Master Protein	A0A0H2XIQ1	Putative TrmH family tRNA/rRNA methyltransferase OS=Staphylococcus aureus (strain USA300) OX=367830 GN=SAUSA300_0517 PE=4 SV=1	0	18.429	17	4	39	4	248	27.2	6.65	35.28	4				Pf00588, Pf08032			A0A0H2XIQ1; saa:SAUSA300_0517		0	0	14.8	249.1	249	270.9	92.5	86	91.3	39.2	33.1	41.4	58.4	73.3	40	62.6	66.9	77.5	49.1	184.3	93.5	136.8	152	119	8.9	169.2
FALSE	High	Master Protein	Q2FG58	50S ribosomal protein L20 OS=Staphylococcus aureus (strain USA300) OX=367830 GN=rplT PE=3 SV=1	0	18.396	35	5	86	5	118	13.7	11.25	75.24	5				Pf00453	66839858	rplT	Q2FG58; saa:SAUSA300_1625	Ribosome	1	0	56.7	49.2	48	53.3	100.9	132.6	24.6	41.3	28.7	42.7	126.7	28.3	103.1	65.2	34.2	96.5	59	146.3	234	125.8	172.2	117.4	79.2	88.3
FALSE	High	Master Protein	Q2FES2	30S ribosomal protein S9 OS=Staphylococcus aureus (strain USA300) OX=367830 GN=rpsI PE=3 SV=1	0	18.387	29	5	68	5	132	14.8	10.56	83.78	5				Pf00380	66840429	rpsI	Q2FES2; saa:SAUSA300_2171	Ribosome	1	0	51.6	101.9	95.2	79	22.7	108.4	64.1	61.7	50.7	55	31.2	55	47.7	114.4	49.4	45.3	44	145.3	218.2	180.2	169.3	58	15.3	147.8
FALSE	High	Master Protein	Q2FF01	CTP synthase OS=Staphylococcus aureus (strain USA300) OX=367830 GN=pyrG PE=3 SV=1	0	18.348	10	6	30	6	536	60	5.14	14.1	6				Pf00117, Pf06418		pyrG	Q2FF01; saa:SAUSA300_2081	Pyrimidine metabolism; Metabolic pathways; Nucleotide metabolism; Biosynthesis of cofactors	4	0		6.8	62.1	73.2	124.2	32.4	148.5	84.2	87.7	42.4	109.6	32.1	150	89	54.3	72.7	66.4	198.4	293.6	108.7	157.8	72.4		69
FALSE	High	Master Protein	A0A0H2XKF4	Dynamin N-terminal domain-containing protein OS=Staphylococcus aureus (strain USA300) OX=367830 GN=SAUSA300_1333 PE=4 SV=1	0	18.299	5	6	25	6	1146	133.1	5.16	17.33	6				Pf00350			A0A0H2XKF4; saa:SAUSA300_1333		0	0	6	294.7	225.7	202.2	203.4	181.8	275.7	5.1	12.8	3.2	93.3	61.9	61.7	91.4	114.5	142.9	97.8	128.4	91.3	129.5	6.6	73.4	92.5	109.2
FALSE	High	Master Protein	Q2FKP1	50S ribosomal protein L9 OS=Staphylococcus aureus (strain USA300) OX=367830 GN=rplI PE=3 SV=1	0	18.26	28	5	31	5	148	16.4	9.38	25.84	5				Pf01281, Pf03948		rplI	Q2FKP1; saa:SAUSA300_0015	Ribosome	1	0	25.6	60.1	63.7	71.3	3.6	8.3		22.3	5.8	26.3	200.9	12.3	107.2	190.1	34.5	42.9	38.9	177.5	485.5	202.8	83.4	144.8	37.7	35.8
FALSE	High	Master Protein	A0A0H2XHU0	Nitrite reductase [NAD(P)H], large subunit OS=Staphylococcus aureus (strain USA300) OX=367830 GN=nirB PE=4 SV=1	0	18.204	7	7	26	7	801	88.6	5.35	6.41	7				Pf01077, Pf03460, Pf04324, Pf07992, Pf18267		nirB	A0A0H2XHU0; saa:SAUSA300_2346	Nitrogen metabolism; Metabolic pathways; Microbial metabolism in diverse environments	3	0	184.9	3.7		1.9	158.6	123.8	170.4	116.6	95.7	148.3	4.4	183.1	23.9	3.7	15	23.8	9.1	147.3	95.3	144.9	14.4	38.8	168	11.6
FALSE	High	Master Protein	A0A0H2XGZ0	Phosphomethylpyrimidine kinase OS=Staphylococcus aureus (strain USA300) OX=367830 GN=thiD PE=3 SV=1	0	18.036	19	5	20	5	276	29.8	5.01	14.02	5				Pf08543		thiD	A0A0H2XGZ0; saa:SAUSA300_0562	Vitamin B6 metabolism; Metabolic pathways; Biosynthesis of cofactors	3	0	63.4	32.8	15.1	13.8	44	76.5	55.5	4.8	43.3	23	41.9	76.1	41.2	31.7	16.6	38.6	4.8	414.4	551.4	282.9	104		24.3	39.8
FALSE	High	Master Protein	Q2FIX0	Probable transcriptional regulatory protein SAUSA300_0655 OS=Staphylococcus aureus (strain USA300) OX=367830 GN=SAUSA300_0655 PE=3 SV=1	0	18.033	13	3	18	3	238	26.3	4.77	28.71	3				Pf01709			Q2FIX0; saa:SAUSA300_0655		0	0	27.5	95	81.7	84.7	48.2	36.8	44.7	82.5	51.4	51.2	68.4	44	65.7	59.1	54.4	50.3	51.6	125.6	334.7	145.6	96.9	175.7	54.8	44.7
FALSE	High	Master Protein	A0A0H2XH34	Protein DltD OS=Staphylococcus aureus (strain USA300) OX=367830 GN=dltD PE=3 SV=1	0	17.896	15	6	36	6	391	44.9	9.22	10.38	6				Pf04914		dltD	A0A0H2XH34; saa:SAUSA300_0838	Teichoic acid biosynthesis; Cationic antimicrobial peptide (CAMP) resistance; Two-component system; Staphylococcus aureus infection	4	0	60.1	133.9	133	125.1	216.4	239	223.1	93.2	78.5	135.7	103.5	83.2	52.1	69.2	42.9	79.6	49.4	139.8	90.1	167.2	11.9	22.2	59.3	8.2
FALSE	High	Master Protein	A0A0H2XDY2	Mannitol-specific phosphotransferase enzyme IIA component OS=Staphylococcus aureus (strain USA300) OX=367830 GN=fruA PE=4 SV=1	0	17.888	10	6	22	6	652	68.7	5.97	18.75	6				Pf00359, Pf02302, Pf02378		fruA	A0A0H2XDY2; saa:SAUSA300_0685	Fructose and mannose metabolism; Metabolic pathways; Microbial metabolism in diverse environments; Phosphotransferase system (PTS)	4	0	37.1	226.7	264.2	347	81.3	71.6	105.4	26.9	21.9	47.7	46.6	45	17.9	53.3	32.3	42.5	45.7	302.9	141	224.6	28.4	34.5	33.6	52.9
FALSE	High	Master Protein	Q2FF16	Uracil phosphoribosyltransferase OS=Staphylococcus aureus (strain USA300) OX=367830 GN=upp PE=3 SV=1	0	17.754	18	4	64	4	209	23	6.55	47.14	4				Pf14681		upp	Q2FF16; saa:SAUSA300_2066	Pyrimidine metabolism; Metabolic pathways; Nucleotide metabolism	3	0	25.5	191.6	150.5	135.5	166.7	131.7	185.9	41.9	25.5	32.6	120.4	31.8	82.3	92.8	65.6	64.4	47.3	158.7	234.9	122.6	105.5	108.8	39.8	68.4
FALSE	High	Master Protein	A0A0H2XHB5	Proline dipeptidase OS=Staphylococcus aureus (strain USA300) OX=367830 GN=SAUSA300_1491 PE=3 SV=1	0	17.685	14	5	21	5	353	39.3	5.4	14.3	5				Pf00557, Pf01321			A0A0H2XHB5; saa:SAUSA300_1491		0	0	122.3	111.5	77	79.7	70.3	65.9	73.8	49.1			53.3	206.1	104.5	28.6	43.3	17.6	39.8	223	170.1	188.4	107.1			180.3
FALSE	High	Master Protein	Q2FEV9	UPF0457 protein SAUSA300_2132 OS=Staphylococcus aureus (strain USA300) OX=367830 GN=SAUSA300_2132 PE=3 SV=1	0	17.589	37	4	74	4	86	10	6.55	51.63	4					66840391		Q2FEV9; saa:SAUSA300_2132		0	0	32.4	190.7	197.8	250	75.1	62.6	77.7	60	47.8	44.4	76.1	51.1	61.7	91.6	19.8	22.7	30.1	74.5	109.4	73.3	114.7	244.1	50.6	156.5
FALSE	High	Master Protein	A0A0H2XES4	Ribonucleoside-diphosphate reductase OS=Staphylococcus aureus (strain USA300) OX=367830 GN=SAUSA300_0716 PE=3 SV=1	0	17.578	6	5	30	5	701	80.1	5.36	15.54	5				Pf00317, Pf02867, Pf08343			A0A0H2XES4; saa:SAUSA300_0716	Purine metabolism; Pyrimidine metabolism; Metabolic pathways; Nucleotide metabolism	4	0	30.6	164.8	146.9	142.4	224.6	127.8	256.7	36.1	21.4	26.8	38.9	41.2	31.6	75.2	37.4	40.8	37.5	178.3	134.2	136.1	28.1	97.5	32.6	115.1
FALSE	High	Master Protein	Q2FGB5	Uridine kinase OS=Staphylococcus aureus (strain USA300) OX=367830 GN=udk PE=3 SV=1	0	17.305	23	5	23	5	207	23.5	6.15	13.16	5				Pf00485		udk	Q2FGB5; saa:SAUSA300_1568	Pyrimidine metabolism; Metabolic pathways; Nucleotide metabolism	3	0		156.7	196.8	83.8			32.8	7.4		9.2	13		20.9	83.3	180.8	273.8	21.8	284.1	415.9	253	105.3
FALSE	High	Master Protein	Q2FGJ3	Elongation factor P OS=Staphylococcus aureus (strain USA300) OX=367830 GN=efp PE=3 SV=1	0	17.248	22	3	17	3	185	20.5	4.82	17.66	3				Pf01132, Pf08207, Pf09285		efp	Q2FGJ3; saa:SAUSA300_1490		0	0	24.1	59.3	29.9	82.1				25.7	38.2	37.2	10.7	16.9	6.1	59.8	9.5	12.6	15.6	302	538.5	158.9	107.7	29.3		74.8
FALSE	High	Master Protein	A0A0H2XJZ8	UDP-N-acetylmuramoyl-tripeptide--D-alanyl-D-alanine ligase OS=Staphylococcus aureus (strain USA300) OX=367830 GN=murF PE=3 SV=1	0	17.237	10	4	36	4	452	50	5.2	8.32	4				Pf01225, Pf02875, Pf08245		murF	A0A0H2XJZ8; saa:SAUSA300_2038	Lysine biosynthesis; Peptidoglycan biosynthesis; Metabolic pathways; Vancomycin resistance	4	0	5.7	128.5	145.1	144.5	125.7	94.7	134.2	12.6	6.7	12.8	59.6	8.8	42.9	51.4	40	73.8	16	193.3	341.7	287.6	53.5	51.1	9.6	45
FALSE	High	Master Protein	A0A0H2XGY0	FeS assembly protein SufD OS=Staphylococcus aureus (strain USA300) OX=367830 GN=sufD PE=3 SV=1	0	17.234	11	5	16	5	435	48.5	5.52	16.5	5				Pf01458, Pf19295		sufD	A0A0H2XGY0; saa:SAUSA300_0819		0	0	33.9	63	66.3	53.4	60.5	81.4	72.6	17.2	10	17.8	101.8	46.1	82.4	127.4	182.5	230.3	149.8	268.9	149.8	329.5	81.7	127.1	53.3	89.6
FALSE	High	Master Protein	Q2FJA1	50S ribosomal protein L10 OS=Staphylococcus aureus (strain USA300) OX=367830 GN=rplJ PE=3 SV=1	0	17.171	29	5	92	5	166	17.7	4.83	112.57	5				Pf00466		rplJ	Q2FJA1; saa:SAUSA300_0524	Ribosome	1	0	53	116.8	112.7	92	136.2	132.7	142.9	37.6	25.1	32	65.2	77.6	41.5	48	161.5	197.3	135.1	88	143.1	96.5	125.5	160.9	84.7	124.1
FALSE	High	Master Protein	Q2FF10	Peptide chain release factor 1 OS=Staphylococcus aureus (strain USA300) OX=367830 GN=prfA PE=3 SV=1	0	17.016	17	6	13	6	358	40.3	4.91	3.86	6				Pf00472, Pf03462		prfA	Q2FF10; saa:SAUSA300_2072		0	0	51.2	57	53.7	42.5	53	124.7	104.3	41.4	34.1	50.4	69.9	34.5	41	129.7	44.4	16.2	32.1	104.3	269.7	232.3	200.4	173	149.5	329.8
FALSE	High	Master Protein	A0A0H2XEL7	Secretory antigen SsaA OS=Staphylococcus aureus (strain USA300) OX=367830 GN=ssaA PE=4 SV=1	0	16.977	13	3	112	3	267	29.3	8.94	208.68	3				Pf05257		ssaA	A0A0H2XEL7; saa:SAUSA300_2249		0	0	105	79.1	89.8	85.7	73.5	151.3	112.8	78.6	81.6	85.3	15.7	112.4	1.7	18.1	149.9	296.6	96.2	134.3	162.9	163.9	58.1	57.9	70.7	140.2
FALSE	High	Master Protein	Q2FHE2	DNA mismatch repair protein MutL OS=Staphylococcus aureus (strain USA300) OX=367830 GN=mutL PE=3 SV=1	0	16.958	8	5	18	5	669	76.8	5.39	7.89	5				Pf01119, Pf08676, Pf13589		mutL	Q2FHE2; saa:SAUSA300_1189	Mismatch repair	1	0	62	62.3	58.7	94.9	250.8	226.2	275.9	53.7	47.9	21.8	192.8	60.1	130.5	157.8	50	55.8	56.4	64.9	67.1	71.8	218.4	161.4	51	141.9
FALSE	High	Master Protein	A0A0H2XGG7	Hydrolase, alpha/beta hydrolase fold family OS=Staphylococcus aureus (strain USA300) OX=367830 GN=SAUSA300_0601 PE=3 SV=1	0	16.88	16	5	31	5	266	30.9	5.81	25.9	5				Pf00561			A0A0H2XGG7; saa:SAUSA300_0601		0	0	57.6	105.6	96.6	90.8	8.6	150	17.7	41.8	29	44.1	19	30.3	81.2	35.9	53.8	60.5	29.7	180.2	283.7	195.3	90.7	151.5		89.5
FALSE	High	Master Protein	A0A0H2XK08	Oxidoreductase, short chain dehydrogenase/reductase family OS=Staphylococcus aureus (strain USA300) OX=367830 GN=SAUSA300_2275 PE=4 SV=1	0	16.821	14	5	71	5	293	31.7	4.75	32.87	5				Pf13561			A0A0H2XK08; saa:SAUSA300_2275		0	0	16.9	13	15.2	15.4	153.2	113.1	217.2				201.6	36.6	111.7	247.1	60.4	71.7	52.1	154.2	85.1	168.2	404.7	190.7	25.3	312.9
FALSE	High	Master Protein	Q2FHZ1	Ribonuclease J 1 OS=Staphylococcus aureus (strain USA300) OX=367830 GN=rnj1 PE=3 SV=1	0	16.724	8	5	27	5	565	62.6	7.3	17.3	5				Pf00753, Pf07521, Pf17770		rnj1	Q2FHZ1; saa:SAUSA300_0989	RNA degradation	1	0	9	22.3	16.4	16.6	11.8	13.3	31.6	7.8	8.3	7.3	12.8	4	2904.1	11.9	13.5	15.9	10.2	48	35.1	40.7	12.7	19.8	9.7	16.8
FALSE	High	Master Protein	A0A0H2XJW7	Gas vesicle protein-protein OS=Staphylococcus aureus (strain USA300) OX=367830 GN=SAUSA300_1788 PE=4 SV=1	0	16.674	31	4	42	4	121	13.2	6.11	37.87	4							A0A0H2XJW7; saa:SAUSA300_1788		0	0	42	16.1	14.3	11.7	59.4	14.9	56.2	18.1	8.8	3.5	45.4	26.4	928.4	36.7	15.9	8.6	19.2	282.5	208.5	193	49.1	16.6	59.9	11
FALSE	High	Master Protein	Q2FFQ0	UPF0342 protein SAUSA300_1795 OS=Staphylococcus aureus (strain USA300) OX=367830 GN=SAUSA300_1795 PE=3 SV=1	0	16.64	41	6	34	6	114	13.3	4.37	29.44	6				Pf06133			Q2FFQ0; saa:SAUSA300_1795		0	0	28.9	88.3	87.8	93	144.5	113.5	192.5	81.6	63.3	54.7	57.7	31.7	40.8	100.3	16.4	5.2	48.1	140.3	232.3	117.6	64	184.1	32.7	44.5
FALSE	High	Master Protein	Q2FDE8	tRNA modification GTPase MnmE OS=Staphylococcus aureus (strain USA300) OX=367830 GN=mnmE PE=3 SV=1	0	16.511	11	5	20	5	459	51.3	4.69	7.73	5				Pf01926, Pf10396, Pf12631		mnmE	Q2FDE8; saa:SAUSA300_2646		0	0	30.8	198.3	183.7	171.2	190.9	176.7	202.7	32.7	18.1	28.7	127.4	19.9	97.6	108.9	100.4	143.6	82.6	117	119.7	115.1	67.8	52.4	22.9	51.9
FALSE	High	Master Protein	Q2FDP9	Oxygen-dependent choline dehydrogenase OS=Staphylococcus aureus (strain USA300) OX=367830 GN=betA PE=3 SV=1	0	16.485	8	4	8	4	569	63.6	7.37	8.07	4				Pf00732, Pf05199		betA	Q2FDP9; saa:SAUSA300_2545	Glycine, serine and threonine metabolism; Metabolic pathways	2	0	199.3	74.5	77.9	67.3	101.4	325.9	114	67.5	60.8	60.6	57.4	34.4	48	93.9	13.7	41.3	17.5	132.5	214	98.7	143.6	103.7	22.6	342.8
FALSE	High	Master Protein	Q2FJP8	30S ribosomal protein S6 OS=Staphylococcus aureus (strain USA300) OX=367830 GN=rpsF PE=3 SV=1	0	16.453	29	4	69	4	98	11.6	5.19	62.71	4				Pf01250		rpsF	Q2FJP8; saa:SAUSA300_0366	Ribosome	1	0	36	109.5	97.9	94.1	41	37.7	41.3	77	58.8	54.1	66.7	57.9	58.6	70.4	45.5	39.9	52.7	114.3	231.9	192.4	112.1	176.6	57.2	79.8
FALSE	High	Master Protein	A0A0H2XFB7	Dihydroxyacetone kinase, DhaL subunit OS=Staphylococcus aureus (strain USA300) OX=367830 GN=SAUSA300_0637 PE=4 SV=1	0	16.336	21	4	34	4	194	21.2	4.93	8.32	4				Pf02734			A0A0H2XFB7; saa:SAUSA300_0637	Glycerolipid metabolism; Metabolic pathways	2	0		235.6	153.2	196	10.9	85.1	90	5.5	6.7	3.1	15.5	5.4	17.7	26.5	28.4	42.6	11.7	337.5	512.4	270.3	47.9		11.8	92.7
FALSE	High	Master Protein	A0A0H2XIW5	Pseudouridine synthase OS=Staphylococcus aureus (strain USA300) OX=367830 GN=SAUSA300_1090 PE=3 SV=1	0	16.314	10	4	18	4	305	34.6	6.09	18.58	4				Pf00849, Pf01479			A0A0H2XIW5; saa:SAUSA300_1090		0	0	19.9	290.4	244.7	284	78.5		105.5	13.8	11.7	57.6	42.6		120.2	9.4	21.6	64.3	14.6	275	334.8	268.4	78.5	48	53.3
FALSE	High	Master Protein	A0A0H2XH48	Gamma-hemolysin component B OS=Staphylococcus aureus (strain USA300) OX=367830 GN=hlgB PE=3 SV=1	0	16.258	9	3	6	2	325	36.7	9.35	9.2	3				Pf07968		hlgB	A0A0H2XH48; saa:SAUSA300_2367	Staphylococcus aureus infection	1	0		1.4		6				21.8	14.5	17.8	153.7	7	102	132.5	1003.9	1274.3	691				26.1	14.1		8.8
FALSE	High	Master Protein	Q2FJE4	Putative septation protein SpoVG OS=Staphylococcus aureus (strain USA300) OX=367830 GN=spoVG PE=3 SV=1	0	16.217	43	4	31	4	100	11.3	4.81	25.16	4				Pf04026		spoVG	Q2FJE4; saa:SAUSA300_0475		0	0	10.8	57.2	21.9	38.4	73.3	68.8	110.4	8.1	5.3	5.8	1.5	19.4	3.2	3.7	25.2	20.5	39.2	244	267.3	155.3	153.9	345.9	21	254.7
FALSE	High	Master Protein	Q2FIE3	D-alanine--D-alanyl carrier protein ligase OS=Staphylococcus aureus (strain USA300) OX=367830 GN=dltA PE=3 SV=1	0	16.199	12	5	11	5	485	54.6	4.92	6.62	5				Pf00501, Pf13193		dltA	Q2FIE3; saa:SAUSA300_0835	D-Amino acid metabolism; Teichoic acid biosynthesis; Metabolic pathways; Cationic antimicrobial peptide (CAMP) resistance; Two-component system; Staphylococcus aureus infection	6	0	172.9	491.7		20.7	555.8	179.4	121.9	55.8	72.2	53.4	122.8				24.6	12.4	74	64.6	96.7	41.6	212
FALSE	High	Master Protein	Q2FDQ4	Fructose-bisphosphate aldolase class 1 OS=Staphylococcus aureus (strain USA300) OX=367830 GN=fda PE=3 SV=1	0	16.188	19	5	15	5	296	33	5.02	10.49	5				Pf00274		fda	Q2FDQ4; saa:SAUSA300_2540	Glycolysis / Gluconeogenesis; Pentose phosphate pathway; Fructose and mannose metabolism; Methane metabolism; Metabolic pathways; Biosynthesis of secondary metabolites; Microbial metabolism in diverse environments; Carbon metabolism; Biosynthesis of amino acids	9	0		141.8	62.1	146.9	166.3	73.4	117.5	45				27.4		14.1	11.1	3.2	23.3	290.2	322.6	71	51.2	36.5
FALSE	High	Master Protein	A0A0H2XHU1	succinate dehydrogenase OS=Staphylococcus aureus (strain USA300) OX=367830 GN=sdhA PE=3 SV=1	0	16.139	7	5	12	5	588	65.5	5.63	6.12	5				Pf00890, Pf02910		sdhA	A0A0H2XHU1; saa:SAUSA300_1047	Citrate cycle (TCA cycle); Oxidative phosphorylation; Butanoate metabolism; Metabolic pathways; Biosynthesis of secondary metabolites; Microbial metabolism in diverse environments; Carbon metabolism	7	0	5.1	50.3	98.4	103.7	32.2	11.6	169.6	80.5	101	69.7	165.1	3.9	116.1	165.2	63.2	59.9	123.6	107.8	114.5	77.2	336.3	428.3	9.6	286.9
FALSE	High	Master Protein	A0A0H2XEK5	Ferrichrome transport ATP-binding protein fhuA OS=Staphylococcus aureus (strain USA300) OX=367830 GN=fhuA PE=4 SV=1	0	16.123	14	3	16	3	265	29.5	5.85	29.3	3				Pf00005		fhuA	A0A0H2XEK5; saa:SAUSA300_0633		0	0	44.8	56.1	61.7	72.5	79.1	48.2	58.1	18.5	17.6	27.7	19.9			17.1	2.5	29	26.6	204	333.6	139.2	43.3		46.1	31.4
FALSE	High	Master Protein	Q2FKN8	Transcriptional regulatory protein WalR OS=Staphylococcus aureus (strain USA300) OX=367830 GN=walR PE=3 SV=1	0	16.101	15	4	12	4	233	27.2	5.19	7.31	4				Pf00072, Pf00486	66838357	walR	Q2FKN8; saa:SAUSA300_0020	Two-component system	1	0		132.9	93.2	165	58.2	48.6	61.3	37.8	34.5	27.1	72.4		67.5	48	22.2	29.3	29.8	293.5	319.2	199.8	67.2	143.3		41
FALSE	High	Master Protein	Q2FEP9	50S ribosomal protein L14 OS=Staphylococcus aureus (strain USA300) OX=367830 GN=rplN PE=3 SV=1	0	16.065	33	5	67	5	122	13.1	9.99	33.98	5				Pf00238	66840452	rplN	Q2FEP9; saa:SAUSA300_2194	Ribosome	1	0	21.9	124.6	128.9	136.2	90.5	104.7	107.4	44.4	24.8	58.4	59.4	42.3	31	79.6	120.8	219.8	66.7	117.6	85.9	98.2	124.2	49.1	17.2	220
FALSE	High	Master Protein	A0A0H2XFN5	Lipid II isoglutaminyl synthase (glutamine-hydrolyzing) subunit MurT OS=Staphylococcus aureus (strain USA300) OX=367830 GN=murT PE=3 SV=1	0	15.996	13	6	35	6	437	49.2	6.57	21.99	6				Pf08245, Pf08353		murT	A0A0H2XFN5; saa:SAUSA300_1873	Peptidoglycan biosynthesis; Metabolic pathways	2	0	92.1	141.9	144	127.6	215	173.2	237.2	35.4	25.4	35.1	80.9	120	56.3	69	84.5	107.9	60.2	153.3	107.6	149.8	42.1	30.2	81.9	35.4
FALSE	High	Master Protein	Q2FFH4	Uncharacterized protein SAUSA300_1902 OS=Staphylococcus aureus (strain USA300) OX=367830 GN=SAUSA300_1902 PE=3 SV=1	0	15.933	13	5	11	5	342	38.5	5.19	5.16	5				Pf10282			Q2FFH4; saa:SAUSA300_1902	Pentose phosphate pathway; Metabolic pathways; Biosynthesis of secondary metabolites; Microbial metabolism in diverse environments; Carbon metabolism	5	0	148	116.3	29.7	26.4	250	28.3	43.5	25.4	21.3	12.3	34.6	219.2	76.7	48.8	10.8	10.6	14.8	112	19.7	60.9	103.5	1.2	247.3	92.6
FALSE	High	Master Protein	A0A0H2XI01	N-acetylmuramoyl-L-alanine amidase domain protein OS=Staphylococcus aureus (strain USA300) OX=367830 GN=SAUSA300_2579 PE=3 SV=1	0	15.917	9	4	12	4	619	69.2	6.4	9.04	4				Pf01832, Pf05257			A0A0H2XI01; saa:SAUSA300_2579		0	0		187.2	123.5	100.6	17	69.6	82.4	21.5	15	21.5	50.6	22.4		64.8	313.9	236.3	151.2	251.7	453.7	369.5
FALSE	High	Master Protein	Q2FF43	D-alanine--D-alanine ligase OS=Staphylococcus aureus (strain USA300) OX=367830 GN=ddl PE=3 SV=1	0	15.825	10	5	47	5	356	40.2	5.01	30.18	5				Pf01820, Pf07478		ddl	Q2FF43; saa:SAUSA300_2039	D-Amino acid metabolism; Peptidoglycan biosynthesis; Metabolic pathways; Vancomycin resistance	4	0	30.2	174	145.6	141.3	169.6	98.4	188.1	38.7	26.9	24.1	88.4	63.7	62.3	100.4	65.4	74.6	43.6	118.7	106.4	136.9	76	31.5	45.1	54.7
FALSE	High	Master Protein	A0A0H2XJK0	Aminotransferase OS=Staphylococcus aureus (strain USA300) OX=367830 GN=SAUSA300_1916 PE=4 SV=1	0	15.8	11	4	20	4	428	48.1	5.26	11.73	4				Pf00155			A0A0H2XJK0; saa:SAUSA300_1916		0	0		22.5	13.5	50.8	53.9			13.5	11.9	11.9	46.9			60.7		8.2	11.5	538.7	494.7	688.4
FALSE	High	Master Protein	A0A0H2XH52	Glucosamine-6-phosphate isomerase OS=Staphylococcus aureus (strain USA300) OX=367830 GN=SAUSA300_1804 PE=4 SV=1	0	15.741	22	5	30	5	199	22.3	5.5	37.75	5							A0A0H2XH52; saa:SAUSA300_1804		0	0	8.9	155	118.7	119.9	108.6	83.7	151.9	16.6	10.1	11.3	117.3	5.2	83.5	101.3	31.1	20.5	62.4	205.9	167.4	168.4	175.8	314.6	28.9	157.7
FALSE	High	Master Protein	A0A0H2XI02	5'-nucleotidase family protein OS=Staphylococcus aureus (strain USA300) OX=367830 GN=SAUSA300_0025 PE=3 SV=1	0	15.58	5	4	22	4	772	83.4	9.42	8.7	4				Pf00149, Pf02872			A0A0H2XI02; saa:SAUSA300_0025		0	0	7.1	123.8	109.5	96.5	58.5	88.3	85.5	32	25.7	19	94.6	7.9	49.4	49.1	28.1	32.6	37.5	236.8	211.1	239.8	404.6	251.9	6.4	294.5
FALSE	High	Master Protein	A0A0H2XIW4	Probable malate:quinone oxidoreductase OS=Staphylococcus aureus (strain USA300) OX=367830 GN=mqo PE=3 SV=1	0	15.573	11	6	47	6	511	57	7.06	10.66	6				Pf06039		mqo	A0A0H2XIW4; saa:SAUSA300_2312	Citrate cycle (TCA cycle); Pyruvate metabolism; Metabolic pathways; Biosynthesis of secondary metabolites; Microbial metabolism in diverse environments; Carbon metabolism	6	0		81.7	346.4	279.8	47.2		27	4	4.9	22.7	121.9	11.6	305.1	16.2	33.9	287.2	13.6	350.6	314.1	270.1	25.1	28.4		27.2
FALSE	High	Master Protein	Q2FJM8	Xanthine phosphoribosyltransferase OS=Staphylococcus aureus (strain USA300) OX=367830 GN=xpt PE=3 SV=1	0	15.571	20	4	21	4	192	20.9	5.16	24.78	4					66838694	xpt	Q2FJM8; saa:SAUSA300_0386	Purine metabolism; Metabolic pathways; Biosynthesis of secondary metabolites; Nucleotide metabolism	4	0		169.1	153	172	214.6		170.4	3.9			6.3		96.1	138.5	272.6	447.2	160	243.8	226.1	277.5
FALSE	High	Master Protein	Q2FK73	PTS system glucose-specific EIICBA component OS=Staphylococcus aureus (strain USA300) OX=367830 GN=ptsG PE=3 SV=1	0	15.522	6	4	24	4	681	73.9	6.37	30.62	4				Pf00358, Pf00367, Pf02378		ptsG	Q2FK73; saa:SAUSA300_0191	Glycolysis / Gluconeogenesis; Amino sugar and nucleotide sugar metabolism; Metabolic pathways; Phosphotransferase system (PTS)	4	0		96.8	117.9	111.2	512	90.3	379.5	47.5	35.9	55.4	71.6	58.4	59.6	79.2	52.1	37.4	46.6	112.1	80.6	53	63.1			68.9
FALSE	High	Master Protein	A0A0H2XIT5	PTS system, trehalose-specific IIBC component OS=Staphylococcus aureus (strain USA300) OX=367830 GN=treP PE=4 SV=1	0	15.386	6	4	43	4	475	50.9	8.72	52.14	4				Pf00367, Pf02378		treP	A0A0H2XIT5; saa:SAUSA300_0448	Starch and sucrose metabolism; Phosphotransferase system (PTS)	2	0	45.6	140.9	145.3	153.8	171	120	144.6	76.8	50.1	76.6	100	68.1	89.6	93.4	42.7	39.3	31.1	229.9	120.3	122.2	2.5		22.1	1.8
FALSE	High	Master Protein	A0A0H2XFU0	S1 RNA binding domain protein OS=Staphylococcus aureus (strain USA300) OX=367830 GN=SAUSA300_2021 PE=4 SV=1	0	15.372	6	4	13	4	716	80.9	6.33	2.2	4				Pf00575, Pf09371, Pf12836, Pf16921, Pf17674			A0A0H2XFU0; saa:SAUSA300_2021		0	0		232.2	199.3	252.5	54.1	21.8	59.9	22.1	26.6	12.1	219.8	24.9	149.5	156.2	23.3	46.2	13.3	156.9	195.2	130.6	55.1	62.2		28.6
FALSE	High	Master Protein	A0A0H2XHC4	2,3-bisphosphoglycerate-independent phosphoglycerate mutase OS=Staphylococcus aureus (strain USA300) OX=367830 GN=gpmI PE=3 SV=1	0	15.325	9	4	20	4	505	56.4	4.88	23.91	4				Pf01676, Pf06415		gpmI	A0A0H2XHC4; saa:SAUSA300_0759	Glycolysis / Gluconeogenesis; Glycine, serine and threonine metabolism; Methane metabolism; Metabolic pathways; Biosynthesis of secondary metabolites; Microbial metabolism in diverse environments; Carbon metabolism; Biosynthesis of amino acids	8	0		159.5	114.6	108.6	195.8	77.4	262				111	9.9	41.3	103.9	9	7.1		538.4	335.2	435.2
FALSE	High	Master Protein	A0A0H2XGY5	Pseudouridine synthase OS=Staphylococcus aureus (strain USA300) OX=367830 GN=rluB PE=3 SV=1	0	15.222	17	4	22	4	245	28	9.32	23.41	4				Pf00849, Pf01479		rluB	A0A0H2XGY5; saa:SAUSA300_1443		0	0		54.3	61.7	89.8	39.3	66.9	70.1	31.8	20.1	4.7	56	16.8	30.6	76.7	51.7	5.4	33.1	239.8	467.1	313.8	107.4	82.6		113.2
FALSE	High	Master Protein	A0A0H2XJC9	3-oxoacyl-[acyl-carrier-protein] reductase OS=Staphylococcus aureus (strain USA300) OX=367830 GN=fabG PE=3 SV=1	0	15.152	11	4	66	4	244	25.9	5.48	67.4	4				Pf13561		fabG	A0A0H2XJC9; saa:SAUSA300_1124	Fatty acid biosynthesis; Biotin metabolism; Metabolic pathways; Biosynthesis of secondary metabolites; Fatty acid metabolism; Biosynthesis of cofactors	6	0	41.2	225.4	201	174.1	101.1	86.7	115.5	60.2	46.6	38.7	78.9	71.1	53.5	107.6	146	164.8	80.9	103	132.3	92.1	90.2	102.9	52.1	72.8
FALSE	High	Master Protein	Q2FF45	DEAD-box ATP-dependent RNA helicase CshA OS=Staphylococcus aureus (strain USA300) OX=367830 GN=cshA PE=3 SV=1	0	15.043	8	4	28	4	506	56.9	9.48	9.7	4				Pf00270, Pf00271		cshA	Q2FF45; saa:SAUSA300_2037	RNA degradation	1	0	95.5	139.2	107.5	138.1	113.5	155.5	104.7	45.5	28.1	62	15.6	99.5	82.3	46.2	67	132.7	56.9	134	206.9	122.8			13.9	87.4
FALSE	High	Master Protein	Q2FIE5	Acid sugar phosphatase OS=Staphylococcus aureus (strain USA300) OX=367830 GN=nagD PE=3 SV=1	0	15.038	14	4	22	4	259	27.9	4.61	19.96	4				Pf13242, Pf13344		nagD	Q2FIE5; saa:SAUSA300_0833		0	0	3.7	42.4	26.5	22.2	70	105.3	55.3	11	21.3	4.7	61.5		23.8	47.3	44.6	45.8	58.9	441.4	330.3	431.8	36.3	128.7	52.6	65.8
FALSE	High	Master Protein	A0A0H2XG47	Cell wall surface anchor family protein OS=Staphylococcus aureus (strain USA300) OX=367830 GN=SAUSA300_0136 PE=4 SV=1	0	14.957	10	1	7	1	241	26.4	9.67	19.62	1				Pf00746			A0A0H2XG47; saa:SAUSA300_0136		0	0																		558.4	981.9	292.2
FALSE	High	Master Protein	Q2FI62	Putative phosphoesterase SAUSA300_0916 OS=Staphylococcus aureus (strain USA300) OX=367830 GN=SAUSA300_0916 PE=3 SV=1	0	14.933	25	4	15	4	169	19.3	5.19	13.27	4				Pf13563			Q2FI62; saa:SAUSA300_0916		0	0				42.4				72.8										196.4	363.4	199.7	387.7
FALSE	High	Master Protein	A0A0H2XEQ7	Maltodextrin-binding protein OS=Staphylococcus aureus (strain USA300) OX=367830 GN=SAUSA300_0209 PE=3 SV=1	0	14.864	10	3	15	3	423	47.8	9	13.09	3				Pf13416			A0A0H2XEQ7; saa:SAUSA300_0209	ABC transporters	1	0		63.5	54.1	402.9												3.8		614.2	643	597.8		50.4
FALSE	High	Master Protein	A0A0H2XHL4	Phosphate acetyltransferase OS=Staphylococcus aureus (strain USA300) OX=367830 GN=pta PE=3 SV=1	0	14.856	11	4	45	4	328	34.9	4.84	37.07	4				Pf01515		pta	A0A0H2XHL4; saa:SAUSA300_0570	Taurine and hypotaurine metabolism; Pyruvate metabolism; Propanoate metabolism; Methane metabolism; Metabolic pathways; Microbial metabolism in diverse environments; Carbon metabolism	7	0		34.1	29.3	58.2	70	5.2	3.3	32.8	6.9	10.9	10.9		9.9	10.6	11.3	34	18.4	223.7	320.7	156.7	19.9	27
FALSE	High	Master Protein	Q2FDW8	PTS system glucoside-specific EIICBA component OS=Staphylococcus aureus (strain USA300) OX=367830 GN=glcB PE=3 SV=1	0	14.762	7	5	13	5	688	74.4	6.2	6.01	5				Pf00358, Pf00367, Pf02378		glcB	Q2FDW8; saa:SAUSA300_2476	Glycolysis / Gluconeogenesis; Amino sugar and nucleotide sugar metabolism; Metabolic pathways; Phosphotransferase system (PTS)	4	0	24	87	121.8	111.2	234.5	213.1	205.9	42.3	31	58	54.2	67.3	36.9	52.6	72	76.2	92.3	238.7	155.3	127.6	32.3	21.2	76.5	95.8
FALSE	High	Master Protein	A0A0H2XHD3	Uncharacterized protein OS=Staphylococcus aureus (strain USA300) OX=367830 GN=SAUSA300_1729 PE=4 SV=1	0	14.747	12	3	32	3	302	35	6.47	20.94	3				Pf08378			A0A0H2XHD3; saa:SAUSA300_1729		0	0	108.9	112.6	112	91.6	183.7	92	127.7	122	86.9	89.3	91.6	154.1	52	101.2	28.8	25.7	50.3	29.2	21.4	41.2	21.3	15.8	176.1	28.7
FALSE	High	Master Protein	Q2FIN3	HPr kinase/phosphorylase OS=Staphylococcus aureus (strain USA300) OX=367830 GN=hprK PE=3 SV=1	0	14.623	12	4	15	4	310	34.5	6.34	17.78	4				Pf02603, Pf07475		hprK	Q2FIN3; saa:SAUSA300_0743		0	0		2.1	1.6	24.4	1								3062.2	0.7	0.9	6.8	0.5	52.2	56.5	49.3		1.6
FALSE	High	Master Protein	Q2FGI6	Probable glycine dehydrogenase (decarboxylating) subunit 1 OS=Staphylococcus aureus (strain USA300) OX=367830 GN=gcvPA PE=3 SV=1	0	14.597	9	4	43	4	448	49.7	5.2	29.52	4				Pf02347		gcvPA	Q2FGI6; saa:SAUSA300_1497	Glycine, serine and threonine metabolism; Glyoxylate and dicarboxylate metabolism; Metabolic pathways; Biosynthesis of secondary metabolites; Carbon metabolism	5	0	12.5	103.9	98.5	108.1	25.4	18.3	29.7	46.1	39	30.1	75.5	20.4	51.1	61.9	128.3	152.1	105.4	229.2	277.1	164.1	49.2	16.8		38.7
FALSE	High	Master Protein	Q2FKC0	Phosphopentomutase OS=Staphylococcus aureus (strain USA300) OX=367830 GN=deoB PE=3 SV=1	0	14.513	12	4	8	4	392	43.8	5.15	6.24	4				Pf01676		deoB	Q2FKC0; saa:SAUSA300_0141	Pentose phosphate pathway; Purine metabolism; Metabolic pathways	3	0		173.2	133.4	165.8			137.9	17.6	33				129.6	59.7	12.6		19.1	415.4	301.6	223.9			41.5
FALSE	High	Master Protein	A0A0H2XJL5	Alpha-helical coiled-coil protein OS=Staphylococcus aureus (strain USA300) OX=367830 GN=SAUSA300_0173 PE=4 SV=1	0	14.439	8	2	9	2	170	19.2	4.77	22.88	2				Pf14026			A0A0H2XJL5; saa:SAUSA300_0173		0	0	25.7	130.2	105.9	170.2	71.7	36.1	32.8	62.3	58.3	64.3	122.7	37.4	105.7	101.1	46.8	31.4	45.2	242.9	141.9	204.7	211.8	73.4	27.7	54.3
FALSE	High	Master Protein	A0A0H2XHE2	Putative lipoprotein OS=Staphylococcus aureus (strain USA300) OX=367830 GN=SAUSA300_0377 PE=4 SV=1	0	14.352	16	4	28	4	208	23.6	8.65	22.47	4							A0A0H2XHE2; saa:SAUSA300_0377		0	0	22.3	100.9	126.8	143.9	28.9	31.4	28.1	40.5	34.5	63	68.4	43	54.5	42.1	31.9	45.8	33.7	190.9	223.9	117.5	286.4	189.1	32.6	180.1
FALSE	High	Master Protein	Q2FG82	50S ribosomal protein L27 OS=Staphylococcus aureus (strain USA300) OX=367830 GN=rpmA PE=3 SV=1	0	14.325	35	4	60	4	94	10.3	10.17	60.47	4				Pf01016	66839831	rpmA	Q2FG82; saa:SAUSA300_1601	Ribosome	1	0	20.5	112.6	108.2	102.4	15.9	20.6	20.8	64	19.9	73.3	19.4	15.9	51.7	74.3	53	64.7	74.8	121.4	274.2	157	47.6	244.9	16.9	77.2
FALSE	High	Master Protein	Q2FHR7	Carbamate kinase 1 OS=Staphylococcus aureus (strain USA300) OX=367830 GN=arcC1 PE=3 SV=1	0	14.274	12	4	14	4	310	33.6	5.2	12.92	4				Pf00696		arcC1	Q2FHR7; saa:SAUSA300_1063	Arginine biosynthesis; Purine metabolism; Nitrogen metabolism; Metabolic pathways; Microbial metabolism in diverse environments; Carbon metabolism	6	0		67.8	57.7	46.5				7.1	3.9	4.7		38.7			26	61.5		423.1	867.5	480.1
FALSE	High	Master Protein	A0A0H2XHB0	Uncharacterized protein OS=Staphylococcus aureus (strain USA300) OX=367830 GN=SAUSA300_0177 PE=4 SV=1	0	14.269	13	5	31	5	343	38.5	5.21	19.42	5							A0A0H2XHB0; saa:SAUSA300_0177		0	0		3.7		1.8		27.1	140.7			21.2		12	5.3	14.6	4.4	21.8	2.5	847.4	276.2	659.3	14			34.2
FALSE	High	Master Protein	A0A0H2XGA1	6-phosphogluconate dehydrogenase, decarboxylating OS=Staphylococcus aureus (strain USA300) OX=367830 GN=SAUSA300_2251 PE=4 SV=1	0	14.233	13	4	48	4	360	40.7	4.94	39.73	4				Pf02317			A0A0H2XGA1; saa:SAUSA300_2251		0	0	6.4	81.3	80.9	89.4	48.1	47.4	70.7	26.9	17.5	29.6	87.2	17.5	69.5	91	469.5	732.1	246.1	151.5	140.3	143.7	73.4	53.4	12.4	88.7
FALSE	High	Master Protein	Q2FJA3	50S ribosomal protein L11 OS=Staphylococcus aureus (strain USA300) OX=367830 GN=rplK PE=3 SV=3	0	14.149	27	4	64	4	140	14.9	8.98	34.75	4				Pf00298, Pf03946	66838829	rplK	Q2FJA3; saa:SAUSA300_0522	Ribosome	1	0	25.7	83.9	58.9	53.2	31.7	53.2	33.1	41.2	37.9	43.1	64.2	32.8	41.4	85.5	65.9	47.9	59.4	114	396.3	170.5	168.2	270	45.5	217.7
FALSE	High	Master Protein	Q2FJB0	Cysteine--tRNA ligase OS=Staphylococcus aureus (strain USA300) OX=367830 GN=cysS PE=3 SV=1	0	14.14	10	4	10	4	466	53.7	5.39	9.82	4				Pf01406, Pf09190		cysS	Q2FJB0; saa:SAUSA300_0515	Aminoacyl-tRNA biosynthesis	1	0		282	215.4	298.2				61.4		25.3			66.1	55.4		11		474.4	324.4	314.2
FALSE	High	Master Protein	Q2FFA2	Uncharacterized leukocidin-like protein 2 OS=Staphylococcus aureus (strain USA300) OX=367830 GN=SAUSA300_1975 PE=3 SV=1	0	13.981	9	3	12	3	351	40.4	9.42	11.39	3				Pf07968			Q2FFA2; saa:SAUSA300_1975	Staphylococcus aureus infection	1	0		22.3	25.5	14.1				116.7	81.7	114.1	223.4		199.4	196.6	752.8	1316.4	311.1	6.2	7.1	6.7
FALSE	High	Master Protein	A0A0H2XEL8	Uncharacterized protein OS=Staphylococcus aureus (strain USA300) OX=367830 GN=SAUSA300_1536 PE=4 SV=1	0	13.971	8	3	17	3	448	50.9	5.78	13.7	3				Pf00919, Pf01938, Pf04055			A0A0H2XEL8; saa:SAUSA300_1536		0	0	3.1	24.7	3.7	29.2	8.2			587.6	754.3	535.5		9			4.2	85		137.9	99.1	123.6				125.9
FALSE	High	Master Protein	Q2FER6	50S ribosomal protein L17 OS=Staphylococcus aureus (strain USA300) OX=367830 GN=rplQ PE=3 SV=1	0	13.748	26	3	61	3	122	13.7	9.85	85.88	3				Pf01196	66840435	rplQ	Q2FER6; saa:SAUSA300_2177	Ribosome	1	0	10.2	73.3	63.2	70.5	27.6	18.6	18.2	59.3	38.7	43.9	46.6	26.3	62.6	34.9	42.8	68.9	57.2	165	402.5	250.9	93.2	135.8	12.3	34.2
FALSE	High	Master Protein	A0A0H2XHC7	50S ribosomal protein L29 OS=Staphylococcus aureus (strain USA300) OX=367830 GN=rpmC PE=3 SV=1	0	13.633	29	4	22	4	73	8.6	9.77	29.64	4				Pf00831		rpmC	A0A0H2XHC7; saa:SAUSA300_2196	Ribosome	1	0	20.8	47.9	43.5	63.7	37.4	147.6	39.4	40.1	28.2	31.8	39.8	48.3	24.4	102.4	80.6	79.1	53.4	71.5	229	164.5	185.2	155	45.9	237.6
FALSE	High	Master Protein	A0A0H2XEX6	Transcription termination/antitermination protein NusA OS=Staphylococcus aureus (strain USA300) OX=367830 GN=nusA PE=3 SV=1	0	13.576	11	4	16	4	391	43.7	4.67	14.17	4				Pf00575, Pf08529, Pf13184		nusA	A0A0H2XEX6; saa:SAUSA300_1159		0	0		99	79.1	114.8	126.4	21.7	100.5	36.6	22.6	38.8	170.2		108.2	129.7	58.5	69	33.4	306.9	342.5	153	75.7		21
FALSE	High	Master Protein	A0A0H2XFW7	Coenzyme A biosynthesis bifunctional protein CoaBC OS=Staphylococcus aureus (strain USA300) OX=367830 GN=coaBC PE=3 SV=1	0	13.41	9	4	7	4	399	44.1	6.01	7.15	4				Pf02441, Pf04127		coaBC	A0A0H2XFW7; saa:SAUSA300_1104	Pantothenate and CoA biosynthesis; Metabolic pathways; Biosynthesis of cofactors	3	0	22.3	241.7	243.7	327.3	163.2	117.3	181.2	50.1	24.3	56.7	91.2	34.8	56.8	86.5	109.3	163.8	50.5	110.8	101.2	107.6	209.4	109	16.7	17.9
FALSE	High	Master Protein	Q2FHM0	Probable dual-specificity RNA methyltransferase RlmN OS=Staphylococcus aureus (strain USA300) OX=367830 GN=rlmN PE=3 SV=1	0	13.255	8	3	21	3	364	41.9	7.14	17.81	3				Pf04055, Pf13394		rlmN	Q2FHM0; saa:SAUSA300_1111		0	0	24.6	54.1	60.6	42.1	82.4	54.3	89.8	16.5		56.1	41.2	23.4	119.1	35.3	51.6	134.7	73.9	175.2	385.4	228.7	6.3	6.7	137.6	68
FALSE	High	Master Protein	A0A0H2XGA0	Uncharacterized protein OS=Staphylococcus aureus (strain USA300) OX=367830 GN=SAUSA300_1532 PE=4 SV=1	0	13.19	16	4	10	4	232	27.2	8.97	19.99	4							A0A0H2XGA0; saa:SAUSA300_1532		0	0	48.6	239.2	246.1	343.8	80	38.8	70.1	70.3	49.8	50.4	154.7	46	101.1	134.1	46.2	25.8	60.3	173.9	133.8	138.1	24.3		4.3	23.8
FALSE	High	Master Protein	A0A0H2XG24	Exported protein OS=Staphylococcus aureus (strain USA300) OX=367830 GN=SAUSA300_0602 PE=4 SV=1	0	13.155	17	3	28	3	168	18.6	9.16	42.02	3							A0A0H2XG24; saa:SAUSA300_0602		0	0	14.8	80.6	84.6	97.6	352.3	443.3	367.6	18.8	14.3	54.7	83.5	22.7	99	67.4	118.8	111.3	103.5	73.7	98.8	64.1	49.4	26.1	22.6	39.8
FALSE	High	Master Protein	A0A0H2XHV2	Glycine betaine transporter opuD OS=Staphylococcus aureus (strain USA300) OX=367830 GN=opuD PE=4 SV=1	0	13.111	4	2	75	2	548	60.4	9.07	82.77	2				Pf02028		opuD	A0A0H2XHV2; saa:SAUSA300_1245		0	0	61.8	128.1	138.5	118	269	220.7	262	52.9	44.7	54.6	67.7	76	60	71.5	12.2	14.3	20.4	66.5	74.6	83.7	35.8	33.7	65.3	33.8
FALSE	High	Master Protein	A0A0H2XG99	Cell shape-determining protein MreC OS=Staphylococcus aureus (strain USA300) OX=367830 GN=mreC PE=3 SV=1	0	13.106	13	4	11	4	280	31	9.03	10.29	4				Pf04085		mreC	A0A0H2XG99; saa:SAUSA300_1605		0	0	30.3	56.7	63	68.4	23.1	32.8	33.9	18.9	19	27	62.6	42.5	48.1	86.7	78.7	54.6	88.8	163.6	279.8	179	154	249.7	38.5	110.8
FALSE	High	Master Protein	Q2FFH6	Probable manganese-dependent inorganic pyrophosphatase OS=Staphylococcus aureus (strain USA300) OX=367830 GN=ppaC PE=3 SV=1	0	13.095	12	4	25	4	309	34	4.86	20.97	4				Pf01368, Pf02833		ppaC	Q2FFH6; saa:SAUSA300_1900	Oxidative phosphorylation	1	0	15	107.2	97.4	108.1	224.8	157.7	194.2	42.2	39.6	34.7	77.7	49.2	49.9	62.6	56.9	74.7	55.5	207.2	205	134.5	104.3	131		50.2
FALSE	High	Master Protein	A0A0H2XHW2	Antigen, 67 kDa OS=Staphylococcus aureus (strain USA300) OX=367830 GN=SAUSA300_0108 PE=4 SV=1	0	13.058	6	3	12	3	591	67.6	5.14	14.36	3				Pf06100			A0A0H2XHW2; saa:SAUSA300_0108		0	0	87.4								172.7			126.7	112.4	74.3	30.7	58.8		590.3	572.1	300.1
FALSE	High	Master Protein	Q2FJ56	Coproheme decarboxylase OS=Staphylococcus aureus (strain USA300) OX=367830 GN=chdC PE=3 SV=1	0	12.943	12	3	11	3	250	29.4	5.26	11.54	3				Pf06778		chdC	Q2FJ56; saa:SAUSA300_0569	Porphyrin metabolism; Metabolic pathways; Biosynthesis of secondary metabolites; Biosynthesis of cofactors	4	0	16.7	19.1	33.7	34				42.7	38.7	21.7	66.3	17.9	45.8	47.9	42.1	25.5	70.2	122.5	395.9	245.2	102.3	375.2	22.1	43.2
FALSE	High	Master Protein	A0A0H2XIT3	Diacetyl reductase [(S)-acetoin forming] OS=Staphylococcus aureus (strain USA300) OX=367830 GN=SAUSA300_0129 PE=3 SV=1	0	12.766	13	3	23	3	258	27.2	5.16	7.4	3				Pf13561			A0A0H2XIT3; saa:SAUSA300_0129	Butanoate metabolism; Biosynthesis of secondary metabolites	2	0	23.8	358	280.2	317.3	219.8	185.4	238.7	48.7	27.7	34.1	267.1	26.3	208.7	165.8	89.7	111.2	92.8				118.6	156.4	23.8	52.4
FALSE	High	Master Protein	Q2FIA5	Coenzyme A disulfide reductase OS=Staphylococcus aureus (strain USA300) OX=367830 GN=cdr PE=1 SV=1	0	12.719	8	4	29	4	438	49.3	5.55	22.26	4				Pf02852, Pf07992		cdr	Q2FIA5; saa:SAUSA300_0873		0	0	24.8	224.2	279.7	246.1	100.1	72.8	104.1	42.9	38.1	39.2	95.5	40.4	55.9	65.8	82.7	136.2	121.9	178	351.1	144.4	38.2	55.4	41.7	36.5
FALSE	High	Master Protein	Q2FG49	Dephospho-CoA kinase OS=Staphylococcus aureus (strain USA300) OX=367830 GN=coaE PE=3 SV=1	0	12.687	23	4	20	4	207	23.6	4.83	9.7	4				Pf01121		coaE	Q2FG49; saa:SAUSA300_1634	Pantothenate and CoA biosynthesis; Metabolic pathways; Biosynthesis of cofactors	3	0	28.7	135.9	133.7	240.7	153.9	173.2	169.9	43.6		19.4	136.5	88.2	52.3	79.4	24.9	28.6	21.5	137.1	197.5	150.9	132	115.9	64.2	98.8
FALSE	High	Master Protein	A0A0H2XIK0	Peptide deformylase OS=Staphylococcus aureus (strain USA300) OX=367830 GN=def PE=3 SV=1	0	12.58	25	4	9	4	183	20.5	6.1	0	4				Pf01327		def	A0A0H2XIK0; saa:SAUSA300_0991		0	0	18.9	175.8	140.4	274.7	78.8	26.4	60.5	71.2	56.2	55.7	108.9		51.9	100.6	18.6	41	34.8	242.5	261.2	214.4	40.9	38.6	22.6	40.5
FALSE	High	Master Protein	A0A0H2XF56	Multifunctional fusion protein OS=Staphylococcus aureus (strain USA300) OX=367830 GN=secF PE=3 SV=1	0	12.563	6	5	12	5	739	82	9.6	5.78	5				Pf02355, Pf07549		secF	A0A0H2XF56; saa:SAUSA300_1593	Quorum sensing; Protein export; Bacterial secretion system	3	0	18.9	86.1	115.1	109.5	57.3	54	55.7	69	39.7	69.7	60		52.8	76.7	160.9	133.2	264.4	172.6	148.1	166.1	65.2	89.9	29.6	59.5
FALSE	High	Master Protein	A0A0H2XF50	DNA-binding protein HU OS=Staphylococcus aureus (strain USA300) OX=367830 GN=hup PE=3 SV=1	0	12.35	39	3	36	3	90	9.6	9.52	15	3				Pf00216	72470382	hup	A0A0H2XF50; saa:SAUSA300_1362		0	0	16.1	55.9	52.7	59.6	26	26.4	27.8	55.9	46.6	44.3	50.9	21.7	42.4	57.5	20.9	21.1	37.5	175.8	320	132.9	212.8	271.2	32.2	96
FALSE	High	Master Protein	Q2FEG6	Imidazolonepropionase OS=Staphylococcus aureus (strain USA300) OX=367830 GN=hutI PE=3 SV=1	0	12.348	9	4	24	4	412	45	5.38	3.49	4				Pf01979		hutI	Q2FEG6; saa:SAUSA300_2277	Histidine metabolism; Metabolic pathways	2	0	51.1	375.3	268.1	300.6	91.4	63.8	70.1	102.8	68.9	66.1	142.2	112.8	87.2	110.2	102.8	130.2	81.8	70.7	61.1	84.9	71.8	51.3	60	88.7
FALSE	High	Master Protein	A0A0H2XH01	Signal recognition particle protein OS=Staphylococcus aureus (strain USA300) OX=367830 GN=ffh PE=3 SV=1	0	12.321	8	4	16	4	455	50.7	9.25	8.04	4				Pf00448, Pf02881, Pf02978		ffh	A0A0H2XH01; saa:SAUSA300_1130	Quorum sensing; Protein export; Bacterial secretion system	3	0	32	240.9	208.1	197.3	146.2	179.9	185.7	80.3	67.5	84.4	97.8	50.8	66.3	143.7	55.2	53	48.9	91.8	75.5	88.8	80.9	111.8	105.4	68.2
FALSE	High	Master Protein	Q2FJE2	Bifunctional protein GlmU OS=Staphylococcus aureus (strain USA300) OX=367830 GN=glmU PE=3 SV=1	0	12.308	9	4	14	4	450	48.5	5.72	16.42	4				Pf00132, Pf00483		glmU	Q2FJE2; saa:SAUSA300_0477	Amino sugar and nucleotide sugar metabolism; O-Antigen nucleotide sugar biosynthesis; Metabolic pathways; Biosynthesis of nucleotide sugars	4	0	10.5	220.5	7.3	2			25.9	40.3		48.8	21.3	111.9	147.3		32	24.4	64.3	238.9	249.2	96.3	33	354.7
FALSE	High	Master Protein	Q2FF75	tRNA N6-adenosine threonylcarbamoyltransferase OS=Staphylococcus aureus (strain USA300) OX=367830 GN=tsaD PE=3 SV=1	0	12.273	7	2	12	2	341	36.8	5.16	17	2				Pf00814		tsaD	Q2FF75; saa:SAUSA300_2002		0	0		106.6	74.4	171.7											26.3	84.1		448.7	425.1	472.4
FALSE	High	Master Protein	Q2FDY9	Fructose-1,6-bisphosphatase class 3 OS=Staphylococcus aureus (strain USA300) OX=367830 GN=fbp PE=3 SV=1	0	12.257	6	4	7	4	654	76.1	6.14	0	4				Pf06874		fbp	Q2FDY9; saa:SAUSA300_2455	Glycolysis / Gluconeogenesis; Pentose phosphate pathway; Fructose and mannose metabolism; Methane metabolism; Metabolic pathways; Biosynthesis of secondary metabolites; Microbial metabolism in diverse environments	7	0		217.3	194.8	229.3	41.6	32	61.8	32.9	28.8	49.7	72.2		39.1	124.6	103.3	104.3	48.2	217.5	272.6	199.4		23.8
FALSE	High	Master Protein	Q2FHM8	DNA-directed RNA polymerase subunit omega OS=Staphylococcus aureus (strain USA300) OX=367830 GN=rpoZ PE=3 SV=1	0	12.226	43	3	16	3	72	8.1	6.02	20.11	3				Pf01192		rpoZ	Q2FHM8; saa:SAUSA300_1103	RNA polymerase	1	0	31.1	74.5	74	74.8	30.2	67.2	37	86.7	78.2	78.2	68.1	41.8	34.9	77.1	43.2	45.8	78	118.3	198.9	117.5	123.3	250	38.7	163.5
FALSE	High	Master Protein	Q2FGE2	Protein GrpE OS=Staphylococcus aureus (strain USA300) OX=367830 GN=grpE PE=3 SV=1	0	12.117	12	2	11	2	208	24	4.51	12.26	2				Pf01025		grpE	Q2FGE2; saa:SAUSA300_1541		0	0	75.2	186.8	158.6	173.5	45.8	35.9	44.2	65.2	51.9	58.5	63.2	87.4	76.8	110.1	29.8	37.8	95.3	92.4	160.1	46.6			92.9
FALSE	High	Master Protein	Q2FFJ4	Aspartyl/glutamyl-tRNA(Asn/Gln) amidotransferase subunit C OS=Staphylococcus aureus (strain USA300) OX=367830 GN=gatC PE=3 SV=1	0	12.11	38	4	27	4	100	11.3	4.45	27.66	4				Pf02686	66840130	gatC	Q2FFJ4; saa:SAUSA300_1882	Aminoacyl-tRNA biosynthesis; Metabolic pathways	2	0		50.2	36.9	66.5				9.3	20.7	16.8	18.9	18.6	20.5		4.2	21.9	1.9	239.7	678.1	293.7		13.2
FALSE	High	Master Protein	Q2FEQ8	50S ribosomal protein L15 OS=Staphylococcus aureus (strain USA300) OX=367830 GN=rplO PE=3 SV=1	0	12.103	19	3	39	3	146	15.6	10.29	39.87	3				Pf00828	66840443	rplO	Q2FEQ8; saa:SAUSA300_2185	Ribosome	1	0	3	15.6	10.7	43.5	13.4			12	16.2	28.5	33.2	23.5	67.7	8.9	24.7	80.6	48.6	134.7	326.3	155.1	308.6	301.7	32.7	42.9
FALSE	High	Master Protein	A0A0H2XF63	Putative adhesin domain-containing protein OS=Staphylococcus aureus (strain USA300) OX=367830 GN=SAUSA300_1906 PE=4 SV=1	0	12.091	12	3	13	3	280	31.6	9.28	10.45	3				Pf13349			A0A0H2XF63; saa:SAUSA300_1906		0	0	13.6	167.4	121.4	216.1	44.5	132.1	133.9	71.3	59.5	71.6	47.2	83.8		45.5	13.8	21.3	12.8	326.3	229.8	304.4	19.1		95.8
FALSE	High	Master Protein	A0A0H2XG38	Exported protein OS=Staphylococcus aureus (strain USA300) OX=367830 GN=SAUSA300_1904 PE=4 SV=1	0	12.081	35	4	164	4	57	6.6	8.15	231.91	4					66840151		A0A0H2XG38; saa:SAUSA300_1904		0	0	173.6	85.2	83.8	86	63.2	64.2	60.5	64.3	58.8	66.9	191.6	161.5	119.5	160.1	27.1	22.5	46.3	138.1	99	172	3.9	1.8	124.8	2.7
FALSE	High	Master Protein	Q2FH01	L-threonine dehydratase catabolic TdcB OS=Staphylococcus aureus (strain USA300) OX=367830 GN=tdcB PE=3 SV=1	0	11.969	8	2	4	2	346	37.3	6.54	2.41	2				Pf00291		tdcB	Q2FH01; saa:SAUSA300_1330	Glycine, serine and threonine metabolism; Valine, leucine and isoleucine biosynthesis; Metabolic pathways; Biosynthesis of secondary metabolites; Carbon metabolism; Biosynthesis of amino acids	6	0								12.8		12.5				14.7	113.5	101.8		1.3	0.7
FALSE	High	Master Protein	A0A0H2XG42	Putative chromosome partioning protein, ParB family OS=Staphylococcus aureus (strain USA300) OX=367830 GN=SAUSA300_2643 PE=3 SV=1	0	11.91	9	3	10	3	279	32.2	6.92	4.32	3				Pf02195, Pf17762			A0A0H2XG42; saa:SAUSA300_2643		0	0	141.7	77.8	70.9	71.2	185.7	223.9	201.8	73.8	87.8	83.1	91.1	91.4	75.6	83.3	34.7	36.2	65.6	43.6	109.2	74	131.2	157	148.2	90.7
FALSE	High	Master Protein	A0A0H2XII4	Oxidoreductase, aldo/keto reductase family OS=Staphylococcus aureus (strain USA300) OX=367830 GN=SAUSA300_1728 PE=4 SV=1	0	11.821	12	4	11	4	277	31.5	5.12	3.38	4				Pf00248			A0A0H2XII4; saa:SAUSA300_1728		0	0		52.9	62	67.7	25	50.7	56.1	81.8	117.8	58	178	42.6	172.1	144.1	27.9	31.3	84.6	159.6	111.9	92.9	256	284.2	47.4	59.1
FALSE	High	Master Protein	Q2FG07	Iron-regulated surface determinant protein H OS=Staphylococcus aureus (strain USA300) OX=367830 GN=isdH PE=1 SV=1	0	11.79	6	3	7	3	895	100.9	5.24	3.12	3				Pf04650, Pf05031		isdH	Q2FG07; saa:SAUSA300_1677		0	0	108.6		3.6	3.8				4.5	2	4.8	598.6	121.3	321.5	555					1		30.1	17.6	90.9	21.7
FALSE	High	Master Protein	Q2FF59	Serine-protein kinase RsbW OS=Staphylococcus aureus (strain USA300) OX=367830 GN=rsbW PE=3 SV=1	0	11.775	19	2	9	2	159	17.9	4.82	11.11	2				Pf13581		rsbW	Q2FF59; saa:SAUSA300_2023		0	0		18.6		20.8				10.9	31.1		531.6		946.5	383.9				133.3	226.1	97.7
FALSE	High	Master Protein	A0A0H2XGZ8	UvrABC system protein B OS=Staphylococcus aureus (strain USA300) OX=367830 GN=uvrB PE=3 SV=1	0	11.748	8	5	18	5	661	76.6	5.4	0	5				Pf00271, Pf02151, Pf04851, Pf12344, Pf17757		uvrB	A0A0H2XGZ8; saa:SAUSA300_0741	Nucleotide excision repair	1	0		139.3	113.9	98.4	14	31.4	19.3	18.9	16.2	17	44.2	5.9	55.7	163	66.9	52.6	65.2	222.7	163.3	201.1	270.3	280.2		311.5
FALSE	High	Master Protein	Q2FFZ8	UDP-N-acetylmuramate--L-alanine ligase OS=Staphylococcus aureus (strain USA300) OX=367830 GN=murC PE=3 SV=1	0	11.706	6	3	16	3	437	49.2	5.15	20.12	3				Pf01225, Pf02875, Pf08245		murC	Q2FFZ8; saa:SAUSA300_1686	Peptidoglycan biosynthesis; Metabolic pathways	2	0	17.9	104.9	95.1	85.9	260.5	176.8	264.7	31.1	8.2	23.6	113.9	27	63.2	98.3	57.1	44	38.2	334.6	215.8	319.8	94.5	44.9	32.9	51.9
FALSE	High	Master Protein	A0A0H2XEG5	Polyribonucleotide nucleotidyltransferase OS=Staphylococcus aureus (strain USA300) OX=367830 GN=SAUSA300_0486 PE=4 SV=1	0	11.66	29	4	11	4	133	14.8	9.6	6.14	4				Pf00575			A0A0H2XEG5; saa:SAUSA300_0486		0	0	27.2	17.6	7.1	16.4		50.8	34	78		5.3	39.1	519.1	13.7	22.3		9.5	46.9	192.5	410.9	191.3		82.9	57.4	43.7
FALSE	High	Master Protein	Q2FIP8	Peptidase T OS=Staphylococcus aureus (strain USA300) OX=367830 GN=pepT PE=3 SV=1	0	11.589	7	3	9	3	408	45.8	4.94	3.83	3				Pf01546, Pf07687		pepT	Q2FIP8; saa:SAUSA300_0727		0	0	15.9	264.6	186.8	352.5		19.9									27.1	53.5		505.9	336	378.2
FALSE	High	Master Protein	Q2FHU2	Phenylalanine--tRNA ligase beta subunit OS=Staphylococcus aureus (strain USA300) OX=367830 GN=pheT PE=3 SV=1	0	11.48	4	4	6	4	800	88.9	4.81	1.84	4				Pf01588, Pf03147, Pf03483, Pf03484, Pf17759		pheT	Q2FHU2; saa:SAUSA300_1038	Aminoacyl-tRNA biosynthesis	1	0		172.6	179.8	159				246.4				53		43.5	8.6	10.3		346.6	467.2	468.5				34.6
FALSE	High	Master Protein	A0A0H2XF73	Protein phosphatase 2C domain protein OS=Staphylococcus aureus (strain USA300) OX=367830 GN=SAUSA300_1112 PE=4 SV=1	0	11.408	13	4	15	4	247	28	5.26	9.83	4				Pf13672			A0A0H2XF73; saa:SAUSA300_1112		0	0	27.4	24.3	21.4	19.1	18.8			52.8	17	36.9	62.5	36	42.5	19.7	30.5	41.4	30.8	452.5	401.4	443.8		68.3	46.2	72.7
FALSE	High	Master Protein	A0A0H2XEE7	nitrate reductase (quinone) OS=Staphylococcus aureus (strain USA300) OX=367830 GN=SAUSA300_2343 PE=3 SV=1	0	11.399	3	3	11	3	1229	139.7	6.27	6.47	3				Pf00384, Pf01568, Pf14710			A0A0H2XEE7; saa:SAUSA300_2343	Nitrogen metabolism; Metabolic pathways; Microbial metabolism in diverse environments; Two-component system	4	0	209.2				171	210.5	229.4	121.9	96.2	205.5	16.6	228.2	15.3	9.7	53.1	74.6	53.9	83.2	31.8	68.5	52.3	15.3	123.4	41.8
FALSE	High	Master Protein	Q2FGE4	Chaperone protein DnaJ OS=Staphylococcus aureus (strain USA300) OX=367830 GN=dnaJ PE=3 SV=1	0	11.287	12	4	5	4	379	41.7	6	2.08	4				Pf00226, Pf00684, Pf01556		dnaJ	Q2FGE4; saa:SAUSA300_1539		0	0		47.9	59.8	75.3						17.4						37.3	36.5	390.5	433	315.9
FALSE	High	Master Protein	Q2FH96	GMP reductase OS=Staphylococcus aureus (strain USA300) OX=367830 GN=guaC PE=3 SV=1	0	11.28	9	3	26	3	325	36.1	7.05	24.52	3				Pf00478		guaC	Q2FH96; saa:SAUSA300_1235	Purine metabolism; Metabolic pathways; Nucleotide metabolism	3	0	6.3	488.4	535.5	553.5	26.8	10	20.8	19.9	18.5	13.3	12.4	29.9	12	23.9	31.3	41.8	54.2	126.8	218.1	166.9	105.6	97.6	13.1	47.7
FALSE	High	Master Protein	A0A0H2XGU4	Iron-sulfur cluster carrier protein OS=Staphylococcus aureus (strain USA300) OX=367830 GN=SAUSA300_2125 PE=3 SV=1	0	11.198	13	5	17	5	334	36.1	5.74	3.88	5				Pf10609			A0A0H2XGU4; saa:SAUSA300_2125		0	0	27	185.7	207.1	204.3	174.5	127.3	168.9	41.3	19.7	45.8	133.2	70.8	86.6	108.5	59.6	70.7	36.8	139.9	117.1	106	44.6	54.8	14.9	39.1
FALSE	High	Master Protein	A0A0H2XIY3	HAD-superfamily hydrolase, subfamily IA, variant 1 OS=Staphylococcus aureus (strain USA300) OX=367830 GN=SAUSA300_0557 PE=4 SV=1	0	11.191	13	3	11	3	215	23.9	5.16	12.32	3				Pf13419			A0A0H2XIY3; saa:SAUSA300_0557	Glyoxylate and dicarboxylate metabolism; Metabolic pathways; Biosynthesis of secondary metabolites	3	0				41.1				10.6	11.8		206.9		44.5	218.9	40.2	29.5		639.9	568.7	545.5
FALSE	High	Master Protein	Q2FG37	Acetyl-coenzyme A carboxylase carboxyl transferase subunit beta OS=Staphylococcus aureus (strain USA300) OX=367830 GN=accD PE=3 SV=1	0	11.143	12	4	10	4	285	31.9	8.21	5.38	4				Pf01039, Pf17848		accD	Q2FG37; saa:SAUSA300_1647	Fatty acid biosynthesis; Pyruvate metabolism; Propanoate metabolism; Metabolic pathways; Biosynthesis of secondary metabolites; Microbial metabolism in diverse environments; Carbon metabolism; Fatty acid metabolism	8	0	92.2	115	87.3	105.1	159.7	51.2	155.6	28.5	52.4	55.3	100.5	40.6	34.1	51	48.1	73.7	50.8	211.4	287.4	207	140.6	130.6	47.4	98
FALSE	High	Master Protein	A0A0H2XIV7	Ornithine carbamoyltransferase OS=Staphylococcus aureus (strain USA300) OX=367830 GN=arcB PE=3 SV=1	0	11.127	10	4	16	4	336	37.7	5.3	11.46	4				Pf00185, Pf02729		arcB	A0A0H2XIV7; saa:SAUSA300_2569	Arginine biosynthesis; Metabolic pathways; Biosynthesis of secondary metabolites; Biosynthesis of amino acids	4	0	11.3	165.8	118.4	76.6	79.3	64.6	116.3	29.8	10.9	42.6	144.3	31.6	107.7	127.4	34.1	59.3	37.5	148.2	394.2	182.1	44.9	12.7	25.2	27.4
FALSE	High	Master Protein	Q2FG56	Translation initiation factor IF-3 OS=Staphylococcus aureus (strain USA300) OX=367830 GN=infC PE=3 SV=1	0	11.064	12	2	21	2	175	20.2	9.7	25.83	2				Pf00707, Pf05198	66839860	infC	Q2FG56; saa:SAUSA300_1627		0	0		85.8	58.9	103.4	27.8	21.5	8.1	79.8	52.6	54	90.2	11.3	90.7	105.6	38.9	74.3	42.9	141.8	317.2	205.3	179	135.7		79.8
FALSE	High	Master Protein	A0A0H2XGV5	Ribosomal large subunit pseudouridine synthase, RluD subfamily OS=Staphylococcus aureus (strain USA300) OX=367830 GN=SAUSA300_1800 PE=4 SV=1	0	11.016	10	3	19	3	273	31.4	7.72	7.5	3				Pf00849			A0A0H2XGV5; saa:SAUSA300_1800		0	0		258.7	234.9	253.1	65.9	68.4	91.6	105.8	104.8	116.1	67.9	39.2	34	73.6	44.6	41.4	34.1	215.4	156.3	205.4	48	10.1	68.2	41.7
FALSE	High	Master Protein	A0A0H2XH68	Sigma-B regulation protein OS=Staphylococcus aureus (strain USA300) OX=367830 GN=rsbU PE=4 SV=1	0	10.981	11	4	20	4	333	38.4	5.71	8.09	4				Pf07228, Pf08673		rsbU	A0A0H2XH68; saa:SAUSA300_2025		0	0	78.6	180.1	202.3	223.6	56.9	35.3		30.4	34.5	44.2	60.1	91.4	46.5	74.5	45.4	56.6	31.7	222.6	161.6	171.7	48.8	44.8		50.6
FALSE	High	Master Protein	A0A0H2XHM5	DNA translocase FtsK OS=Staphylococcus aureus (strain USA300) OX=367830 GN=ftsK PE=3 SV=1	0	10.941	4	4	17	4	747	83.3	6.65	1.75	4				Pf01580, Pf09397, Pf17854		ftsK	A0A0H2XHM5; saa:SAUSA300_1169		0	0		298.8	235.4	307.1	227	32.1	196.1	34	35.4	31.6	28.5	18.6	222.5	28.4	43.2	28.4	53.3	188.8	203.2	139.3	51.9	32	19.5	118.9
FALSE	High	Master Protein	A0A0H2XJM2	site-specific DNA-methyltransferase (adenine-specific) OS=Staphylococcus aureus (strain USA300) OX=367830 GN=hsdM PE=4 SV=1	0	10.908	7	4	8	4	579	66.9	5.15	2.5	4				Pf02384, Pf12161		hsdM	A0A0H2XJM2; saa:SAUSA300_1752		0	0			69.1	71.9				126.7	65.2	51.7	24.9		20	139.8	145.4	189	90.8	211.4	368.1	262.2		37		230.8
FALSE	High	Master Protein	Q2FET7	Galactose-6-phosphate isomerase subunit LacA OS=Staphylococcus aureus (strain USA300) OX=367830 GN=lacA PE=3 SV=1	0	10.904	17	2	10	2	142	15.4	5.35	12.34	2				Pf02502	66840413	lacA	Q2FET7; saa:SAUSA300_2155	Galactose metabolism; Metabolic pathways	2	0			72.2	65.5						22.9		15.4	27.7	107.4	82.4	27	50	345.2	682.7	336.5				96.3
FALSE	High	Master Protein	A0A0H2XIH7	Phenylalanyl-tRNA synthetase (Beta subunit) OS=Staphylococcus aureus (strain USA300) OX=367830 GN=SAUSA300_1688 PE=4 SV=1	0	10.888	13	3	15	3	198	21.7	4.82	20.23	3				Pf01588, Pf14794			A0A0H2XIH7; saa:SAUSA300_1688		0	0		88.5	70.9	167				35.3		20.5	72.1		26.9	58	13.5	13.9		404.9	370.5	260	105.7			83.5
FALSE	High	Master Protein	Q2FJ79	Serine-aspartate repeat-containing protein C OS=Staphylococcus aureus (strain USA300) OX=367830 GN=sdrC PE=3 SV=1	0	10.795	2	4	30	1	947	102.9	4.48	38.61	4				Pf00746, Pf04650, Pf10425, Pf17210, Pf17961		sdrC	Q2FJ79; saa:SAUSA300_0546	Staphylococcus aureus infection	1	0											65.1		16.8	54.7	7.9	5.4		350.5	419.3	163.8
FALSE	High	Master Protein	Q2FG69	Glutamate-1-semialdehyde 2,1-aminomutase 1 OS=Staphylococcus aureus (strain USA300) OX=367830 GN=hemL1 PE=3 SV=1	0	10.794	8	3	12	3	428	46.4	5.59	15.87	3				Pf00202		hemL1	Q2FG69; saa:SAUSA300_1614	Porphyrin metabolism; Metabolic pathways; Biosynthesis of secondary metabolites; Microbial metabolism in diverse environments; Biosynthesis of cofactors	5	0		93.9	65.3	147.4							35.5			47.5	117.2	215.1		337.1	426.6	297.8	202.2
FALSE	High	Master Protein	A0A0H2XHC8	Putative iron compound ABC transporter, iron compound-binding protein OS=Staphylococcus aureus (strain USA300) OX=367830 GN=SAUSA300_0598 PE=4 SV=1	0	10.775	12	4	6	4	275	31.1	8.85	0	4				Pf01497			A0A0H2XHC8; saa:SAUSA300_0598		0	0		175.2	170.8	192.5	22.4	40.6		83.8	60.6	96.8	42.3		34.3	43.5	26.3	16.3	25.2	388	325.4	313	70.6	113.5	24.1	102.5
FALSE	High	Master Protein	Q2FI05	Bifunctional purine biosynthesis protein PurH OS=Staphylococcus aureus (strain USA300) OX=367830 GN=purH PE=3 SV=1	0	10.774	7	3	9	3	492	54.3	6.02	1.62	3				Pf01808, Pf02142		purH	Q2FI05; saa:SAUSA300_0975	Purine metabolism; One carbon pool by folate; Metabolic pathways; Biosynthesis of secondary metabolites	4	0	58.5	308.1	282.6	301	26	26.2	35.3	11.6	19.1	5.3	46.8	55.3	38.3	115.1	24.2	8.2	43.7	142.9	350.3	138.3	67	68.4	26.5	42.7
FALSE	High	Master Protein	Q2FEQ0	50S ribosomal protein L24 OS=Staphylococcus aureus (strain USA300) OX=367830 GN=rplX PE=3 SV=1	0	10.747	19	3	7	3	105	11.5	9.82	7.04	3				Pf00467, Pf17136		rplX	Q2FEQ0; saa:SAUSA300_2193	Ribosome	1	0		83.2	42.6	94.1	4.8	50.5	23.5	14.7		8.4	38.3	3.9	30.7	50.1	47.4	37.4	13.4	130.3	462.4	149.4	16.9	46.5		11.7
FALSE	High	Master Protein	Q2FG51	Transcriptional repressor NrdR OS=Staphylococcus aureus (strain USA300) OX=367830 GN=nrdR PE=3 SV=1	0	10.744	11	3	20	3	156	18.2	7.78	9.56	3				Pf03477	66839865	nrdR	Q2FG51; saa:SAUSA300_1632		0	0	7.8	258.4	253.2	248.2	32.5	44	45.5	38.4	25.2	47.1	32.3		38.5	27.4	75.8	104.8	15.8	225.7	216	203.8	13.4	11.7
FALSE	High	Master Protein	Q2FII7	Glycine cleavage system H protein OS=Staphylococcus aureus (strain USA300) OX=367830 GN=gcvH PE=3 SV=1	0	10.73	33	3	23	3	126	14.1	4.03	16.52	3				Pf01597		gcvH	Q2FII7; saa:SAUSA300_0791	Glycine, serine and threonine metabolism; Glyoxylate and dicarboxylate metabolism; Metabolic pathways; Biosynthesis of secondary metabolites; Carbon metabolism	5	0	37	55.1	51.3	70	65.3	96.6	86.4	38.7	28.5	28.3	131.7	45.8	66.6	157.1	35.4	15	50.7	265.6	278.5	196.3	100.2	248.1	63.8	100.6
FALSE	High	Master Protein	A0A0H2XEE1	Hydrolase, haloacid dehalogenase-like family OS=Staphylococcus aureus (strain USA300) OX=367830 GN=SAUSA300_0544 PE=4 SV=1	0	10.675	11	3	11	3	289	31.8	5.03	8.55	3				Pf08282			A0A0H2XEE1; saa:SAUSA300_0544		0	0	47.7	40.3	49	48.3	194.9	212.8	266.7	89.8	103.3	120.9	151.3	40.3	152.1	155.6	41.5	33.3	41.6	6.3	10.2	10.9	415.2	189.5	48.2	310.8
FALSE	High	Master Protein	Q2FIB3	Glucose-6-phosphate isomerase OS=Staphylococcus aureus (strain USA300) OX=367830 GN=pgi PE=3 SV=1	0	10.573	6	3	21	3	443	49.8	4.91	20.17	3				Pf00342		pgi	Q2FIB3; saa:SAUSA300_0865	Glycolysis / Gluconeogenesis; Pentose phosphate pathway; Starch and sucrose metabolism; Amino sugar and nucleotide sugar metabolism; Metabolic pathways; Biosynthesis of secondary metabolites; Microbial metabolism in diverse environments; Carbon metabolism; Biosynthesis of nucleotide sugars	9	0	52	54.2	55.6	41.7	23.2	31	21.2	59.2	62.9	37.8	98.1	50.1	92.9	113	56.3	71.1	116.5	169.1	247	165.9	98.4	215.5	58.1	70.9
FALSE	High	Master Protein	A0A0H2XIX8	Putative lipoprotein OS=Staphylococcus aureus (strain USA300) OX=367830 GN=SAUSA300_0992 PE=4 SV=1	0	10.569	14	4	18	4	208	23.9	9.31	12.67	4				Pf10368			A0A0H2XIX8; saa:SAUSA300_0992		0	0	115.7	285.7	344.4	318	23.7	15.3	26.9	42.8	45	57.1	64.7	127.5	58.8	82.4	13.1	63	62.4	92.6	76.7	193.5	154.4	166.4	112.6	91.7
FALSE	High	Master Protein	Q2FKN7	Sensor protein kinase WalK OS=Staphylococcus aureus (strain USA300) OX=367830 GN=walK PE=3 SV=1	0	10.551	6	4	10	4	608	69.9	5.72	1.75	4				Pf00512, Pf00672, Pf02518, Pf13426		walK	Q2FKN7; saa:SAUSA300_0021	Two-component system	1	0	53	28.9	29.7	39.3	74.1	86.1	95.1	51.6	40.1	45.5	66.8	57.6	26.9	63.4	25.9	24.9	12	447.2	293.6	561		41.9	52.9	26.5
FALSE	High	Master Protein	Q2FGF8	Glycine--tRNA ligase OS=Staphylococcus aureus (strain USA300) OX=367830 GN=glyQS PE=3 SV=1	0	10.512	8	4	14	4	463	53.6	5.12	9.98	4				Pf00587, Pf03129		glyQS	Q2FGF8; saa:SAUSA300_1525	Aminoacyl-tRNA biosynthesis	1	0	22.7	63.4	56	67	30.1	47.1	32.1	35.1	32.5	30.8	66.5	56.5	29.8	74	42.7	39	26.2	225.5	374.6	224.1	162.7	38.3	26.3	83.8
FALSE	High	Master Protein	A0A0H2XEM7	Indole-3-pyruvate decarboxylase OS=Staphylococcus aureus (strain USA300) OX=367830 GN=ipdC PE=3 SV=1	0	10.415	5	3	16	3	546	60.5	5.36	18.76	3				Pf00205, Pf02775, Pf02776		ipdC	A0A0H2XEM7; saa:SAUSA300_0190		0	0	16.3	178.9	126.7	144.6	157.3	134.1	203.6	62.6	59.5	59.6	67.2	45.1	42.8	55.6	153.2	108.2	92.3	145.7	55.2	106.3	103	38.4	60.9	128.3
FALSE	High	Master Protein	A0A0H2XH21	Putative NADP-dependent malic enzyme OS=Staphylococcus aureus (strain USA300) OX=367830 GN=SAUSA300_1648 PE=3 SV=1	0	10.362	9	4	4	4	409	44.2	5.2	3.14	4				Pf00390, Pf03949			A0A0H2XH21; saa:SAUSA300_1648	Pyruvate metabolism; Carbon metabolism; Two-component system	3	0		11.6	31.8	44.1							26.1	11.8	29.9	32.4	29.2	18.5		138.4	504.3	113.9	422	262.3	34	394.4
FALSE	High	Master Protein	Q2FK15	Ribitol-5-phosphate cytidylyltransferase 1 OS=Staphylococcus aureus (strain USA300) OX=367830 GN=tarI1 PE=3 SV=1	0	10.317	14	3	26	3	238	26.6	5.68	21.54	3				Pf01128		tarI1	Q2FK15; saa:SAUSA300_0249	Pentose and glucuronate interconversions; Metabolic pathways	2	0	39.6	248.3	227.4	205.9	3.7	2.9	6.5	69.3	54.3	50.8	163.7	75.2	131.3	193	85	107.9	88.3	177.5	55.3	141.2	172.8	148.4	74.4	146.7
FALSE	High	Master Protein	A0A0H2XFT6	UDP-N-acetylglucosamine 1-carboxyvinyltransferase OS=Staphylococcus aureus (strain USA300) OX=367830 GN=murA PE=3 SV=1	0	10.298	5	2	22	2	419	45	5.71	34.73	2				Pf00275		murA	A0A0H2XFT6; saa:SAUSA300_2078	Amino sugar and nucleotide sugar metabolism; Peptidoglycan biosynthesis; Metabolic pathways; Biosynthesis of nucleotide sugars	4	0	39.4	80.6	74.8	67	126.6	77.3	138	42.3	35.7	30.3	69.9	61.7	85.8	78.6	99.6	134.7	62.8	332.2	253.7	359.8	116.4	48.6	53.7	44.6
FALSE	High	Master Protein	A0A0H2XI18	Acyl-CoA dehydrogenase OS=Staphylococcus aureus (strain USA300) OX=367830 GN=SAUSA300_2236 PE=3 SV=1	0	10.23	8	2	7	2	384	43	5.99	2.92	2				Pf02770, Pf02771, Pf08028			A0A0H2XI18; saa:SAUSA300_2236		0	0																		658.8	656.3	527.1
FALSE	High	Master Protein	Q2FF08	50S ribosomal protein L31 type B OS=Staphylococcus aureus (strain USA300) OX=367830 GN=rpmE2 PE=3 SV=1	0	10.21	17	1	8	1	84	9.7	8.44	13.11	1				Pf01197		rpmE2	Q2FF08; saa:SAUSA300_2074	Ribosome	1	0		20	11.6	50.1									27.4		5.5	21.9		351.8	796.6	321.1
FALSE	High	Master Protein	A0A0H2XHE8	MutT/nudix family protein OS=Staphylococcus aureus (strain USA300) OX=367830 GN=SAUSA300_1449 PE=4 SV=1	0	10.172	17	3	11	3	180	20.4	4.82	2.47	3				Pf00293			A0A0H2XHE8; saa:SAUSA300_1449	Purine metabolism; Riboflavin metabolism; Metabolic pathways	3	0	22.6	118.6	109.3	107.2	87.7	53.7	99.9	81.3	47.8	35.7	128.9	82.3	85.8	110.7	85.7	84.5	96.8	215.6	238.4	249.1		42.3		14.5
FALSE	High	Master Protein	Q2FEU0	Tagatose 1,6-diphosphate aldolase OS=Staphylococcus aureus (strain USA300) OX=367830 GN=lacD PE=3 SV=1	0	10.156	12	4	8	4	326	36.6	5.14	5.71	4				Pf01791		lacD	Q2FEU0; saa:SAUSA300_2152	Galactose metabolism; Metabolic pathways; Quorum sensing	3	0		39.7	31.1	42.7										61.8	3.1	1.5	23.5	214	1045	256		106.4		90.5
FALSE	High	Master Protein	Q2FI12	Phosphoribosylaminoimidazole-succinocarboxamide synthase OS=Staphylococcus aureus (strain USA300) OX=367830 GN=purC PE=3 SV=1	0	10.125	17	4	11	4	234	26.7	5.43	1.72	4				Pf01259		purC	Q2FI12; saa:SAUSA300_0968	Purine metabolism; Metabolic pathways; Biosynthesis of secondary metabolites	3	0	37.9	109.5	111.2	109.1	40.2	117.9	61.7	36.3	39.3	17.6	153.9	33.9	75.8	240.3	69.7	16.6	72.2	103	65.9	73.7	383	440.6	17.4	498.8
FALSE	High	Master Protein	Q2FJG0	Thymidylate kinase OS=Staphylococcus aureus (strain USA300) OX=367830 GN=tmk PE=3 SV=1	0	10.12	11	2	6	2	205	23.4	5.16	6.49	2				Pf02223		tmk	Q2FJG0; saa:SAUSA300_0459	Pyrimidine metabolism; Metabolic pathways; Nucleotide metabolism	3	0	39.5	113.2	123.9	143.6	224.3	144.8	208.8	66.5	48.7	29.5		50.6			83.3		53.3	203.6	363.4	195.6	116.3	152.5	43.3	119
FALSE	High	Master Protein	A0A0H2XG55	UPF0291 protein SAUSA300_1238 OS=Staphylococcus aureus (strain USA300) OX=367830 GN=SAUSA300_1238 PE=3 SV=1	0	10.017	29	2	6	2	79	9.2	8.92	8.51	2				Pf05979			A0A0H2XG55; saa:SAUSA300_1238		0	0		30.4	24.9	31.8				28.1	13.8	28.5	37		36.9	28.4	5.8	16.1		144.2	748.4	438		43.3
FALSE	High	Master Protein	Q2FH36	Cold shock protein CspA OS=Staphylococcus aureus (strain USA300) OX=367830 GN=cspA PE=3 SV=1	0	9.952	15	2	39	2	66	7.3	4.56	50.5	2				Pf00313	66839594	cspA	Q2FH36; saa:SAUSA300_1295		0	0		60.3	41.9	52.2	39.4	21.8	26.8	125.3	48.5	84.2	47.3	0.7	51.3	59.3	24.4	56.9	52.9	138.9	208.3	157.4	107.1	82.3		127.6
FALSE	High	Master Protein	A0A0H2XI26	ribonucleoside-diphosphate reductase OS=Staphylococcus aureus (strain USA300) OX=367830 GN=SAUSA300_0717 PE=3 SV=1	0	9.928	6	2	36	2	323	37.5	4.91	30.01	2				Pf00268	66839023		A0A0H2XI26; saa:SAUSA300_0717	Purine metabolism; Pyrimidine metabolism; Metabolic pathways; Nucleotide metabolism	4	0	11.9	22.9	76.6	104.8	67.4	71.5	63.7	12.9		24.8	47.4	10.5	40.7	30.7	174.9	267.1	32.8	254.7	238.4	261.8	33.8	25.5		26.9
FALSE	High	Master Protein	A0A0H2XFK0	Panton-Valentine leukocidin, LukF-PV OS=Staphylococcus aureus (strain USA300) OX=367830 GN=lukF-PV PE=3 SV=1	0	9.87	8	3	5	2	325	36.9	9.13	2.48	3				Pf07968		lukF-PV	A0A0H2XFK0; saa:SAUSA300_1381	Staphylococcus aureus infection	1	1		58.8	28	46.5				214	147.2	285.5	56.8		684.2		322.4	584.5	153	132	236.8	135.8
FALSE	High	Master Protein	A0A0H2XJI5	Actin-like protein N-terminal domain-containing protein OS=Staphylococcus aureus (strain USA300) OX=367830 GN=SAUSA300_pUSA030034 PE=4 SV=1	0	9.867	8	3	5	3	346	38.8	5.38	3.56	3				Pf17989			A0A0H2XJI5; saa:SAUSA300_pUSA0334		0	0	8.7	3					3.5	3.5	5.6			12.6		11.1			7.1	1.4			11.1		4
FALSE	High	Master Protein	A0A0H2XFX0	Lipoprotein OS=Staphylococcus aureus (strain USA300) OX=367830 GN=SAUSA300_1742 PE=4 SV=1	0	9.861	14	2	7	2	156	18.1	5.15	5.81	2							A0A0H2XFX0; saa:SAUSA300_1742		0	0		22.4	24.7	29.3	175.2	130.4	118.7	14.7		33.5	63.1			67.5	13.9	11.8		651	327.9	357.1	106.6	142.5		123.7
FALSE	High	Master Protein	A0A0H2XI52	Uncharacterized protein OS=Staphylococcus aureus (strain USA300) OX=367830 GN=SAUSA300_1863 PE=4 SV=1	0	9.829	24	4	32	4	91	10.3	10.05	19.81	4							A0A0H2XI52; saa:SAUSA300_1863		0	0	74.8	26.4	28.5	26.7	41	56.4	60.2	27.8	24.5	33.1	116.8	109.9	57.3	108.5	54.6	39.9	61	191.6	301.5	199.4	90.6	113.1	101.1	67.3
FALSE	High	Master Protein	A0A0H2XEQ2	Glucose-6-phosphate 1-dehydrogenase OS=Staphylococcus aureus (strain USA300) OX=367830 GN=zwf PE=3 SV=1	0	9.771	5	3	16	3	494	56.9	5.52	6.4	3				Pf00479, Pf02781		zwf	A0A0H2XEQ2; saa:SAUSA300_1454	Pentose phosphate pathway; Glutathione metabolism; Metabolic pathways; Biosynthesis of secondary metabolites; Microbial metabolism in diverse environments; Carbon metabolism	6	0	49	123.3	104.2	92.8	95.6	55.1	99.4	49.7	54.6	43.5	158.5	66	141.3	171.4	134.4	108.5	154.7	156.3	148.4	126.9	75.3	68.6	77.4	38.2
FALSE	High	Master Protein	Q2FHP4	Isoleucine--tRNA ligase OS=Staphylococcus aureus (strain USA300) OX=367830 GN=ileS PE=3 SV=1	0	9.767	3	4	10	4	917	104.8	5.47	1.63	4				Pf00133, Pf06827, Pf08264		ileS	Q2FHP4; saa:SAUSA300_1087	Aminoacyl-tRNA biosynthesis	1	0		144.4	99	87.8	236.5	198.5	234.1	33.2	25.5	26.9	91.5		51.2	67.3	155.8	170.3	125.5	318.9	252.1	277.8	60.6			53.4
FALSE	High	Master Protein	A0A0H2XGI9	MutT/nudix family protein OS=Staphylococcus aureus (strain USA300) OX=367830 GN=SAUSA300_1624 PE=4 SV=1	0	9.759	15	3	17	3	202	22.9	4.56	23.42	3				Pf00293			A0A0H2XGI9; saa:SAUSA300_1624		0	0		7.3	5.6	29.7												2.1		627.9	553.5	473.6
FALSE	High	Master Protein	A0A0H2XG00	Chromosome partition protein Smc OS=Staphylococcus aureus (strain USA300) OX=367830 GN=smc PE=3 SV=1	0	9.676	3	4	10	4	1188	136.7	5.48	0	4				Pf02463, Pf06470		smc	A0A0H2XG00; saa:SAUSA300_1127		0	0	105.9	68.5	44.1	39.6	268.4	199.5	104.8	35.4	19.8	109.2	46.3	4.6	99.3	56.8	965.7	18.1	578.3	49.4	53.2	40.5	75.5	24.3		9.5
FALSE	High	Master Protein	Q2FF78	Redox-sensing transcriptional repressor Rex OS=Staphylococcus aureus (strain USA300) OX=367830 GN=rex PE=3 SV=1	0	9.628	9	2	13	2	211	23.6	5.5	20.99	2				Pf02629, Pf06971		rex	Q2FF78; saa:SAUSA300_1999		0	0		98.7	107	113.4		400.7								146		719.9		466.1	269.1	314.4
FALSE	High	Master Protein	A0A0H2XID2	Methionine--tRNA ligase OS=Staphylococcus aureus (strain USA300) OX=367830 GN=metS PE=3 SV=1	0	9.594	3	2	10	2	657	74.9	5.3	7.6	2				Pf01588, Pf08264, Pf09334		metS	A0A0H2XID2; saa:SAUSA300_0467	Selenocompound metabolism; Aminoacyl-tRNA biosynthesis; Metabolic pathways	3	0		60.3	70	72.9	11.9	13.3		76.4	50.7	28.6			80.5	110.7	47.3	34.5	95.9	295.3	336.9	187.5	129.9	324.7		49.5
FALSE	High	Master Protein	A0A0H2XGG5	non-specific serine/threonine protein kinase OS=Staphylococcus aureus (strain USA300) OX=367830 GN=pknB PE=4 SV=1	0	9.54	5	3	10	3	664	74.3	6.07	6.15	3				Pf00069, Pf03793		pknB	A0A0H2XGG5; saa:SAUSA300_1113		0	0	17.2	135.5	140.6	168	31.8		44.6	68.9	57.1	103.1	70.4	36.4	65.4	98.8	43.6	96	54.9	251.4	194.9	90.5				69.9
FALSE	High	Master Protein	A0A0H2XEI4	Transcription termination/antitermination protein NusG OS=Staphylococcus aureus (strain USA300) OX=367830 GN=nusG PE=3 SV=1	0	9.442	15	2	6	2	182	20.7	5.11	13.87	2				Pf00467, Pf02357		nusG	A0A0H2XEI4; saa:SAUSA300_0521		0	0		64.2	45.8	70.2	37	55.3				25.1	115.3	87.9	142.6	115.3	28.4	25.7	27.7	290.9	448.2	327.1		95.9	70.8
FALSE	High	Master Protein	A0A0H2XFI3	Calcineurin-like phosphoesterase domain-containing protein OS=Staphylococcus aureus (strain USA300) OX=367830 GN=SAUSA300_1793 PE=4 SV=1	0	9.442	8	3	9	3	398	46.2	5	0	3				Pf00149			A0A0H2XFI3; saa:SAUSA300_1793		0	0	69.9	119.4	104.3	88	108.5	110.8	134.4	144.9	100.2	122	140.5	136.1	88.5	108.6	88.4	77.5	138.1	183.5	91.4	141.9	59.5	109	102.4	57.4
FALSE	High	Master Protein	Q2FHE6	tRNA-2-methylthio-N(6)-dimethylallyladenosine synthase OS=Staphylococcus aureus (strain USA300) OX=367830 GN=miaB PE=3 SV=1	0	9.439	6	3	9	3	514	58.9	6.33	3.63	3				Pf00919, Pf01938, Pf04055		miaB	Q2FHE6; saa:SAUSA300_1185		0	0		21.5	12.4	41.2											9.5	53.3		372.9	711.4	693.5
FALSE	High	Master Protein	A0A0H2XGC9	DNA-binding response regulator OS=Staphylococcus aureus (strain USA300) OX=367830 GN=vraR PE=4 SV=1	0	9.427	11	2	7	2	209	23.5	5.68	7.59	2				Pf00072, Pf00196		vraR	A0A0H2XGC9; saa:SAUSA300_1865	Two-component system	1	0			13	72.8	75.8	72.2	62.1	16	27	17.7	46.3							404.6	576.8	356.3			64.4
FALSE	High	Master Protein	A0A0H2XFW2	UspA domain-containing protein OS=Staphylococcus aureus (strain USA300) OX=367830 GN=SAUSA300_1652 PE=3 SV=1	0	9.377	18	2	10	2	137	15.2	9.61	17.76	2				Pf00582			A0A0H2XFW2; saa:SAUSA300_1652		0	0	71.2	821.8	695.4	496.8			26.4		13.6					18.1		1.1		203.7	236.6	196.8			40.8
FALSE	High	Master Protein	A0A0H2XEF1	2-oxoisovalerate dehydrogenase, E1 component, beta subunit OS=Staphylococcus aureus (strain USA300) OX=367830 GN=SAUSA300_1465 PE=4 SV=1	0	9.317	6	2	10	2	327	36	4.89	8.44	2				Pf02779, Pf02780			A0A0H2XEF1; saa:SAUSA300_1465	Valine, leucine and isoleucine degradation; Propanoate metabolism; Metabolic pathways; Biosynthesis of secondary metabolites	4	0	27.7	54.9	58.2	174.3	119.8	30.7	19.2		38.3		101.6		9.6	51.9	6.7	38.7	8.5	325.2	334.1	294	26.5	39.6	23.6	96.7
FALSE	High	Master Protein	A0A0H2XHR8	DJ-1/PfpI domain-containing protein OS=Staphylococcus aureus (strain USA300) OX=367830 GN=SAUSA300_1856 PE=3 SV=1	0	9.307	8	2	20	2	171	18.6	4.77	19.57	2				Pf01965			A0A0H2XHR8; saa:SAUSA300_1856		0	0	22.9	86.7	41.5	63.7	74.1	37.4	68.3				83.8	28.9	86.6	59.4	8.5	5.9	27.5	119.5	136.2	133	258.5	232	18.9	259.9
FALSE	High	Master Protein	A0A0H2XFT3	DNA topoisomerase 4 subunit B OS=Staphylococcus aureus (strain USA300) OX=367830 GN=parE PE=3 SV=1	0	9.282	4	3	11	3	665	74.5	6.92	3.78	3				Pf00204, Pf00986, Pf01751, Pf02518		parE	A0A0H2XFT3; saa:SAUSA300_1250		0	0		129.7	109.3	102.3		85.3	129.4	41.4		98.3					62.6	144.1	35.9	392.4	217.4	372.9
FALSE	High	Master Protein	Q2FHN4	Orotidine 5'-phosphate decarboxylase OS=Staphylococcus aureus (strain USA300) OX=367830 GN=pyrF PE=3 SV=1	0	9.271	10	3	9	3	230	25.6	6.16	4.36	3				Pf00215		pyrF	Q2FHN4; saa:SAUSA300_1097	Pyrimidine metabolism; Metabolic pathways; Biosynthesis of cofactors	3	0	51.5	32.8	34.7	38.4	230.9	284.4	239.1	69.8	73.9	48.9	155	38.4	137.8	148.6	45.8	32.8	98.1	57.6	39.5	49.9	359.6	348.8	82.4	230.5
FALSE	High	Master Protein	Q2FFY0	Leucine--tRNA ligase OS=Staphylococcus aureus (strain USA300) OX=367830 GN=leuS PE=3 SV=1	0	9.27	3	2	6	2	805	91.7	5.16	3.34	2				Pf00133, Pf08264, Pf09334, Pf13603		leuS	Q2FFY0; saa:SAUSA300_1704	Aminoacyl-tRNA biosynthesis	1	0		53.1	44.6	59	132.2					35.8	85.3		100.8		29.8		53.4	87.7	262.5	50.2	185.5	256	127.7	91.2
FALSE	High	Master Protein	Q2FET8	Galactose-6-phosphate isomerase subunit LacB OS=Staphylococcus aureus (strain USA300) OX=367830 GN=lacB PE=3 SV=1	0	9.202	22	3	5	3	171	18.9	5.8	0	3				Pf02502		lacB	Q2FET8; saa:SAUSA300_2154	Galactose metabolism; Metabolic pathways	2	0		33.4	15.2	27.8	43.1	104.5	54.9				58		59.5	24.9	23.2	19.2		433.4	787.9	254				83.1
FALSE	High	Master Protein	A0A0H2XG95	CamS sex pheromone cAM373 OS=Staphylococcus aureus (strain USA300) OX=367830 GN=SAUSA300_1884 PE=4 SV=1	0	9.181	8	2	13	2	399	45.4	6.38	0	2				Pf07537			A0A0H2XG95; saa:SAUSA300_1884		0	0	77.3	419.9	440.2	460.6	37.6	26.8	37.6	67.7	57.1	95.2	59.3	94.6	38.9	68.8	51.4	60.2	31.7	68.7	51.6	110.9	32.7	24.5	67.3	32.3
FALSE	High	Master Protein	A0A0H2XGT2	Transcriptional regulator, Fur family OS=Staphylococcus aureus (strain USA300) OX=367830 GN=SAUSA300_1448 PE=3 SV=1	0	8.942	16	3	6	3	149	17.2	6.21	2.17	3				Pf01475			A0A0H2XGT2; saa:SAUSA300_1448		0	0			37	113.3				51.7							57.1	48		141.1	346.4	131.5
FALSE	High	Master Protein	Q2FIC1	Putative peptidyl-prolyl cis-trans isomerase OS=Staphylococcus aureus (strain USA300) OX=367830 GN=SAUSA300_0857 PE=3 SV=1	0	8.909	10	2	19	2	197	21.6	4.68	16.14	2				Pf00160			Q2FIC1; saa:SAUSA300_0857		0	0		9.5	9.5	72.7				8		4.8	14.8		11.2	19.2	10.5	17.1	8.1	245.7	481.5	322.6	20.5			74.8
FALSE	High	Master Protein	A0A0H2XII8	Cold shock protein CspA OS=Staphylococcus aureus (strain USA300) OX=367830 GN=SAUSA300_0777 PE=4 SV=1	0	8.86	29	3	4	3	66	7.4	4.54	2.56	3				Pf00313	66839085		A0A0H2XII8; saa:SAUSA300_0777		0	0		135.3	114.2	241.3			67.7			35.3					16.1	44.8		200.7	362	135.5		27.1		67.9
FALSE	High	Master Protein	Q2FK08	Antiholin-like protein LrgA OS=Staphylococcus aureus (strain USA300) OX=367830 GN=lrgA PE=3 SV=1	0	8.823	7	2	11	2	147	15.8	9.33	1.94	2				Pf03788		lrgA	Q2FK08; saa:SAUSA300_0256	Two-component system	1	0	84.2	11.3	7.9	3.5	109.4	70.3	122.7	259.3	196	283.5	414.2	107.8	333.8	494.9	72.6	51.2	69	16.9	35.5	38.8			76
FALSE	High	Master Protein	Q2FJD9	Peptidyl-tRNA hydrolase OS=Staphylococcus aureus (strain USA300) OX=367830 GN=pth PE=3 SV=1	0	8.807	14	3	5	3	190	21.7	6.55	0	3				Pf01195		pth	Q2FJD9; saa:SAUSA300_0480		0	0	42.2	260.9	273.5	267.2	142.3	118.9	123.2	54.4	36.6	9.9	37.7	76.9	10.1	60.8	98.8	152.7	88.8	78.4	50.6	44.3	60	79.2	28	61.1
FALSE	High	Master Protein	A0A0H2XFL8	DNA mismatch repair protein MutS OS=Staphylococcus aureus (strain USA300) OX=367830 GN=mutS PE=3 SV=1	0	8.805	3	3	13	3	840	95.9	5	3.76	3				Pf00488, Pf01624, Pf05188, Pf05190, Pf05192		mutS	A0A0H2XFL8; saa:SAUSA300_1188	Mismatch repair	1	0	308.8			38.6	2388.2							207.7				10.6		62.5	9.7	7.1	333.9
FALSE	High	Master Protein	Q2FG30	Uncharacterized peptidase SAUSA300_1654 OS=Staphylococcus aureus (strain USA300) OX=367830 GN=SAUSA300_1654 PE=3 SV=1	0	8.804	5	3	11	3	351	39.5	5.07	6.95	3				Pf00557, Pf01321			Q2FG30; saa:SAUSA300_1654		0	0	132.3	194.8	176.4	141	4.2		7.3	82.2	68.2	106	154.4	198.6	76.1	108.4	75.9	82.8	92.9	78.1	81.7	181.4	65.5	52.1	141.7	77.7
FALSE	High	Master Protein	A0A0H2XKG5	GTP pyrophosphokinase OS=Staphylococcus aureus (strain USA300) OX=367830 GN=SAUSA300_1590 PE=3 SV=1	0	8.777	4	3	16	3	736	84.5	8.31	8.85	3				Pf02824, Pf04607, Pf13291, Pf13328, Pf19296			A0A0H2XKG5; saa:SAUSA300_1590	Purine metabolism; Metabolic pathways	2	0	128.3	112.8	113.5	98.1	63.7	90	64.8	86.4	81.1	101.5	87.1	142.1	59.8	96.1	54.1	83.9	61.5	172.4	102.1	138.1	141.8	168.3	154.3	127.4
FALSE	High	Master Protein	Q2FJE0	50S ribosomal protein L25 OS=Staphylococcus aureus (strain USA300) OX=367830 GN=rplY PE=1 SV=1	0	8.752	9	2	18	2	217	23.8	4.42	28.89	2				Pf01386, Pf14693	66838782	rplY	Q2FJE0; saa:SAUSA300_0479	Ribosome	1	0		264	196	234.2				61.6	30.5	52.4	28.1		56.4	17.4	27.7	42.3	50.7	170.8	289.3	144.9		87.8
FALSE	High	Master Protein	Q2FGA5	tRNA-specific 2-thiouridylase MnmA OS=Staphylococcus aureus (strain USA300) OX=367830 GN=mnmA PE=3 SV=2	0	8.656	5	2	14	2	372	42.1	5.5	18.59	2				Pf03054, Pf20258, Pf20259		mnmA	Q2FGA5; saa:SAUSA300_1578	Sulfur relay system	1	0	42	130.6	124.5	114	230.8	167.4	187.9	72.4	74.2	78.4	51.2	57.5	33.2	41.9	78.7	118.3	69	181.7	116.5	198.1	64.3	41.3	48.8	40
FALSE	High	Master Protein	A0A0H2XH62	D-lactate dehydrogenase OS=Staphylococcus aureus (strain USA300) OX=367830 GN=ddh PE=3 SV=1	0	8.645	10	4	10	4	351	39.2	5.58	10.11	4				Pf00389, Pf02826		ddh	A0A0H2XH62; saa:SAUSA300_2463	Pyruvate metabolism; Metabolic pathways; Microbial metabolism in diverse environments	3	0		183.6	138.4	113.8	66.9	92.4	128.1				32.5	79.7	9.4	65	46.3	51.9	9.5	313.5	469.7	137.4		51.9	114.7
FALSE	High	Master Protein	A0A0H2XKA0	Putative teichoic acid biosynthesis protein F OS=Staphylococcus aureus (strain USA300) OX=367830 GN=SAUSA300_0248 PE=3 SV=1	0	8.596	5	2	14	2	389	45.9	6.87	15	2				Pf04464			A0A0H2XKA0; saa:SAUSA300_0248	Teichoic acid biosynthesis	1	0		365.4	233.8	246.8		67.6			16	15.8		33.6		112.1	53.3	41.3	14.8	438	269.4	476.5
FALSE	High	Master Protein	A0A0H2XEU5	Uncharacterized protein OS=Staphylococcus aureus (strain USA300) OX=367830 GN=SAUSA300_0508 PE=4 SV=1	0	8.591	8	2	6	2	162	18.7	6.44	13.56	2				Pf02151			A0A0H2XEU5; saa:SAUSA300_0508		0	0	6.1	66.1	66.7	60.8	117.5	84.3	138.1	85.4	62.2	66	93.4	47.4	73.1	88.5	56.9	31.7	58.6	190.2	140.4	250.8	72.9	77.2		15.7
FALSE	High	Master Protein	A0A0H2XG07	Adenylosuccinate synthetase OS=Staphylococcus aureus (strain USA300) OX=367830 GN=purA PE=3 SV=1	0	8.51	8	4	15	4	427	47.5	5.22	1.6	4				Pf00709		purA	A0A0H2XG07; saa:SAUSA300_0017	Purine metabolism; Alanine, aspartate and glutamate metabolism; Metabolic pathways; Nucleotide metabolism; Biosynthesis of cofactors	5	0	15.5	91.4	88	77.5	115.7	201.4	205.9	53.1	62.2	40.3	305	25	146.9	317	48.7	47.4	95.4	104.1	179.4	134	120.8	188.6	35.7	150.1
FALSE	High	Master Protein	A0A0H2XIQ0	Glycine betaine/carnitine/choline ABC transporter OS=Staphylococcus aureus (strain USA300) OX=367830 GN=opuCc PE=4 SV=1	0	8.491	8	3	5	3	313	34.8	9.35	5.73	3				Pf04069		opuCc	A0A0H2XIQ0; saa:SAUSA300_2391	ABC transporters	1	0	130.3	216.6	247.9	193.3	25	11.7	20.9	55.5	55.7	78.2	69.4	145.7	31.5	80.4	66.2	64.4	87.9	300	122.2	251.1	113.3	102.1	132.9	91.9
FALSE	High	Master Protein	A0A0H2XEY2	Thioredoxin family protein OS=Staphylococcus aureus (strain USA300) OX=367830 GN=SAUSA300_1909 PE=4 SV=1	0	8.477	16	3	11	3	187	21.9	5.34	10.46	3				Pf14595			A0A0H2XEY2; saa:SAUSA300_1909		0	0	128.8	92.8	83.1	92.9				80.1	62.4		192.5	24.1	102.2	296.6	75.1	25.3	72.4	256.3	213.7	190.3			95.4	69.4
FALSE	High	Master Protein	A0A0H2XHE9	mevalonate kinase OS=Staphylococcus aureus (strain USA300) OX=367830 GN=mvk PE=3 SV=1	0	8.466	8	3	6	3	306	32.9	6.96	7.51	3				Pf00288, Pf08544		mvk	A0A0H2XHE9; saa:SAUSA300_0572	Terpenoid backbone biosynthesis; Metabolic pathways; Biosynthesis of secondary metabolites	3	0		6.8	7.2	9			4.6	3.2		2.8	4.7		3010.2		13.9	17.3		38.3	38.4	35.1
FALSE	High	Master Protein	A0A0H2XF16	Multidrug resistance protein A, drug resistance transporter OS=Staphylococcus aureus (strain USA300) OX=367830 GN=SAUSA300_2299 PE=4 SV=1	0	8.445	8	2	18	2	215	23	7.23	22.85	2				Pf13437, Pf13533			A0A0H2XF16; saa:SAUSA300_2299		0	0	43.4	33.4	38.9	35.6	143.1	100.3	125	79.9	69.1	136.1	39.6	52.1	16.9	39.5	331.9	227.2	256.4	122	56.8	190.3	26	11.6	49.7	24.8
FALSE	High	Master Protein	A0A0H2XHA0	EVE domain-containing protein OS=Staphylococcus aureus (strain USA300) OX=367830 GN=SAUSA300_2094 PE=4 SV=1	0	8.443	4	2	9	2	457	52.9	6.14	7.57	2				Pf01878			A0A0H2XHA0; saa:SAUSA300_2094		0	0		144.3	104.1	150.7	205.1	200.5	290.6	59.3	31.4	47.7		28.5	889.5		71.5	65.8	41.2	66.4	48.4	53.3	42.9	70.5	44.1	37.1
FALSE	High	Master Protein	A0A0H2XJP7	Hydrolase, haloacid dehalogenase-like family OS=Staphylococcus aureus (strain USA300) OX=367830 GN=SAUSA300_1229 PE=4 SV=1	0	8.431	8	2	5	2	267	29.8	4.73	5.26	2				Pf08282			A0A0H2XJP7; saa:SAUSA300_1229		0	0	55.3	62.4	53.5	45.9		26.8	33.4	48.3	33.1	28.4	232.8	72.2	176.3	274.1	52.6	35.5	41.2	142.8	135.8	159.7	159	118.3		163.1
FALSE	High	Master Protein	A0A0H2XFT9	Lipoprotein OS=Staphylococcus aureus (strain USA300) OX=367830 GN=SAUSA300_0437 PE=3 SV=1	0	8.42	10	3	42	3	280	30.4	9	18.49	3				Pf03180			A0A0H2XFT9; saa:SAUSA300_0437	ABC transporters	1	0	43.6	42.4	66.3	94.4	44	78.8	50	171.9	115	166.7	35.9	65.2	21.7	28.4	185.1	203.3	101	5.8	1.4	4.3	12.9	3.1	36.4	31.6
FALSE	High	Master Protein	A0A0H2XK99	Dihydropteroate synthase OS=Staphylococcus aureus (strain USA300) OX=367830 GN=folP PE=3 SV=1	0	8.405	11	3	9	3	267	29.5	5.22	2.09	3				Pf00809		folP	A0A0H2XK99; saa:SAUSA300_0492	Folate biosynthesis; Metabolic pathways; Biosynthesis of cofactors	3	0	14.3	218.3	210.3	208.6				22.7		24.4	56.6	18.4	41.9	70.3	222.7	266.9	119.6	75.6	90.4	87.5	116.6	95.3	12.4	41.4
FALSE	High	Master Protein	Q2FEP8	30S ribosomal protein S17 OS=Staphylococcus aureus (strain USA300) OX=367830 GN=rpsQ PE=3 SV=1	0	8.392	14	2	45	2	87	10.2	9.76	15.53	2				Pf00366	66840453	rpsQ	Q2FEP8; saa:SAUSA300_2195	Ribosome	1	0	12	289.9	245.2	246.7	79.4	33.7	67.9	25.4	17.8	25	29	21.4	22.3	56.4	62.8	108.7	30.3	205.6	165.6	172.9	64	10.7	2.1	46.5
FALSE	High	Master Protein	A0A0H2XFW6	Dihydroorotate dehydrogenase (quinone) OS=Staphylococcus aureus (strain USA300) OX=367830 GN=pyrD PE=3 SV=1	0	8.384	7	2	17	2	354	39.5	8.28	16.2	2				Pf01180		pyrD	A0A0H2XFW6; saa:SAUSA300_2526	Pyrimidine metabolism; Metabolic pathways; Biosynthesis of cofactors	3	0	243.7	169.1	124.4	155.2	109.9	103.5	96.6	57.1	49.6	55.2		230.5	56.7	67.3	88.5	84.2	60.1	185.9	156.4	217.4			149.7
FALSE	High	Master Protein	A0A0H2XHY6	Urea amidolyase-related protein OS=Staphylococcus aureus (strain USA300) OX=367830 GN=SAUSA300_0702 PE=4 SV=1	0	8.37	8	2	7	2	334	38.1	8.76	2.55	2				Pf02626			A0A0H2XHY6; saa:SAUSA300_0702		0	0		110.2	176.5	246.7			50.3			44.6					49.4	157.7	26.5	360.4	351.4	349.5	67.4	77.4
FALSE	High	Master Protein	A0A0H2XJ48	Rrf2 family transcriptional regulator OS=Staphylococcus aureus (strain USA300) OX=367830 GN=SAUSA300_1583 PE=4 SV=1	0	8.308	9	1	5	1	140	15.6	5.16	10.53	1				Pf02082	66839813		A0A0H2XJ48; saa:SAUSA300_1583		0	0				187.3												58.5		423.3	439	339
FALSE	High	Master Protein	Q2FFI3	NH(3)-dependent NAD(+) synthetase OS=Staphylococcus aureus (strain USA300) OX=367830 GN=nadE PE=3 SV=1	0	8.271	7	2	4	2	273	30.7	5.36	5.3	2				Pf02540		nadE	Q2FFI3; saa:SAUSA300_1893	Nicotinate and nicotinamide metabolism; Metabolic pathways; Biosynthesis of cofactors	3	0		61.9	185.9	44.6	758.1			191.8	12.6	29.5			396.8				70.6	122.4	211.9	128.1
FALSE	High	Master Protein	A0A0H2XIU4	Diadenylate cyclase OS=Staphylococcus aureus (strain USA300) OX=367830 GN=dacA PE=3 SV=1	0	8.246	7	2	5	2	269	30.1	8.69	9.14	2				Pf02457, Pf19293		dacA	A0A0H2XIU4; saa:SAUSA300_2113		0	0	16.1	101.6	119.9	132.6	51	51.9	54.9	88	40.7	52.2	225.1	18.5	150	215.4		8.2		196.7	299.8	142.2	32.5	17.4		20
FALSE	High	Master Protein	A0A0H2XGI4	ABC transporter, ATP-binding protein OS=Staphylococcus aureus (strain USA300) OX=367830 GN=vga PE=4 SV=1	0	8.212	4	3	20	3	642	74.3	5.41	23.06	3				Pf00005, Pf12848, Pf16326		vga	A0A0H2XGI4; saa:SAUSA300_2000		0	0	35.8	218.8	250.5	242.7	269.9	180.6	260.7	40.6	26.4	48.3		53.5			20.5	130.2		129.9	83	118.4			28.5	4.4
FALSE	High	Master Protein	A0A0H2XDX3	Uncharacterized protein OS=Staphylococcus aureus (strain USA300) OX=367830 GN=SAUSA300_0274 PE=4 SV=1	0	8.161	6	3	8	3	507	57.9	7.84	9.82	3				Pf20224			A0A0H2XDX3; saa:SAUSA300_0274		0	0	79.2					16.4				4.2	64.9	4.5			63.3	10.3	108.5	132.5	333.9	121	29.8	26.1
FALSE	High	Master Protein	A0A0H2XGP1	Preprotein translocase, YajC subunit OS=Staphylococcus aureus (strain USA300) OX=367830 GN=yajC PE=3 SV=1	0	8.049	22	2	15	2	86	9.7	9.77	12.33	2				Pf02699		yajC	A0A0H2XGP1; saa:SAUSA300_1594	Quorum sensing; Protein export; Bacterial secretion system	3	0	75.3	150.1	214.1	148	55.5	51.8	52.3	60.2	63.9	93.8	105.8	83.6	84.7	119.1	74.3	51.3	187.7	148.9	54.9	84.1	83.4	158.5	72.9	74.2
FALSE	High	Master Protein	Q2FHG7	tRNA pseudouridine synthase B OS=Staphylococcus aureus (strain USA300) OX=367830 GN=truB PE=3 SV=1	0	8.022	9	3	6	3	305	34.6	9.04	1.78	3				Pf01509, Pf16198		truB	Q2FHG7; saa:SAUSA300_1164		0	0	55.4	46.5	106.3	94.3	17.7	58.3	34.5	78.1	13.9	12.7	96.5	23.3	39	145.9	30.5	22	36.6	317.7	271.6	202.1	177.3	148.9	29.9	80
FALSE	High	Master Protein	A0A0H2XIP2	ABC transporter, ATP-binding protein OS=Staphylococcus aureus (strain USA300) OX=367830 GN=SAUSA300_0704 PE=4 SV=1	0	8.015	4	2	7	2	627	72.5	5.48	3.9	2				Pf00005, Pf12848, Pf16326			A0A0H2XIP2; saa:SAUSA300_0704		0	0	48	72	57.7	77	193.4	97	159.6	48.1	60.6	79	78	44.9	59.8	50.4	52.6	72.9	50.3	169.7	109.7	123.7	79.9	95.2	28.6	63.9
FALSE	High	Master Protein	A0A0H2XIH0	Putative membrane protein OS=Staphylococcus aureus (strain USA300) OX=367830 GN=SAUSA300_0230 PE=4 SV=1	0	8.009	5	2	10	2	380	42.2	5.69	2.63	2				Pf13367			A0A0H2XIH0; saa:SAUSA300_0230		0	0	8.1	16.3	16.4	114.2	1.4		3.3	117.2	69.1	151.4	261.6	10	172.6	362.5	8.5	59	6.1	68.1	66.2	78.9			6.2	5.3
FALSE	High	Master Protein	A0A0H2XFP3	Deoxyribose-phosphate aldolase OS=Staphylococcus aureus (strain USA300) OX=367830 GN=deoC PE=3 SV=1	0	7.996	14	3	27	3	220	23.3	4.87	20.67	3				Pf01791		deoC	A0A0H2XFP3; saa:SAUSA300_2090	Pentose phosphate pathway; Metabolic pathways	2	0	18.6	93.2	74.2	81.9	60.5	86.4	74.4	52.9	44	39.7	54	29	24.3	40.8	33.5	19.1	40.5	197.3	419.6	217.6	95.2	210.8	33.2	91.7
FALSE	High	Master Protein	A0A0H2XH09	Adenylate kinase OS=Staphylococcus aureus (strain USA300) OX=367830 GN=adk PE=3 SV=1	0	7.992	10	2	9	2	215	24	4.93	3.56	2				Pf00406, Pf05191		adk	A0A0H2XH09; saa:SAUSA300_2183	Purine metabolism; Thiamine metabolism; Metabolic pathways; Biosynthesis of secondary metabolites; Nucleotide metabolism; Biosynthesis of cofactors	6	0	63	51.8	50.7	53.1	32	79.7	30.6	80.4	49.7	47.6	73.4	65.1	75.9	76.5			25.5	100.9	261.6	156.7	291	273.7	67.2	112
FALSE	High	Master Protein	Q2FK70	PTS system MurNAc-GlcNAc-specific EIIBC component OS=Staphylococcus aureus (strain USA300) OX=367830 GN=murP PE=1 SV=1	0	7.938	5	2	8	2	484	50.6	8.87	5.96	2				Pf00367, Pf02378		murP	Q2FK70; saa:SAUSA300_0194	Starch and sucrose metabolism; Phosphotransferase system (PTS)	2	0		343.7	319.5	375.8	81.6	47.4	102.3	33.5	28.8	32.5	294.5	8.6	208.2	240	6.4	14.6	4.3	41.8	49.7	36.2	96.2	57.2		46.8
FALSE	High	Master Protein	A0A0H2XHF5	Acetyl-CoA carboxylase, biotin carboxylase OS=Staphylococcus aureus (strain USA300) OX=367830 GN=accC PE=4 SV=1	0	7.922	6	3	6	3	453	50.2	6.4	2.03	3				Pf00289, Pf02785, Pf02786		accC	A0A0H2XHF5; saa:SAUSA300_1563	Fatty acid biosynthesis; Pyruvate metabolism; Propanoate metabolism; Metabolic pathways; Biosynthesis of secondary metabolites; Microbial metabolism in diverse environments; Carbon metabolism; Fatty acid metabolism	8	0		20.1	18	12.6	351.7		308.4	4.6		105	262.8		5.8	13	57.2	49.5	4	89.8	92.8	80.6	448.1
FALSE	High	Master Protein	Q2FEI5	Putative formate dehydrogenase SAUSA300_2258 OS=Staphylococcus aureus (strain USA300) OX=367830 GN=SAUSA300_2258 PE=3 SV=1	0	7.909	3	2	7	2	984	111.2	5.14	6.83	2				Pf00384, Pf01568, Pf04879, Pf10588, Pf12838, Pf13510			Q2FEI5; saa:SAUSA300_2258	Glyoxylate and dicarboxylate metabolism; Methane metabolism; Metabolic pathways; Microbial metabolism in diverse environments; Carbon metabolism	5	0	92.5	162.7	159.1	185.6	39.8	16.4	66.1	27.6		6	353.9	25.3	251.4	343.1	123.5	104.2	102.2	90.8	82.4	77.4	24.6	26.7	102.5	43.7
FALSE	High	Master Protein	A0A0H2XF86	Molybdopterin molybdenumtransferase OS=Staphylococcus aureus (strain USA300) OX=367830 GN=moeA PE=3 SV=1	0	7.903	8	3	7	3	419	45	5.77	1.81	3				Pf00994, Pf03453, Pf03454		moeA	A0A0H2XF86; saa:SAUSA300_2224	Folate biosynthesis; Metabolic pathways; Biosynthesis of cofactors	3	0	118.3	32.9	26.4	37.2	150.9	187.5	148.1	6.9	8.6	41.9	40.2		21.1	91.8	436.8	331.3		204.8	133	175.7	197	132.3	115.7	109.8
FALSE	High	Master Protein	A0A0H2XEX3	DUF697 domain-containing protein OS=Staphylococcus aureus (strain USA300) OX=367830 GN=SAUSA300_0982 PE=4 SV=1	0	7.9	15	3	13	3	180	20.1	9.89	7.29	3							A0A0H2XEX3; saa:SAUSA300_0982		0	0	32.1	97.6	92	97.5	186.8	148.5	118.1	23.8	59	8.3	105.9	18	56.7	155.8	24.1	28.2	16	257.1	204.7	133.7	149.8	86.4	39.4	51.7
FALSE	High	Master Protein	A0A0H2XEN6	Putative membrane protein OS=Staphylococcus aureus (strain USA300) OX=367830 GN=SAUSA300_1864 PE=4 SV=1	0	7.9	3	1	3	1	405	45.6	8.81	5.81	1				Pf03631			A0A0H2XEN6; saa:SAUSA300_1864		0	0														79.9										100.8
FALSE	High	Master Protein	A0A0H2XGW3	Probable CtpA-like serine protease OS=Staphylococcus aureus (strain USA300) OX=367830 GN=ctpA PE=3 SV=1	0	7.833	7	3	7	3	496	55.2	9.11	0	3				Pf01471, Pf02163, Pf03572, Pf17820		ctpA	A0A0H2XGW3; saa:SAUSA300_1313		0	0	81.4	130.3	117.5	89	115.8	1.3	114	90.9		98.6	1.3	107.7	1.4	18.2	51.6	88.8	77.1	112	203.7	146.5	46.4	150.2	129.1
FALSE	High	Master Protein	Q2FEX4	Mannitol-1-phosphate 5-dehydrogenase OS=Staphylococcus aureus (strain USA300) OX=367830 GN=mtlD PE=3 SV=1	0	7.777	5	2	6	2	368	40.9	5.05	2.89	2				Pf01232, Pf08125		mtlD	Q2FEX4; saa:SAUSA300_2108	Fructose and mannose metabolism; Metabolic pathways	2	0							174.2						90.4	110.9	46	39.5		631.9	506.5	360.5
FALSE	High	Master Protein	A0A0H2XKE4	Phosphonate ABC transporter, phosphonate-binding protein OS=Staphylococcus aureus (strain USA300) OX=367830 GN=SAUSA300_0145 PE=3 SV=1	0	7.689	6	2	8	2	318	35	9.07	8.75	2				Pf12974			A0A0H2XKE4; saa:SAUSA300_0145	ABC transporters	1	0	119	9.8	41.8		183.9	128.1	59.1	6.7	92.3	55.2	14.9	82.1	86.1	44.2	42.1	31	109.3	247.4	279.5	133.2	131.4	119.2	97.6	234.7
FALSE	High	Master Protein	A0A0H2XG01	Cell wall surface anchor family protein OS=Staphylococcus aureus (strain USA300) OX=367830 GN=SAUSA300_1702 PE=4 SV=1	0	7.674	2	3	11	3	2186	238.1	5.36	0	3				Pf04650, Pf07564			A0A0H2XG01; saa:SAUSA300_1702		0	0		20.5	18.1	13.9					2.6		1337	8.5	829	1130.7								9.4	7.3
FALSE	High	Master Protein	Q2FJN4	Alkyl hydroperoxide reductase C OS=Staphylococcus aureus (strain USA300) OX=367830 GN=ahpC PE=3 SV=1	0	7.667	10	2	22	2	189	21	5.05	35.38	2				Pf00578, Pf10417		ahpC	Q2FJN4; saa:SAUSA300_0380		0	0	36	126.2	108	168.4	8.4	13.1	31	77.5	70.9	36.3	21	32.1		8.7	7.3	5.2	18.7	220.6	180.2	165.2	55.1	356.3	13.9	67.6
FALSE	High	Master Protein	A0A0H2XHQ0	Putative transcriptional regulator OS=Staphylococcus aureus (strain USA300) OX=367830 GN=SAUSA300_2259 PE=3 SV=1	0	7.615	5	3	13	3	307	33.8	8.22	15.77	3				Pf03816			A0A0H2XHQ0; saa:SAUSA300_2259	Teichoic acid biosynthesis	1	0	65.8	149.2	159.8	147			2	87.3	93	109.4	145.4	70.8	112.8	177.8	35.2	41.8	41.5	196.3	101.9	197.9	166.5	196.3		142.5
FALSE	High	Master Protein	A0A0H2XKH0	Uncharacterized protein OS=Staphylococcus aureus (strain USA300) OX=367830 GN=SAUSA300_1797 PE=4 SV=1	0	7.582	16	3	12	3	154	17.8	7.3	8.64	3				Pf01381			A0A0H2XKH0; saa:SAUSA300_1797		0	0	10.2	100.4	74.4	47.7	46.4	32.6	100.9	19.1	13.8	50	53.2	84.1	28.6	44.9	255.5	300.6	95.3	129.7	179.9	129.4	24.9
FALSE	High	Master Protein	A0A0H2XKA8	Type I restriction enzyme endonuclease subunit OS=Staphylococcus aureus (strain USA300) OX=367830 GN=hsdR PE=3 SV=1	0	7.523	2	2	6	2	929	109.2	6.58	3.87	2				Pf04313, Pf12008, Pf18766		hsdR	A0A0H2XKA8; saa:SAUSA300_0196		0	0	154.7	183.8	207	184.5	101.9	115.1	103.9	56	128.4	106.7	68.2	207.3	31.4	70	89.2	74.1	91.3	59.3	29.1	49.3	86.4	145.6	278.8	70.2
FALSE	High	Master Protein	Q2FF21	ATP synthase subunit delta OS=Staphylococcus aureus (strain USA300) OX=367830 GN=atpH PE=3 SV=1	0	7.422	11	2	11	2	179	20.5	6.6	9.03	2				Pf00213		atpH	Q2FF21; saa:SAUSA300_2061	Oxidative phosphorylation; Metabolic pathways	2	0																		701.7	780.7
FALSE	High	Master Protein	A0A0H2XFX2	Putative staphyloxanthin biosynthesis protein OS=Staphylococcus aureus (strain USA300) OX=367830 GN=SAUSA300_0277 PE=4 SV=1	0	7.413	8	2	10	2	297	33	6.32	2.06	2				Pf05257			A0A0H2XFX2; saa:SAUSA300_0277		0	0	69.4	55.6	48.1	27.6	78.1	126.8	96	60	54.8	76.4	190.9	65.6	51.1	116.9	532.6	719.8	512.6				42.6	34.7		73.4
FALSE	High	Master Protein	A0A0H2XEE2	Zinc-type alcohol dehydrogenase-like protein OS=Staphylococcus aureus (strain USA300) OX=367830 GN=SAUSA300_2146 PE=3 SV=1	0	7.404	4	1	7	1	333	37.2	5.41	9.73	1				Pf00107, Pf08240			A0A0H2XEE2; saa:SAUSA300_2146		0	0		261.2	173.1	182				45					222.6	257.5				335.6	394.9	360.7
FALSE	High	Master Protein	A0A0H2XF92	YacP-like NYN domain protein OS=Staphylococcus aureus (strain USA300) OX=367830 GN=SAUSA300_0518 PE=4 SV=1	0	7.377	10	2	12	2	174	20.2	5.63	2.04	2				Pf05991			A0A0H2XF92; saa:SAUSA300_0518		0	0		208.8	233	228.3	146.6	103.1	129.6	61.6	66.1	93.7	61.1	101.6	50.1	57	62.6	70.4	44.6	179.2	107.6	180.5	50.6	15.6	9.4	10.7
FALSE	High	Master Protein	A0A0H2XJE5	NAD(P)-binding domain-containing protein OS=Staphylococcus aureus (strain USA300) OX=367830 GN=SAUSA300_2097 PE=4 SV=1	0	7.364	10	3	9	3	221	24	5.1	0	3				Pf13460			A0A0H2XJE5; saa:SAUSA300_2097		0	0		36.6		42.9											43.1	15.6		311.9	677.1	486.5
FALSE	High	Master Protein	A0A0H2XJP5	Aspartate-semialdehyde dehydrogenase OS=Staphylococcus aureus (strain USA300) OX=367830 GN=asd PE=3 SV=1	0	7.359	6	2	13	2	329	36.3	5.03	18.43	2				Pf01118, Pf02774		asd	A0A0H2XJP5; saa:SAUSA300_1287	Glycine, serine and threonine metabolism; Monobactam biosynthesis; Cysteine and methionine metabolism; Lysine biosynthesis; Metabolic pathways; Biosynthesis of secondary metabolites; Microbial metabolism in diverse environments; 2-Oxocarboxylic acid metabolism; Biosynthesis of amino acids	9	0	18.5	745.5	790.8	664.7	72.2	58.1	77.3	49.1	57.7	42.2	71.3	25.1	40.9	63.2	34.5	33.3	51.9	137.5	67.1	130		8.1	10
FALSE	High	Master Protein	A0A0H2XGZ4	tRNA-dihydrouridine synthase OS=Staphylococcus aureus (strain USA300) OX=367830 GN=SAUSA300_0089 PE=3 SV=1	0	7.348	5	2	4	2	310	35.5	6.21	6.1	2				Pf01207			A0A0H2XGZ4; saa:SAUSA300_0089		0	0		31.2	24.7	24.1	88.9	85	625.2	18.8		26.7	31.7	42.5	16.3	18	21.1	187.1		155.5	106.6	161.7	43.9	61.4	227.2	38.2
FALSE	High	Master Protein	A0A0H2XIY8	Oxidoreductase, aldo/keto reductase family OS=Staphylococcus aureus (strain USA300) OX=367830 GN=SAUSA300_1450 PE=4 SV=1	0	7.293	9	3	8	3	302	33.5	5.44	12.64	3				Pf00248			A0A0H2XIY8; saa:SAUSA300_1450		0	0		279.2	283.1	99.6		19.9	10.6	18.8		7.3	34.7	19.4	18.8	42.5	375.7	297.1	5.2	213.8	183.3	280.3	24.1			23.3
FALSE	High	Master Protein	A0A0H2XIH9	Fibrinogen-binding protein OS=Staphylococcus aureus (strain USA300) OX=367830 GN=efb PE=4 SV=1	0	7.284	12	2	10	2	165	18.8	9.82	15.79	2				Pf12199		efb	A0A0H2XIH9; saa:SAUSA300_1055	Staphylococcus aureus infection	1	0		6.5	4.8	5.1				26.8	25.1	24.3	46.2		40.7	49	1038.1	1281.2	497.6	129.4	31.1	157.9
FALSE	High	Master Protein	A0A0H2XK77	DoxX family protein OS=Staphylococcus aureus (strain USA300) OX=367830 GN=SAUSA300_0692 PE=4 SV=1	0	7.252	8	2	15	2	157	17.7	8.94	21.36	2				Pf07681			A0A0H2XK77; saa:SAUSA300_0692	Sulfur metabolism; Metabolic pathways; Microbial metabolism in diverse environments	3	0								12.4		51.6	421.2		543.9	238.9	405.1	378.7	1023.9	1.6	9.4	8
FALSE	High	Master Protein	A0A0H2XIW1	Oligoendopeptidase F OS=Staphylococcus aureus (strain USA300) OX=367830 GN=pepF PE=3 SV=1	0	7.238	5	3	3	3	602	69.8	5.26	0	3				Pf01432, Pf08439		pepF	A0A0H2XIW1; saa:SAUSA300_0902		0	0		407.8	298.1	660.2				22.4		18.4	153.2		35.7	165.4	128.3	152.4	46.1	120.5	264.7	107.8
FALSE	High	Master Protein	A0A0H2XGF2	Isoprenyl transferase OS=Staphylococcus aureus (strain USA300) OX=367830 GN=uppS PE=3 SV=1	0	7.212	9	2	6	2	256	29.8	8.05	0	2				Pf01255		uppS	A0A0H2XGF2; saa:SAUSA300_1153	Peptidoglycan biosynthesis; Terpenoid backbone biosynthesis; Biosynthesis of secondary metabolites	3	0	15.2	390	386.7	3.7				295				11.8				163.4	329.4	209.7	85.3	269.4
FALSE	High	Master Protein	A0A0H2XHV6	DUF3388 domain-containing protein OS=Staphylococcus aureus (strain USA300) OX=367830 GN=SAUSA300_1174 PE=4 SV=1	0	7.188	8	3	17	3	275	31.5	5.6	3.7	3				Pf11868			A0A0H2XHV6; saa:SAUSA300_1174		0	0	21.7	191.3	209	209.8	140.1	80.6	166.2	71.1	56.2	63.1	120.7	38	39.1	128.5	94.7	105.2	62.1	134	90.1	115.9	61.5	71	17.6	103.9
FALSE	High	Master Protein	A0A0H2XFF6	Global transcriptional regulator Spx OS=Staphylococcus aureus (strain USA300) OX=367830 GN=spxA PE=3 SV=1	0	7.181	16	2	8	2	131	15.4	6.57	6.17	2				Pf03960	66839191	spxA	A0A0H2XFF6; saa:SAUSA300_0898		0	0		181.6	150.6	151	89.8	225.8	150.6	30.2	18.7	15.6	157.6	2.4	77.3	205.9	87.6	57.8	60.7	69.1	80.8	92.7	186.3	103.1		392.8
FALSE	High	Master Protein	A0A0H2XDE9	Acetyltransferase, GNAT family OS=Staphylococcus aureus (strain USA300) OX=367830 GN=SAUSA300_2083 PE=4 SV=1	0	7.173	8	2	9	2	286	33.1	4.83	1.62	2				Pf00583			A0A0H2XDE9; saa:SAUSA300_2083		0	0		351.8	276.2	432.2	335.4	187.8	274				271.3		271.2	197.7	46.8	67		137.2	102.2	129.1
FALSE	High	Master Protein	A0A0H2XEA7	Signal peptidase I OS=Staphylococcus aureus (strain USA300) OX=367830 GN=spsB PE=3 SV=1	0	7.071	21	3	7	3	155	17.6	8.92	0	3				Pf10502		spsB	A0A0H2XEA7; saa:SAUSA300_0868	Protein export	1	0	175.9	62.9	82.3	77.2	117.3	174.5	110.6	2.2	3.8		95.2	262.3	78.7	72.4	155.7	127	200.8	79.7	68.9	58.8	39.9	60.8	211.6	50.2
FALSE	High	Master Protein	A0A0H2XH24	Threonine synthase OS=Staphylococcus aureus (strain USA300) OX=367830 GN=thrC PE=3 SV=1	0	7.041	6	3	9	3	353	37.8	6.28	1.62	3				Pf00291		thrC	A0A0H2XH24; saa:SAUSA300_1227	Glycine, serine and threonine metabolism; Vitamin B6 metabolism; Metabolic pathways; Biosynthesis of secondary metabolites; Microbial metabolism in diverse environments; Biosynthesis of amino acids	6	0		305.2	270.5	371.4				51.4	28.4	33.2	126.3		90.5	111	96.2	133.5	100.3	274.3	232.3	221.7		239.5
FALSE	High	Master Protein	A0A0H2XFG0	Iron compound ABC transporter, iron compound-binding protein OS=Staphylococcus aureus (strain USA300) OX=367830 GN=SAUSA300_2235 PE=4 SV=1	0	6.992	7	2	7	2	302	34	9.14	0	2				Pf01497			A0A0H2XFG0; saa:SAUSA300_2235		0	0	11.8	291	217.5	143.3	218.1	86.9	92	62.5	99.9	96.6	42.3	6.4	53.4	23.6	846.7	27.6	27.2	40.4	40.3	41.2	107.5	24.6	210.8	3.3
FALSE	High	Master Protein	A0A0H2XIP6	Epoxyqueuosine reductase QueH OS=Staphylococcus aureus (strain USA300) OX=367830 GN=queH PE=3 SV=1	0	6.976	13	3	4	3	240	27.8	8.02	0	3				Pf02677		queH	A0A0H2XIP6; saa:SAUSA300_2528		0	0	118.6	60.8	36.1	48.2	62.8	52.2	53.6	26.4	25.5	26.5	62.2	158.4	43.2	43.9		19.4	30.7	172.1	355	140.6		140.8	110.3	114.7
FALSE	High	Master Protein	A0A0H2XIY2	Cys-tRNA(Pro)/Cys-tRNA(Cys) deacylase OS=Staphylococcus aureus (strain USA300) OX=367830 GN=ybaK PE=3 SV=1	0	6.943	11	2	15	2	160	17.7	8.7	8.02	2				Pf04073		ybaK	A0A0H2XIY2; saa:SAUSA300_0682		0	0	83.4	113.9	114	90.9				19.1		49.5	79.3	80.9	43.9	82.1	58.5	67.8	73.2	322.6	502.9	297.8	37.7	51.9	94.9	42.2
FALSE	High	Master Protein	Q2FFK2	Bacterial non-heme ferritin OS=Staphylococcus aureus (strain USA300) OX=367830 GN=ftnA PE=3 SV=1	0	6.942	10	2	7	2	166	19.6	4.72	9.54	2				Pf00210		ftnA	Q2FFK2; saa:SAUSA300_1874		0	0	38.8	35	27.3	41.7				38.6		38.5	76		63.7	63.9	88.9	206.4	37.7	536.8	318.7	416.7			39.3
FALSE	High	Master Protein	Q2FJH7	N-acetylmuramoyl-L-alanine amidase sle1 OS=Staphylococcus aureus (strain USA300) OX=367830 GN=sle1 PE=3 SV=1	0	6.929	5	2	15	2	334	35.8	9.67	12.34	2				Pf01476, Pf05257		sle1	Q2FJH7; saa:SAUSA300_0438		0	0		10.2	11.3	11.6					14	33.2				33.1	30.3	260	27.6	343	535.9	546.9
FALSE	High	Master Protein	A0A0H2XFM4	Glucokinase OS=Staphylococcus aureus (strain USA300) OX=367830 GN=glk PE=3 SV=1	0	6.9	5	2	37	2	328	35.1	5.38	8.11	2				Pf00480		glk	A0A0H2XFM4; saa:SAUSA300_1507	Glycolysis / Gluconeogenesis; Galactose metabolism; Starch and sucrose metabolism; Amino sugar and nucleotide sugar metabolism; Streptomycin biosynthesis; Metabolic pathways; Biosynthesis of secondary metabolites; Microbial metabolism in diverse environments; Carbon metabolism; Biosynthesis of nucleotide sugars	10	0		287.8	291.9	185.9	30.1	39.6	36.7	17.6	12.4	10.4	30	18.4	23.4	27.5	186	359.4	145	121.4	285.6	241.7				25.8
FALSE	High	Master Protein	A0A0H2XI24	Aminopeptidase PepS OS=Staphylococcus aureus (strain USA300) OX=367830 GN=pepS PE=3 SV=1	0	6.872	4	2	5	2	415	46.8	4.97	2.2	2				Pf02073		pepS	A0A0H2XI24; saa:SAUSA300_1860		0	0	41	23.6	47.9	3	31.9	27.3	31.3	21.2	59	4.5	57	64.2	51.2		29.6	6	10.8	147.6	117.9	129.4	60	92.3	85.5	74.1
FALSE	High	Master Protein	Q2FI07	Phosphoribosylformylglycinamidine cyclo-ligase OS=Staphylococcus aureus (strain USA300) OX=367830 GN=purM PE=3 SV=1	0	6.812	6	2	20	2	342	37	4.89	7.28	2				Pf00586, Pf02769		purM	Q2FI07; saa:SAUSA300_0973	Purine metabolism; Metabolic pathways; Biosynthesis of secondary metabolites	3	0		196.6	308.2	220.1		106.8	34.5	19.8	31.4	18.5	91.6	4.8	102.6	77.4	95.3	99.4	57	401.7	173.7	280.3	104.8	28.2	53.4	61.9
FALSE	High	Master Protein	A0A0H2XJR2	Pyridine nucleotide-disulfide oxidoreductase OS=Staphylococcus aureus (strain USA300) OX=367830 GN=SAUSA300_1369 PE=4 SV=1	0	6.806	6	2	4	2	328	36.7	5.64	1.62	2				Pf13738			A0A0H2XJR2; saa:SAUSA300_1369	Selenocompound metabolism	1	0		70.3	60.1	74											33.2	176.4		437.5	498.3	419.4
FALSE	High	Master Protein	A0A0H2XFY1	Peptide methionine sulfoxide reductase regulator MsrR OS=Staphylococcus aureus (strain USA300) OX=367830 GN=msrR PE=3 SV=1	0	6.785	6	2	6	2	327	36.9	9.66	0	2				Pf03816		msrR	A0A0H2XFY1; saa:SAUSA300_1257	Teichoic acid biosynthesis	1	0		88.5	71.5	100.5			220.6	71.5		106.9		153.2				15.2	89.4	222	226.8	161.8	376.9		390.2
FALSE	High	Master Protein	A0A0H2XH90	3-hydroxy-3-methylglutaryl coenzyme A reductase OS=Staphylococcus aureus (strain USA300) OX=367830 GN=SAUSA300_2483 PE=3 SV=1	0	6.765	4	2	6	2	425	46.2	6.09	3.49	2				Pf00368			A0A0H2XH90; saa:SAUSA300_2483	Terpenoid backbone biosynthesis; Biosynthesis of secondary metabolites	2	0	127.8	160.7	173	193.8	99.2	80.3	131.7	80.3	49.2	64.9		185.8	31.2	85.7	47.8	41.5		112.3	90.1	93.2		53.8	188.1
FALSE	High	Master Protein	Q2FHQ8	Ribosomal RNA small subunit methyltransferase H OS=Staphylococcus aureus (strain USA300) OX=367830 GN=rsmH PE=3 SV=2	0	6.738	5	1	13	1	311	35.7	6.07	19.38	1				Pf01795		rsmH	Q2FHQ8; saa:SAUSA300_1073		0	0		105.9															79.2	472	938.3	423.3
FALSE	High	Master Protein	A0A0H2XER6	Putative cell-division initiation protein OS=Staphylococcus aureus (strain USA300) OX=367830 GN=SAUSA300_1086 PE=4 SV=1	0	6.71	8	2	9	2	205	23.5	5	3.89	2				Pf05103			A0A0H2XER6; saa:SAUSA300_1086		0	0		128.3	137.5	43.2		16.1	44.8	116.4	102.9	89.8	66		34.9	89.6	66.1	66.3	71.8	168.3	240.1	144.6	168.9	311		157.9
FALSE	High	Master Protein	Q2FHN8	Aspartate carbamoyltransferase OS=Staphylococcus aureus (strain USA300) OX=367830 GN=pyrB PE=3 SV=1	0	6.706	6	2	3	2	293	33.2	5.9	4.09	2				Pf00185, Pf02729		pyrB	Q2FHN8; saa:SAUSA300_1093	Pyrimidine metabolism; Alanine, aspartate and glutamate metabolism; Metabolic pathways; Biosynthesis of cofactors	4	0		35.5		80				152.2	44.1	105.3	71			151.3	64.4	33.7	84.6	148.5	219.3	174.9	289.4		65.9	316.5
FALSE	High	Master Protein	A0A0H2XKK6	nitric oxide dioxygenase OS=Staphylococcus aureus (strain USA300) OX=367830 GN=SAUSA300_0234 PE=3 SV=1	0	6.7	7	2	4	2	381	42.9	5.47	0	2				Pf00042, Pf00970			A0A0H2XKK6; saa:SAUSA300_0234		0	0	521.4	58.2	30.1					30.1	15.1		29.2	389.4	27	19.9	6.2			79	163.7	28			180.3	102.9
FALSE	High	Master Protein	A0A0H2XKA6	Probable succinyl-diaminopimelate desuccinylase OS=Staphylococcus aureus (strain USA300) OX=367830 GN=SAUSA300_1976 PE=4 SV=1	0	6.675	4	1	12	1	407	45.1	4.68	6.05	1				Pf01546, Pf07687			A0A0H2XKA6; saa:SAUSA300_1976	Lysine biosynthesis; Metabolic pathways; Microbial metabolism in diverse environments; Biosynthesis of amino acids	4	0	78.6	33.8	24.2	22.1	80.7	48.9	102.6	14	26.9	8.8	164.9	45.3	93.2	225.1	28.2	28.4	65.8	67.6	36.2	73.6	247.9	86	50.9	206.9
FALSE	High	Master Protein	A0A0H2XH55	Cold shock protein CspA OS=Staphylococcus aureus (strain USA300) OX=367830 GN=SAUSA300_2639 PE=4 SV=1	0	6.654	23	2	8	2	75	8.4	4.83	4.08	2				Pf00313			A0A0H2XH55; saa:SAUSA300_2639		0	0	13.9		71.1	97.9					44.7	43.8	65.5	8.9			26.3		31.4	202	311		194.7			113.8
FALSE	High	Master Protein	A0A0H2XFS4	Phosphoribosylamine--glycine ligase OS=Staphylococcus aureus (strain USA300) OX=367830 GN=purD PE=3 SV=1	0	6.572	6	2	5	2	415	45.8	5.26	2.41	2				Pf01071, Pf02843, Pf02844		purD	A0A0H2XFS4; saa:SAUSA300_0976	Purine metabolism; Metabolic pathways; Biosynthesis of secondary metabolites	3	0		740.6	780	775.9					14.4					92.2	73.2			140.2	69	102.9
FALSE	High	Master Protein	A0A0H2XFJ9	Peptidase, M20/M25/M40 family OS=Staphylococcus aureus (strain USA300) OX=367830 GN=SAUSA300_1460 PE=3 SV=1	0	6.565	5	2	12	2	377	40.2	5.15	11.08	2				Pf01546, Pf07687			A0A0H2XFJ9; saa:SAUSA300_1460		0	0	202.4	97.4	86.2	124.7			11.1	11.8	13.6		509.5	260.4	337	351.2	21.1	6.6		95.9	91.1	95.6	134.8	145.7	176.7	110.9
FALSE	High	Master Protein	Q2FH47	Conserved virulence factor B OS=Staphylococcus aureus (strain USA300) OX=367830 GN=cvfB PE=3 SV=1	0	6.484	5	2	37	2	300	34.2	5.14	20.2	2				Pf13509, Pf17783		cvfB	Q2FH47; saa:SAUSA300_1284		0	0	37.4	54.3	45.3	40.6	302.4	208.2	255.5	14.3	31.6	41.6	85.1	53.3	109.6	64	24.4	23.4	25.5	38.9	16.5	43.9	249.7	38.2	53.6	54.1
FALSE	High	Master Protein	A0A0H2XFZ6	Transcriptional regulator OS=Staphylococcus aureus (strain USA300) OX=367830 GN=SAUSA300_0958 PE=3 SV=1	0	6.426	3	1	20	1	405	45.7	6.48	34.35	1				Pf03816			A0A0H2XFZ6; saa:SAUSA300_0958	Teichoic acid biosynthesis	1	0	94.1	322.5	367.7	415.8	73.1	48.3	57.9	60.8	53.6	85.2	96.8	87.4	65.1	80.7	20.1	28.7	13.7	111.4	128.9	122.1	33.3	18.4	60.2	28.5
FALSE	High	Master Protein	Q2FJB2	Glutamate--tRNA ligase OS=Staphylococcus aureus (strain USA300) OX=367830 GN=gltX PE=3 SV=1	0	6.401	4	2	4	2	484	56.3	5.31	0	2				Pf00749, Pf19269		gltX	Q2FJB2; saa:SAUSA300_0513	Aminoacyl-tRNA biosynthesis; Metabolic pathways; Biosynthesis of cofactors	3	0		124.5	96	110.2	319.4		419.5	49.9		25.2	88.4		55.2	151.1	20.5	17.9	15.3	287.9	222.4	77.3
FALSE	High	Master Protein	Q2FDR0	3-methyl-2-oxobutanoate hydroxymethyltransferase OS=Staphylococcus aureus (strain USA300) OX=367830 GN=panB PE=3 SV=2	0	6.396	8	2	4	2	272	29.2	5.96	1.69	2				Pf02548		panB	Q2FDR0; saa:SAUSA300_2534	Pantothenate and CoA biosynthesis; Metabolic pathways; Biosynthesis of secondary metabolites; Biosynthesis of cofactors	4	0		97.3	64.8	128.9											92.9	95.4	88.2	276.5	458.9	321.7	355.6
FALSE	High	Master Protein	A0A0H2XGU2	Pseudouridine synthase OS=Staphylococcus aureus (strain USA300) OX=367830 GN=SAUSA300_1699 PE=3 SV=1	0	6.396	6	1	4	1	231	26.6	6.38	7.16	1				Pf00849, Pf01479			A0A0H2XGU2; saa:SAUSA300_1699		0	0		54.6	34.7	62.5												12.6		524.9	556.7	604.1
FALSE	High	Master Protein	A0A0H2XEF6	Purine nucleoside phosphorylase DeoD-type OS=Staphylococcus aureus (strain USA300) OX=367830 GN=deoD PE=3 SV=1	0	6.389	8	2	4	2	236	25.9	4.96	1.84	2				Pf01048		deoD	A0A0H2XEF6; saa:SAUSA300_2091	Purine metabolism; Nicotinate and nicotinamide metabolism; Metabolic pathways; Biosynthesis of secondary metabolites; Nucleotide metabolism	5	0	60.7	79.9	71.9	88				26	16	22.6	26.9	36.1	118.4	56.1	24.1	65.5	103.2	215.7	141.1	182.4		313.9	216.6
FALSE	High	Master Protein	A0A0H2XJ64	DUF4889 domain-containing protein OS=Staphylococcus aureus (strain USA300) OX=367830 GN=SAUSA300_2328 PE=4 SV=1	0	6.374	17	2	5	2	118	13.3	9.31	3.69	2				Pf16230			A0A0H2XJ64; saa:SAUSA300_2328		0	0		9.3	8.9	26.1	59.6	90.1	74.8	101.5	78.6	129.9			33.9	106.3	10.3	188.7	159.5	258	310.3	200		238.9
FALSE	High	Master Protein	A0A0H2XJ10	Oligopeptide ABC transporter, ATP-binding protein OS=Staphylococcus aureus (strain USA300) OX=367830 GN=oppD PE=3 SV=1	0	6.369	5	2	9	2	360	40.2	8.03	1.72	2				Pf00005, Pf08352		oppD	A0A0H2XJ10; saa:SAUSA300_0889	beta-Lactam resistance; ABC transporters; Quorum sensing	3	0		184	296	253.4	63	66	131.9	67.4	81.4	65.4	94.1		82.1	101.9	122.7	47.2	130.5	226.2	84.3	178.8	82.4	151.6		147.2
FALSE	High	Master Protein	Q2FJ74	GTP cyclohydrolase FolE2 OS=Staphylococcus aureus (strain USA300) OX=367830 GN=folE2 PE=3 SV=1	0	6.339	5	2	18	2	292	33.5	5.24	3.72	2				Pf02649		folE2	Q2FJ74; saa:SAUSA300_0551	Folate biosynthesis; Metabolic pathways; Biosynthesis of cofactors	3	0		608.8	633.9	546.1			47	48.4		30.8	61.9		26.8	64.8	134.6	145.9	67	182.8	163	211.9
FALSE	High	Master Protein	A0A0H2XH40	Uncharacterized protein OS=Staphylococcus aureus (strain USA300) OX=367830 GN=SAUSA300_1304 PE=4 SV=1	0	6.337	7	2	10	2	269	30.1	4.45	1.84	2							A0A0H2XH40; saa:SAUSA300_1304		0	0		194	156.9	141.5	167.2	90.8	220.1	39.2	22	23.7	170.6	50	113	177.2	29.8	23.3	34.5	92.5	123	78.6	78.6	126.1	33.2	90.3
FALSE	High	Master Protein	Q2FGW8	Glycerol-3-phosphate dehydrogenase [NAD(P)+] OS=Staphylococcus aureus (strain USA300) OX=367830 GN=gpsA PE=3 SV=1	0	6.327	5	2	8	2	332	36	6.33	9.35	2				Pf01210, Pf07479, Pf20618		gpsA	Q2FGW8; saa:SAUSA300_1363	Glycerophospholipid metabolism; Biosynthesis of secondary metabolites	2	0	18.3	158.6	182.8	176.9	31.8	138.3	33.4	12	7.2	9.2	35.1	13	47.5	48.4	114.9	130.4	38.7	277.1	172.3	301.7	23.2	35.6	10.6	14.3
FALSE	High	Master Protein	A0A0H2XGC6	Lantibiotic epidermin immunity protein F OS=Staphylococcus aureus (strain USA300) OX=367830 GN=epiF PE=4 SV=1	0	6.218	5	2	4	2	230	25.9	6.8	1.63	2				Pf00005		epiF	A0A0H2XGC6; saa:SAUSA300_1762	ABC transporters; Two-component system; Quorum sensing	3	0	75.6	21.2	14.2	234.8					288.9		213.9				9.2	5.3		471.7	259.8	87.6			329.3
FALSE	High	Master Protein	A0A0H2XG76	Dihydrolipoamide acetyltransferase component of pyruvate dehydrogenase complex OS=Staphylococcus aureus (strain USA300) OX=367830 GN=SAUSA300_1464 PE=3 SV=1	0	6.176	7	3	11	3	424	46.7	5.59	0	3				Pf00198, Pf00364, Pf02817			A0A0H2XG76; saa:SAUSA300_1464	Valine, leucine and isoleucine degradation; Propanoate metabolism; Metabolic pathways; Biosynthesis of secondary metabolites	4	0	75.9	136.3	150.2	121.8	67.8	102.6	95	43.8	40	67.5	100.8	86.3	48	146.4	80.6	107.5	83.1	60	67.7	56.5	58	128.7	75.2	82.7
FALSE	High	Master Protein	A0A0H2XG62	Alkaline shock protein 23 OS=Staphylococcus aureus (strain USA300) OX=367830 GN=SAUSA300_1118 PE=3 SV=1	0	6.156	20	2	12	2	124	13.4	6.06	1.65	2				Pf03780			A0A0H2XG62; saa:SAUSA300_1118		0	0		398.3	300.3	338.7												251.7		313.2	250.3	264.6
FALSE	High	Master Protein	Q2FGC1	5-oxoprolinase subunit A OS=Staphylococcus aureus (strain USA300) OX=367830 GN=pxpA PE=3 SV=1	0	6.155	4	2	14	2	250	27.4	5.77	1.84	2				Pf03746		pxpA	Q2FGC1; saa:SAUSA300_1562	Glutathione metabolism; Metabolic pathways	2	0	34.1	221.1	192.1	209.8	42.5	27.2	73	34.7	19	19.6	145.1	48.3	88.7	169.5	163.9	215.6	174.5	140.6	126	167.6	28.3	24	30.2	75.5
FALSE	High	Master Protein	A0A0H2XDV3	Folylpolyglutamate synthase OS=Staphylococcus aureus (strain USA300) OX=367830 GN=folC PE=3 SV=1	0	6.153	5	2	3	2	423	47.8	4.92	0	2				Pf02875, Pf08245		folC	A0A0H2XDV3; saa:SAUSA300_1610	Folate biosynthesis; Metabolic pathways; Biosynthesis of cofactors	3	0		213.6	274.2	268.5			174	95.2	81				181.6			170.2		112.1	130.8	129.5
FALSE	High	Master Protein	Q2FIK4	Extracellular matrix protein-binding protein emp OS=Staphylococcus aureus (strain USA300) OX=367830 GN=emp PE=3 SV=1	0	6.153	5	2	22	2	340	38.5	9.86	18.25	2						emp	Q2FIK4; saa:SAUSA300_0774		0	0	239	151.8	133.9	179.2	4.1			30	37.3	33.1	58.4	273.9	52.1	70.5	541.9	602.8	245.4	146.8	64	107.6			168.1	7.7
FALSE	High	Master Protein	A0A0H2XEP1	S4 domain-containing protein YaaA OS=Staphylococcus aureus (strain USA300) OX=367830 GN=SAUSA300_0003 PE=4 SV=1	0	6.147	15	1	4	1	81	9.1	4.7	4.24	1				Pf13275	66838340		A0A0H2XEP1; saa:SAUSA300_0003		0	0		54.5		55.9	218	175	235.4	68.8	26.8	34.8	78.4				24.1	7.4	34.7	198	427.7	195.7		289.4
FALSE	High	Master Protein	A0A0H2XFU3	Peptidase M16 C-terminal domain-containing protein OS=Staphylococcus aureus (strain USA300) OX=367830 GN=SAUSA300_1171 PE=4 SV=1	0	6.09	5	2	5	2	421	48.6	6.11	2.69	2				Pf05193			A0A0H2XFU3; saa:SAUSA300_1171		0	0		54.9	41.9	42.9	137.8	71.8	140.2				72.5	49.8	99.6	66.2	24.8	27.5	38	152.5	407.2	179.5
FALSE	High	Master Protein	A0A0H2XHK0	Iron compound ABC transporter, iron compound-binding protein SirA OS=Staphylococcus aureus (strain USA300) OX=367830 GN=sirA PE=4 SV=1	0	6.088	6	2	9	2	330	36.7	9.14	0	2				Pf01497		sirA	A0A0H2XHK0; saa:SAUSA300_0117		0	0	34.8	59.4	70.6	72.2	66.3	86.2	57.4	162	162.6	151.1	22.2	44.4		47.1	1.9	1.8	66.5	124.1	138.9	120.4	125.4	255.9	41.4	123.6
FALSE	High	Master Protein	A0A0H2XDE4	Transcriptional regulator, MarR family OS=Staphylococcus aureus (strain USA300) OX=367830 GN=SAUSA300_0672 PE=4 SV=1	0	6.074	10	1	3	1	147	17.1	7.43	0	1				Pf01047	66838978		A0A0H2XDE4; saa:SAUSA300_0672		0	0		94.9	54	67.3	33.7		60.1			130.5	54.9			45.5	164.8	165	19.6	182.2	80.4	905.3				97
FALSE	High	Master Protein	A0A0H2XIT2	DNA polymerase III subunit gamma/tau OS=Staphylococcus aureus (strain USA300) OX=367830 GN=dnaX PE=3 SV=1	0	6.043	3	2	11	2	557	62.4	5.55	9.23	2				Pf13177		dnaX	A0A0H2XIT2; saa:SAUSA300_0452	DNA replication; Mismatch repair; Homologous recombination	3	0		230.6	218.1	208.5	45.5	35.3		27.1	21.9	32.8	40.2	19.1		34.5	85.3	31.8	66.5	322.2	345.3	303.7	32.1	42.8
FALSE	High	Master Protein	Q2FFN1	Glutamate-1-semialdehyde 2,1-aminomutase 2 OS=Staphylococcus aureus (strain USA300) OX=367830 GN=hemL2 PE=3 SV=1	0	5.992	4	2	2	2	429	46.7	5.25	3.66	2				Pf00202		hemL2	Q2FFN1; saa:SAUSA300_1845	Porphyrin metabolism; Metabolic pathways; Biosynthesis of secondary metabolites; Microbial metabolism in diverse environments; Biosynthesis of cofactors	5	0																			491.6		661.6
FALSE	High	Master Protein	Q2FHI8	DNA topoisomerase 1 OS=Staphylococcus aureus (strain USA300) OX=367830 GN=topA PE=3 SV=2	0	5.96	3	2	2	2	689	79.1	9.03	1.99	2				Pf01131, Pf01396, Pf01751		topA	Q2FHI8; saa:SAUSA300_1143		0	0	53.9	71.5	45.6	78.5				88.9	72.8	107.4				120.9	27	49.9	68.4	58.5	614	256.5
FALSE	High	Master Protein	A0A0H2XEB4	Autolysin OS=Staphylococcus aureus (strain USA300) OX=367830 GN=SAUSA300_1923 PE=4 SV=1	0	5.944	8	2	7	2	251	29	9.2	1.89	2				Pf05257			A0A0H2XEB4; saa:SAUSA300_1923		0	0	120	35.7	41.6	24.9	186.1	111.2	3.8	1.3			176.3	92.4	2.7	162.9	37.9	44.3	65.3	9.8	0.7	8.5	483.2	385.5	370.1	436.5
FALSE	High	Master Protein	A0A0H2XG74	Oxidoreductase, aldo/keto reductase family OS=Staphylococcus aureus (strain USA300) OX=367830 GN=SAUSA300_0688 PE=4 SV=1	0	5.937	6	2	5	2	279	32.3	5.34	1.7	2				Pf00248			A0A0H2XG74; saa:SAUSA300_0688		0	0	25	199.1	167.3	205.7	203.2	105.2	132.7	60	34.8	56.8	56.5	40.5	39.1	125.2	94.5	75.6	29.2	254.9	179.2	140.2	124	43.3		111.3
FALSE	High	Master Protein	A0A0H2XFF2	Peptidase, U32 family OS=Staphylococcus aureus (strain USA300) OX=367830 GN=SAUSA300_1570 PE=4 SV=1	0	5.879	5	2	29	2	307	35.9	4.73	16.86	2				Pf01136			A0A0H2XFF2; saa:SAUSA300_1570		0	0	273.6	161.9	103	132	110		134.9	11.1	1.9	49.9	46.7	232.6	15.3	32.8	128.5	228.7	130.3	176.8	176.7	179.1	35.9			26.5
FALSE	High	Master Protein	A0A0H2XHJ3	Acetyltransferase, GNAT family OS=Staphylococcus aureus (strain USA300) OX=367830 GN=SAUSA300_1070 PE=3 SV=1	0	5.866	23	3	8	3	146	17	5	0	3							A0A0H2XHJ3; saa:SAUSA300_1070		0	0	16.4	265.6	233.2	256.5	33.9	34.6	40.6	84.4	50.6	39.3	152.4	27.8	73.2	171.3	87.7	61.7	47.6	172.1	147.7	95.7	92.9	175.6	18.9	119.8
FALSE	High	Master Protein	A0A0H2XHX4	Hypoxanthine-guanine phosphoribosyltransferase OS=Staphylococcus aureus (strain USA300) OX=367830 GN=purR PE=3 SV=1	0	5.859	11	2	4	2	274	30.4	9	0	2				Pf00156, Pf09182		purR	A0A0H2XHX4; saa:SAUSA300_0473		0	0	182.7	99.5	89.3	92.3	226.4	143.2	171.9	66.7	82.3	74.9	73.3	139	67.7	77		22.5	45.5	22.9	13	19.3	101.8	119.6	234.1	75.4
FALSE	High	Master Protein	A0A0H2XFQ2	Cell-division initiation protein OS=Staphylococcus aureus (strain USA300) OX=367830 GN=SAUSA300_0485 PE=4 SV=1	0	5.858	9	1	10	1	130	15.3	9.77	0	1				Pf04977			A0A0H2XFQ2; saa:SAUSA300_0485		0	0		325.1	304	327.1		18	41.7	112	78.7	104.8	136.1	8.1	118.2	152.6	36.6	52.6	28.5	55.2	65.9	88.7				23.5
FALSE	High	Master Protein	A0A0H2XK72	Ribosome biogenesis GTPase A OS=Staphylococcus aureus (strain USA300) OX=367830 GN=SAUSA300_1136 PE=1 SV=1	0	5.85	4	1	9	1	294	33.4	9.06	0	1				Pf01926			A0A0H2XK72; saa:SAUSA300_1136		0	0	15.3	191.6	207.9	203.9	78.3	78.7	110.8	38.5	22.3	57.2	99.2	45.8		108.4	111.2	250.4	52.1	188	159.2	249.5	49.4	45		81.6
FALSE	High	Master Protein	A0A0H2XJ83	Signal recognition particle receptor FtsY OS=Staphylococcus aureus (strain USA300) OX=367830 GN=ftsY PE=3 SV=1	0	5.84	3	1	6	1	416	46.6	4.77	7.45	1				Pf00448, Pf02881		ftsY	A0A0H2XJ83; saa:SAUSA300_1128	Quorum sensing; Protein export; Bacterial secretion system	3	0	12.6	76.2	79.7	112.3	9.8		15.8	39	19.6	25	66.7	18.5	37.1	60.5	19.2	30	42	216.5	446.3	185.4	74.6	158.5	23.4	76.4
FALSE	High	Master Protein	Q2FE05	UTP--glucose-1-phosphate uridylyltransferase OS=Staphylococcus aureus (strain USA300) OX=367830 GN=gtaB PE=3 SV=2	0	5.838	7	2	9	2	288	32.4	5.5	1.8	2				Pf00483		gtaB	Q2FE05; saa:SAUSA300_2439	Pentose and glucuronate interconversions; Galactose metabolism; Starch and sucrose metabolism; Amino sugar and nucleotide sugar metabolism; O-Antigen nucleotide sugar biosynthesis; Metabolic pathways; Biosynthesis of secondary metabolites; Biosynthesis of cofactors; Biosynthesis of nucleotide sugars	9	0	159.6	75.6	60.6	59.5	205.7	203.2	170.3	52.9	82.1	54.7	14.8		102.9	103.4	32.9	34.8	53.8	60	66.6	58.2	233.4	252.2		140.4
FALSE	High	Master Protein	A0A0H2XHY7	Teichoic acid biosynthesis protein B OS=Staphylococcus aureus (strain USA300) OX=367830 GN=tagB PE=3 SV=1	0	5.814	4	2	7	2	367	42.4	6.3	3.34	2				Pf04464		tagB	A0A0H2XHY7; saa:SAUSA300_0626	Teichoic acid biosynthesis	1	0	144.6	119.7	140.7	144.9	255.2	203.1	232.1	20.4	17.8	44.3	25.8	165.9	31.4	24.4	62.6	125.9	37.9	161.7	105.5	199.4	51.6	45.2	111.4	42.7
FALSE	High	Master Protein	A0A0H2XGS0	Uncharacterized protein OS=Staphylococcus aureus (strain USA300) OX=367830 GN=SAUSA300_1336 PE=4 SV=1	0	5.785	3	1	2	1	381	43.3	5.15	3.29	1				Pf01170, Pf02926			A0A0H2XGS0; saa:SAUSA300_1336		0	0		165.9	155.2	203.1											94.6	176.7		294.6	474	453.8
FALSE	High	Master Protein	A0A0H2XGZ9	Phosphoribosylformylglycinamidine synthase subunit PurS OS=Staphylococcus aureus (strain USA300) OX=367830 GN=purS PE=3 SV=1	0	5.757	26	2	5	2	87	9.9	4.84	6.19	2				Pf02700		purS	A0A0H2XGZ9; saa:SAUSA300_0969	Purine metabolism; Metabolic pathways; Biosynthesis of secondary metabolites	3	0	84.7	80.6	84.9	83.6	33.3	51.1	27.1	5.2	6.2	10.8	109.4	88.3	3.2	102.8	47.4	30.5	211.6	98.2	140.8	152.9	303.3	726.4	60.1	297.7
FALSE	High	Master Protein	Q2FGB1	UPF0473 protein SAUSA300_1572 OS=Staphylococcus aureus (strain USA300) OX=367830 GN=SAUSA300_1572 PE=3 SV=1	0	5.739	10	1	1	1	102	11.9	3.92	2.08	1				Pf06949	66839802		Q2FGB1; saa:SAUSA300_1572		0	0				75.1														323.9	936.5	235.7
FALSE	High	Master Protein	A0A0H2XIF3	THIF-type NAD/FAD binding fold domain-containing protein OS=Staphylococcus aureus (strain USA300) OX=367830 GN=SAUSA300_1585 PE=4 SV=1	0	5.72	7	2	11	2	257	28.6	7.88	5.07	2				Pf00899			A0A0H2XIF3; saa:SAUSA300_1585		0	0		187.5	162.6	153.5	167.3	102.3	176.3	33.5	17.1	36.5	43.2	26.4	36.5	55.8	186.7	307.4	64.9	251.4	196.8	169.9	23.5			23.3
FALSE	High	Master Protein	A0A0H2XJ22	Sortase OS=Staphylococcus aureus (strain USA300) OX=367830 GN=srtA PE=4 SV=1	0	5.719	13	2	4	2	206	23.5	8.82	0	2				Pf04203		srtA	A0A0H2XJ22; saa:SAUSA300_2467		0	0	9.4	57	64.9	74.8	25.1		23.1	302.8	634.3	259.4	60.7	55.8	36	51.2	5.5	17.7	6.6	33.3	21.8	28.6
FALSE	High	Master Protein	Q2FKQ2	DNA replication and repair protein RecF OS=Staphylococcus aureus (strain USA300) OX=367830 GN=recF PE=3 SV=1	0	5.714	4	2	7	2	370	42.4	6.48	3.96	2				Pf02463		recF	Q2FKQ2; saa:SAUSA300_0004	Homologous recombination	1	0	135.9	225.6	257.9	190.7	190.9	209.8	203.3	39.6	40.3	12.9	19.6	15.8	93	11.4		15.8	9.5	158	183.4	155.8	29.8	46.7	113.9	22.6
FALSE	High	Master Protein	A0A0H2XI51	Lactose phosphotransferase system repressor OS=Staphylococcus aureus (strain USA300) OX=367830 GN=SAUSA300_2261 PE=4 SV=1	0	5.682	5	1	3	1	230	26.6	7.15	7.2	1				Pf08279			A0A0H2XI51; saa:SAUSA300_2261		0	0																346.8		723.7	551.5	595.5
FALSE	High	Master Protein	Q2FEZ4	S-ribosylhomocysteine lyase OS=Staphylococcus aureus (strain USA300) OX=367830 GN=luxS PE=3 SV=1	0	5.681	6	1	2	1	156	17.5	5.66	2.15	1				Pf02664		luxS	Q2FEZ4; saa:SAUSA300_2088	Cysteine and methionine metabolism; Metabolic pathways; Biosynthesis of amino acids; Quorum sensing	4	0		98.1	77.3	75.3				88.7	140			177	151			33.2		256.5	293.1	197.2		424.8		172.1
FALSE	High	Master Protein	A0A0H2XG23	Anaerobic ribonucleotide reductase, large subunit OS=Staphylococcus aureus (strain USA300) OX=367830 GN=nrdD PE=4 SV=1	0	5.674	3	2	7	2	616	70.4	6.54	4.16	2				Pf13597		nrdD	A0A0H2XG23; saa:SAUSA300_2551	Purine metabolism; Pyrimidine metabolism; Metabolic pathways; Nucleotide metabolism	4	0		17.3	11.4	13.6				19.5		58					11.4	60.8		443.8	569.9	456.4
FALSE	High	Master Protein	Q2FI57	Peptide chain release factor 3 OS=Staphylococcus aureus (strain USA300) OX=367830 GN=prfC PE=3 SV=1	0	5.673	3	2	6	2	520	59.6	5	1.64	2				Pf00009, Pf03144, Pf16658		prfC	Q2FI57; saa:SAUSA300_0921		0	0	17.9	143.8	124.5	118.7	255.3	319.8	410.9	41.1	33.1	38.1	290	34.3	190.4	197.3	48.6	67	33.7	94.4	52.9	64.9	72.8	64.3	29.3	67.2
FALSE	High	Master Protein	Q2FDU6	4,4'-diapophytoene desaturase (4,4'-diaponeurosporene-forming) OS=Staphylococcus aureus (strain USA300) OX=367830 GN=crtN PE=3 SV=1	0	5.651	3	1	5	1	502	56.7	5.5	6.98	1				Pf01593		crtN	Q2FDU6; saa:SAUSA300_2498	Carotenoid biosynthesis; Biosynthesis of secondary metabolites	2	0			54.3	135.5														846.3	438.5	666.6
FALSE	High	Master Protein	A0A0H2XDZ5	Uncharacterized protein OS=Staphylococcus aureus (strain USA300) OX=367830 GN=SAUSA300_2527 PE=4 SV=1	0	5.639	23	1	5	1	91	10.7	5.57	0	1							A0A0H2XDZ5; saa:SAUSA300_2527		0	0	148.3		58.9					74.7	86.3	103.2	212.2	155.1	101.7	137.1	33.2	47.1	70.5	159.5	247.1	204.8			99.7
FALSE	High	Master Protein	A0A0H2XFF8	Cystathionine gamma-synthase OS=Staphylococcus aureus (strain USA300) OX=367830 GN=metB PE=3 SV=1	0	5.587	4	2	8	2	380	41.3	5.83	12.22	2				Pf01053		metB	A0A0H2XFF8; saa:SAUSA300_0434	Glycine, serine and threonine metabolism; Cysteine and methionine metabolism; Sulfur metabolism; Metabolic pathways; Biosynthesis of secondary metabolites; Biosynthesis of amino acids	6	0		22.1	20.9	16.2	124.8	117.7	110.7	5.1	64.4	41.9	58.4	58.3	60.4	44.2	36.5	52.5	104.1	237.1	183.4	283.7	105.2	112.3	78.9	70.6
FALSE	High	Master Protein	Q2FH11	Thymidylate synthase OS=Staphylococcus aureus (strain USA300) OX=367830 GN=thyA PE=3 SV=1	0	5.582	6	2	6	2	318	36.8	5.64	3.43	2				Pf00303		thyA	Q2FH11; saa:SAUSA300_1320	Pyrimidine metabolism; One carbon pool by folate; Metabolic pathways; Nucleotide metabolism	4	0					358	344.8					146.5		93.9	148.1			116.3		493.4
FALSE	High	Master Protein	A0A0H2XI63	DNA repair protein RadA OS=Staphylococcus aureus (strain USA300) OX=367830 GN=radA PE=3 SV=1	0	5.574	4	2	8	2	444	48.7	6.7	3.84	2				Pf13481, Pf13541, Pf18073		radA	A0A0H2XI63; saa:SAUSA300_0511		0	0	7.6	281.1	297.1	253.5	230.2	148.2	253.3	68.1	53.8	80.5	84.5		102.7	76	74.4	101.4	59	96.8	72.3	88.7	78	68	8.1	64.1
FALSE	High	Master Protein	A0A0H2XKC5	ABC transporter, ATP-binding protein OS=Staphylococcus aureus (strain USA300) OX=367830 GN=SAUSA300_0630 PE=4 SV=1	0	5.572	2	2	7	2	575	64	6.83	3.57	2				Pf00005, Pf00664			A0A0H2XKC5; saa:SAUSA300_0630	beta-Lactam resistance; ABC transporters	2	0	17.5	606.4	445	683.9			138.5	33.4			109.6		104.4	175.4	6	24.8	7.2	93	59.2	53.3	125.3	21.1	11.9	58.9
FALSE	High	Master Protein	A0A0H2XJ90	D-lactate dehydrogenase OS=Staphylococcus aureus (strain USA300) OX=367830 GN=SAUSA300_2496 PE=3 SV=1	0	5.568	5	2	20	2	332	37.2	5.58	15.25	2				Pf00389, Pf02826			A0A0H2XJ90; saa:SAUSA300_2496	Pyruvate metabolism; Metabolic pathways; Microbial metabolism in diverse environments	3	0	4.6	291.1	299.2	286.6	237.8	201.6	226.3	7.2	1.3	13.5	198.2		115.6	186.4	209.8	212.8	157.1	63.4	47	40.9	41.1	69.1	3.8	26.6
FALSE	High	Master Protein	A0A0H2XIS2	Branched-chain-amino-acid aminotransferase OS=Staphylococcus aureus (strain USA300) OX=367830 GN=ilvE PE=3 SV=1	0	5.496	4	2	7	2	358	40.1	4.98	5.59	2				Pf01063		ilvE	A0A0H2XIS2; saa:SAUSA300_0539	Cysteine and methionine metabolism; Valine, leucine and isoleucine degradation; Valine, leucine and isoleucine biosynthesis; Pantothenate and CoA biosynthesis; Metabolic pathways; Biosynthesis of secondary metabolites; 2-Oxocarboxylic acid metabolism; Biosynthesis of amino acids; Biosynthesis of cofactors	9	0	21.6	116.8	100.1	112.1	348.5	199.6	334.2	46.8	35.5	27.3	152.2	31.2	60.5	163.2	44	33.3	23.9	115	99.7	93.4	261.3	229.5	39.1	227.2
FALSE	High	Master Protein	A0A0H2XIE3	Bacillithiol biosynthesis deacetylase BshB2 OS=Staphylococcus aureus (strain USA300) OX=367830 GN=SAUSA300_0552 PE=4 SV=1	0	5.435	8	2	5	2	221	24.9	5.24	1.62	2				Pf02585			A0A0H2XIE3; saa:SAUSA300_0552		0	0		98.5	75.1	119.7	208.8				115.2		117			50.2	46.6	41.6	95.9	398.9	352	261.2	135.2	166.5		108.6
FALSE	High	Master Protein	A0A0H2XEW5	Alpha-hemolysin OS=Staphylococcus aureus (strain USA300) OX=367830 GN=SAUSA300_1058 PE=3 SV=1	0	5.426	4	1	4	1	319	36	8.73	6	1				Pf07968			A0A0H2XEW5; saa:SAUSA300_1058		0	0		92.8	69.8	40.2	16.1	34.2	30.1	220.4	234.5	170.1	829.1		588.2	878.5	24.5	31.8	31.1	4.7		8	30.6	28.4		29.9
FALSE	High	Master Protein	Q2FH41	2,3,4,5-tetrahydropyridine-2,6-dicarboxylate N-acetyltransferase OS=Staphylococcus aureus (strain USA300) OX=367830 GN=dapH PE=3 SV=1	0	5.414	6	2	14	2	239	25.2	4.81	6.68	2				Pf08503, Pf14602		dapH	Q2FH41; saa:SAUSA300_1290	Lysine biosynthesis; Metabolic pathways; Biosynthesis of secondary metabolites; Biosynthesis of amino acids	4	0		414.6	356.3	394.9			12.2	39.3	140.7	84.7	189.6	10.9	71.1	130.3	97.6	66.9	106.1	119.2	107.5	129.8	37.6	259.2		56.2
FALSE	High	Master Protein	A0A0H2XJJ5	Molybdopterin converting factor, subunit 2 OS=Staphylococcus aureus (strain USA300) OX=367830 GN=moaE PE=4 SV=1	0	5.391	12	2	2	2	148	17.3	5.6	0	2				Pf02391		moaE	A0A0H2XJJ5; saa:SAUSA300_2222	Folate biosynthesis; Metabolic pathways; Biosynthesis of cofactors; Sulfur relay system	4	0	50.7	105.2	110.8	82.7	126	207.5	219.4	55.5	35	73.6	128.4	74.1	52.3	88.9	79.3	112	54.4	116.9	162.3	192.4	74.6	61.6	86.1	104.5
FALSE	High	Master Protein	Q2FI93	Beta-ketoacyl-[acyl-carrier-protein] synthase III OS=Staphylococcus aureus (strain USA300) OX=367830 GN=fabH PE=3 SV=1	0	5.37	5	2	10	2	313	33.9	5.06	2.26	2				Pf08541, Pf08545		fabH	Q2FI93; saa:SAUSA300_0885	Fatty acid biosynthesis; Metabolic pathways; Fatty acid metabolism	3	0	70.3	85.1	90.6	80.7	69.5	66.1	65.4	59.2	41	48.6	91.9	82.4	97.7	66.5	91.2	185.2	111.2	54.2	109.2	63.1	122.1	189.8	82.3	92.3
FALSE	High	Master Protein	A0A0H2XI68	Staphylococcal respiratory response protein, SrrA OS=Staphylococcus aureus (strain USA300) OX=367830 GN=srrA PE=4 SV=1	0	5.32	4	1	9	1	241	28.1	5.35	17.15	1				Pf00072, Pf00486		srrA	A0A0H2XI68; saa:SAUSA300_1442	Two-component system	1	0	25.4	55		58.4	37.8	56.9			12.5	10		40.3		23		41.5		306	579.1	306.1	42.2	51.8	82.6	47.8
FALSE	High	Master Protein	A0A0H2XFE1	PepSY domain-containing protein OS=Staphylococcus aureus (strain USA300) OX=367830 GN=SAUSA300_1692 PE=4 SV=1	0	5.319	11	1	9	1	103	12	9.31	4.93	1				Pf03413			A0A0H2XFE1; saa:SAUSA300_1692		0	0		236.5	231.5	382.9												40.3		302	302.6	170.7
FALSE	High	Master Protein	A0A0H2XEY5	Uncharacterized protein OS=Staphylococcus aureus (strain USA300) OX=367830 GN=SAUSA300_0384 PE=4 SV=1	0	5.297	5	1	7	1	220	25.8	6.23	4.35	1							A0A0H2XEY5; saa:SAUSA300_0384		0	0		221.3	182.1	254.6	119.3	100.9	64.5		43.3	16.5	75.1	44	100.9	121.9	82.9	85	49.3	201.7	197.7	207.4	74.3			104.2
FALSE	High	Master Protein	A0A0H2XEX9	N5-carboxyaminoimidazole ribonucleotide synthase OS=Staphylococcus aureus (strain USA300) OX=367830 GN=purK PE=3 SV=1	0	5.289	4	2	7	2	374	42.5	5.97	1.71	2				Pf02222, Pf02826, Pf17769		purK	A0A0H2XEX9; saa:SAUSA300_0967	Purine metabolism; Metabolic pathways; Biosynthesis of secondary metabolites	3	0	73.2	236.9	222.6	277.4	81.7	77.5	69.6	36.7	49.8	35.4	118.5	77.8	58.7	47.2	57.4	42	71.7	93.7	70.2	89.6	204.6	136.9	210.8	157.1
FALSE	High	Master Protein	A0A0H2XHE6	succinate dehydrogenase OS=Staphylococcus aureus (strain USA300) OX=367830 GN=sdhB PE=3 SV=1	0	5.285	4	1	13	1	271	30.6	7.93	12.49	1				Pf13085, Pf13183		sdhB	A0A0H2XHE6; saa:SAUSA300_1048	Citrate cycle (TCA cycle); Oxidative phosphorylation; Butanoate metabolism; Metabolic pathways; Biosynthesis of secondary metabolites; Microbial metabolism in diverse environments; Carbon metabolism	7	0	22.1	160.9	225.2	261.1				42.3	19.6	43.7	136.7	23.9	98.4	183.9	108.4	132.2	95.8	253.3	213.7	210.1	64	65.2		101.8
FALSE	High	Master Protein	Q2FI34	2-succinyl-5-enolpyruvyl-6-hydroxy-3-cyclohexene-1-carboxylate synthase OS=Staphylococcus aureus (strain USA300) OX=367830 GN=menD PE=3 SV=1	0	5.22	3	2	5	2	557	63	6.29	1.62	2				Pf02775, Pf02776, Pf16582		menD	Q2FI34; saa:SAUSA300_0946	Ubiquinone and other terpenoid-quinone biosynthesis; Metabolic pathways; Biosynthesis of secondary metabolites; Biosynthesis of cofactors	4	0	107.1	41.5	63.5	43.9	87.1	62.1	65.3	27	20.8	15		159.2	18.8	16.8	68	80.1	321	283.9	144.4	248.4	90.6	121.2	104.8	45.1
FALSE	High	Master Protein	A0A0H2XH87	PIN domain protein OS=Staphylococcus aureus (strain USA300) OX=367830 GN=SAUSA300_0512 PE=3 SV=1	0	5.196	3	1	2	1	351	38.9	7.14	3.2	1							A0A0H2XH87; saa:SAUSA300_0512		0	0		227	202.7	348.1			101	64.6	81.1	64.5	103.3		109.1	51.1	17.8	24		162.5	163.4	181.5
FALSE	High	Master Protein	Q2FJC9	33 kDa chaperonin OS=Staphylococcus aureus (strain USA300) OX=367830 GN=hslO PE=3 SV=1	0	5.195	6	2	3	2	293	31.8	5.06	0	2				Pf01430		hslO	Q2FJC9; saa:SAUSA300_0490		0	0	36.8				53.6		39.9	44.7	32.2	39.1	43.5	32.9		26.4			54.9	145.1	383.9	89.7	157.7	239.7	40.2	110.5
FALSE	High	Master Protein	A0A0H2XGN0	Glycosyl transferase, group 1 family protein OS=Staphylococcus aureus (strain USA300) OX=367830 GN=SAUSA300_0550 PE=1 SV=1	0	5.19	3	2	2	2	496	58.4	6.89	0	2				Pf00534			A0A0H2XGN0; saa:SAUSA300_0550	Teichoic acid biosynthesis	1	0											1104.7							640.1	352.7	628.8
FALSE	High	Master Protein	A0A0H2XGX6	Tryptophan--tRNA ligase OS=Staphylococcus aureus (strain USA300) OX=367830 GN=trpS PE=3 SV=1	0	5.158	6	2	2	2	329	36.9	7.88	0	2				Pf00579		trpS	A0A0H2XGX6; saa:SAUSA300_0897	Aminoacyl-tRNA biosynthesis	1	0		153.9	151	106.5	28.1	99.2		40.2	28.1	84.1	95.4		21.6	108.8	40.2	40.9	22.2	98.2	157.2	129	230.3	119.7	19.9	268.3
FALSE	High	Master Protein	Q2FED7	Putative hemin import ATP-binding protein HrtA OS=Staphylococcus aureus (strain USA300) OX=367830 GN=hrtA PE=3 SV=1	0	5.113	8	2	3	2	221	24.6	5.48	2	2				Pf00005		hrtA	Q2FED7; saa:SAUSA300_2306	ABC transporters	1	0	147.4	21.5	31.3		113.3	95.5	163.8		43.6			555.5	116.7		69.6	27.7	106.9	114.6	96	54.4	297.6	221.1	190.5	237
FALSE	High	Master Protein	A0A0H2XG70	Biotin carboxylase OS=Staphylococcus aureus (strain USA300) OX=367830 GN=accC PE=4 SV=1	0	5.085	5	2	10	2	451	50	5.48	2.08	2				Pf00289, Pf02785, Pf02786		accC	A0A0H2XG70; saa:SAUSA300_1475	Fatty acid biosynthesis; Pyruvate metabolism; Propanoate metabolism; Metabolic pathways; Biosynthesis of secondary metabolites; Microbial metabolism in diverse environments; Carbon metabolism; Fatty acid metabolism	8	0	26.1	201.5	167.7	233.1	266	178.4	241.7			18.2	29.7	39.7		38.9	66.8	52.6	16	182.7	176.2	165.7		26.4	47.1	15.3
FALSE	High	Master Protein	Q2FGL9	UPF0403 protein SAUSA300_1463 OS=Staphylococcus aureus (strain USA300) OX=367830 GN=SAUSA300_1463 PE=3 SV=1	0	5.078	10	2	6	2	145	16.2	4.84	1.73	2				Pf06491			Q2FGL9; saa:SAUSA300_1463		0	0		90.1	79.9	57.4	125.5										66.3	120		390.5	316.3	246.3
FALSE	High	Master Protein	Q2FJI9	Probable inorganic carbon transporter subunit DabA OS=Staphylococcus aureus (strain USA300) OX=367830 GN=dabA PE=3 SV=1	0	5.078	2	2	4	2	901	102.6	6.16	0	2				Pf10070		dabA	Q2FJI9; saa:SAUSA300_0426		0	0	122.7	173.2	159.5	140.5	139.8	158.3	165.1	74.8	53	61.8	128.2	188.3	81.1	117.6	145.8	121.5	168.6	22.1	6.7	15	20.6	37.2	169.9	20
FALSE	High	Master Protein	Q2FK09	Transcriptional regulatory protein LytR OS=Staphylococcus aureus (strain USA300) OX=367830 GN=lytR PE=3 SV=1	0	5.021	7	2	4	2	246	28.2	6.02	1.8	2				Pf00072, Pf04397		lytR	Q2FK09; saa:SAUSA300_0255	Two-component system	1	0	58	19.1	24.4	19.6				27.4		32.2	119.1	51.9	173.1	147.6	291	364.5	251.8	247.4	360.8	126.5
FALSE	High	Master Protein	A0A0H2XI81	Nicotinate phosphoribosyltransferase OS=Staphylococcus aureus (strain USA300) OX=367830 GN=SAUSA300_1894 PE=3 SV=1	0	4.993	2	1	2	1	489	55.9	5.76	2.8	1				Pf04095, Pf17767, Pf17956			A0A0H2XI81; saa:SAUSA300_1894	Nicotinate and nicotinamide metabolism; Metabolic pathways; Biosynthesis of cofactors	3	0		303.7	220.6	262.8											133.4	109.7		330.8	376.4	255.3
FALSE	High	Master Protein	Q2FIF3	Probable nitronate monooxygenase OS=Staphylococcus aureus (strain USA300) OX=367830 GN=SAUSA300_0825 PE=3 SV=1	0	4.975	5	2	6	2	355	38.5	6.42	2.29	2				Pf03060			Q2FIF3; saa:SAUSA300_0825	Nitrogen metabolism; Metabolic pathways	2	0		52.2		124.6	104.9			35.7					74.7	74.6	78.1	86.1		289.7	419.3	517.4				100.4
FALSE	High	Master Protein	A0A0H2XHX8	Putative membrane protein OS=Staphylococcus aureus (strain USA300) OX=367830 GN=SAUSA300_0980 PE=4 SV=1	0	4.941	5	2	3	2	431	50.4	9.13	0	2							A0A0H2XHX8; saa:SAUSA300_0980		0	0		164.3	150	282.3		118.3	150.4			53.1		93		131.2				234.6	217.2	250.8			140.1
FALSE	High	Master Protein	A0A0H2XGP4	Heme chaperone HemW OS=Staphylococcus aureus (strain USA300) OX=367830 GN=SAUSA300_1543 PE=3 SV=1	0	4.891	3	1	5	1	374	42.9	5.6	2.28	1				Pf04055, Pf06969			A0A0H2XGP4; saa:SAUSA300_1543		0	0				44.6														615.3	748.5	603.8
FALSE	High	Master Protein	A0A0H2XIU2	Monooxygenase family protein OS=Staphylococcus aureus (strain USA300) OX=367830 GN=SAUSA300_2255 PE=4 SV=1	0	4.888	5	2	2	2	374	41.9	9.31	1.74	2				Pf01494			A0A0H2XIU2; saa:SAUSA300_2255		0	0		354	285	433.2	34.5		43.8	27.3	17	18.9	33.3	20.3	48.6	27.2	56.3	20.5		163.5	77.3	134.1
FALSE	High	Master Protein	Q2FH99	Catalase OS=Staphylococcus aureus (strain USA300) OX=367830 GN=katA PE=3 SV=1	0	4.873	5	2	9	2	505	58.3	5.48	0	2				Pf00199, Pf06628		katA	Q2FH99; saa:SAUSA300_1232	Tryptophan metabolism; Glyoxylate and dicarboxylate metabolism; Metabolic pathways; Biosynthesis of secondary metabolites; Carbon metabolism	5	0	64.9	59.9	113.8	59.4	46.3	66.7	57.5	35.7	39.9	31.9	253.8	58.7	178.7	320.7	134.4	67.9	217.7	46	10.3	27	182.9	330.1	71.5	214.8
FALSE	High	Master Protein	A0A0H2XH19	Putative iron compound A C transporter, iron compound-binding protein OS=Staphylococcus aureus (strain USA300) OX=367830 GN=SAUSA300_0219 PE=4 SV=1	0	4.821	5	2	3	2	322	36.9	8.63	0	2				Pf13531			A0A0H2XH19; saa:SAUSA300_0219	Two-component system	1	0		143.3	134.1	148.5	107.1	119.2	87.8	30.8	50.9	28	71.1			53.5		59.4	48.9	354.7	262.1	393.9	180.5			85.4
FALSE	High	Master Protein	A0A0H2XI99	Type VII secretion system extracellular protein A OS=Staphylococcus aureus (strain USA300) OX=367830 GN=esxA PE=1 SV=1	0	4.759	21	2	3	2	97	11	4.67	0	2				Pf06013	66838585	esxA	A0A0H2XI99; saa:SAUSA300_0278		0	0				5.4	14.9	51.1	22.8	814	516.3	562.9	96	5.9	70.6	65.6	133.2	113.8	120.5		14.8	6.4	128.8	128.9		150.3
FALSE	High	Master Protein	A0A0H2XJN7	Holin OS=Staphylococcus aureus (strain USA300) OX=367830 GN=SAUSA300_1924 PE=4 SV=1	0	4.737	18	1	4	1	84	9.6	8.46	4.83	1				Pf04531	66840172		A0A0H2XJN7; saa:SAUSA300_1924		0	0											48.6		64.7	43.8	266.3	465.1	63.7
FALSE	High	Master Protein	A0A0H2XHQ5	NERD domain-containing protein OS=Staphylococcus aureus (strain USA300) OX=367830 GN=SAUSA300_1223 PE=4 SV=1	0	4.729	4	1	14	1	284	32.8	7.03	16.12	1							A0A0H2XHQ5; saa:SAUSA300_1223		0	0		105.2	89.2	64.6	240.9	201.2	234.4	81.9	82.6	53.8	86.6		60.8	73	27.3	10.9	39	14.6	7.6	13.2	96.9	63.9		79.1
FALSE	High	Master Protein	Q2FH04	Extracellular matrix-binding protein ebh OS=Staphylococcus aureus (strain USA300) OX=367830 GN=ebh PE=3 SV=1	0	4.699	0	2	4	2	10421	1121.9	6.25	1.91	2				Pf01468, Pf04650, Pf07554, Pf07564, Pf08428		ebh	Q2FH04; saa:SAUSA300_1327		0	0					34.8	56.3	41.2			0.7	1406.1	1.3	853	1103								3.2
FALSE	High	Master Protein	A0A0H2XHM8	Glutamine synthetase OS=Staphylococcus aureus (strain USA300) OX=367830 GN=glnA PE=3 SV=1	0	4.692	4	2	8	2	446	50.8	5.2	0	2				Pf00120, Pf03951	66839501	glnA	A0A0H2XHM8; saa:SAUSA300_1201	Arginine biosynthesis; Alanine, aspartate and glutamate metabolism; Glyoxylate and dicarboxylate metabolism; Nitrogen metabolism; Metabolic pathways; Microbial metabolism in diverse environments; Biosynthesis of amino acids; Two-component system	8	0	76.6	96.1	125.7	133.5	57	10.6		107	99.2	86.4	80.3	79	74.8	81.2	81.7	69.6	186.9	103.1	104.4	88.8	107.1	177.4	70.5
FALSE	High	Master Protein	A0A0H2XJW3	Sucrose-6-phosphate hydrolase OS=Staphylococcus aureus (strain USA300) OX=367830 GN=scrB PE=3 SV=1	0	4.692	4	2	7	2	494	57.9	5.39	1.7	2				Pf00251, Pf08244		scrB	A0A0H2XJW3; saa:SAUSA300_1994	Galactose metabolism; Starch and sucrose metabolism; Metabolic pathways; Biosynthesis of secondary metabolites	4	0		119.6	61.1	66.4	247	891	378.5				233.2		105.7	165	120.8	135.7	89.6	128.1	84.6	136.9
FALSE	High	Master Protein	Q2FHG5	30S ribosomal protein S15 OS=Staphylococcus aureus (strain USA300) OX=367830 GN=rpsO PE=3 SV=1	0	4.668	17	2	5	2	89	10.6	10.51	5.87	2				Pf00312		rpsO	Q2FHG5; saa:SAUSA300_1166	Ribosome	1	0		63.7	98.4	112.3	84.9		58.4		113.5		231.5		131.3	266	90.5	66.2	92.8	139.5	292.3	258.8	267.9
FALSE	High	Master Protein	A0A0H2XHJ8	Peptidase, M16 family OS=Staphylococcus aureus (strain USA300) OX=367830 GN=SAUSA300_1172 PE=4 SV=1	0	4.634	4	2	4	2	428	49.9	4.65	0	2				Pf00675, Pf05193			A0A0H2XHJ8; saa:SAUSA300_1172		0	0		86.2	59.6	269.5			125.6		62.1	48.5					44	72.5		434.9	347.5	362.1
FALSE	High	Master Protein	A0A0H2XIF6	Putative lipoprotein OS=Staphylococcus aureus (strain USA300) OX=367830 GN=SAUSA300_0203 PE=4 SV=1	0	4.613	3	2	5	2	591	67	8.91	0	2				Pf00496			A0A0H2XIF6; saa:SAUSA300_0203	Quorum sensing	1	0	51.6		30.1	24				122	111.7	90.5	54.2	90.9		86.3	887.2	646.1	787.3	115.7	32.6	184.6			98.3
FALSE	High	Master Protein	A0A0H2XGD7	ATP-dependent 6-phosphofructokinase OS=Staphylococcus aureus (strain USA300) OX=367830 GN=pfkA PE=3 SV=1	0	4.569	5	2	13	2	307	33.4	5.73	5.33	2				Pf00365		pfkA	A0A0H2XGD7; saa:SAUSA300_1645	Glycolysis / Gluconeogenesis; Pentose phosphate pathway; Fructose and mannose metabolism; Galactose metabolism; Methane metabolism; Metabolic pathways; Biosynthesis of secondary metabolites; Microbial metabolism in diverse environments; Carbon metabolism; Biosynthesis of amino acids; RNA degradation	11	0	61.4	152	148.4	114.3	186.7	165.6	175.6	48.9	47.1	49.2	89.8	83.4	63.4	90.1	160.6	162.6	130.4	51.9	34.1	58.7	122.9	78.6	76.9	87.7
FALSE	High	Master Protein	A0A0H2XGP6	Mannitol-specific phosphotransferase enzyme IIA component OS=Staphylococcus aureus (strain USA300) OX=367830 GN=mtlA PE=4 SV=1	0	4.552	7	1	2	1	144	15.6	4.44	2.04	1				Pf00359		mtlA	A0A0H2XGP6; saa:SAUSA300_2107	Fructose and mannose metabolism; Metabolic pathways; Phosphotransferase system (PTS)	3	0		77.7		83.7										168.3	61.4		227.5	241	329.5	193.8
FALSE	High	Master Protein	A0A0H2XG79	Putative urea amidolyase OS=Staphylococcus aureus (strain USA300) OX=367830 GN=SAUSA300_1565 PE=4 SV=1	0	4.542	3	1	4	1	304	33.5	7.2	5.5	1				Pf02626			A0A0H2XG79; saa:SAUSA300_1565		0	0		323.2	261.4	401.6														377.9	310.4	340
FALSE	High	Master Protein	Q2FJ01	Teichoic acids export ATP-binding protein TagH OS=Staphylococcus aureus (strain USA300) OX=367830 GN=tagH PE=3 SV=1	0	4.54	6	2	6	2	264	29.7	9.19	1.64	2				Pf00005		tagH	Q2FJ01; saa:SAUSA300_0624	ABC transporters	1	0	72	108.6	125.5	111.7	100	85.4	113.7	7.2		93.6	78.2	67.8		64.1	30.3	123.4	38.1	204.1	37.5	180.5	120.2	107	55.4	15.5
FALSE	High	Master Protein	A0A0H2XH11	Glycine betaine aldehyde dehydrogenase OS=Staphylococcus aureus (strain USA300) OX=367830 GN=betB PE=3 SV=1	0	4.514	2	1	5	1	496	54.6	5.07	8.03	1				Pf00171		betB	A0A0H2XH11; saa:SAUSA300_2546	Glycine, serine and threonine metabolism; Metabolic pathways	2	0		134.5	119.7	107.9	400.8	308	318.7	44.6		37	48.9		57.1	61.8	72.5	101.3	41.3	284.4	388.3	217.1
FALSE	High	Master Protein	A0A0H2XED3	DUF47 domain-containing protein OS=Staphylococcus aureus (strain USA300) OX=367830 GN=SAUSA300_0649 PE=3 SV=1	0	4.508	10	2	3	2	205	23.7	4.72	0	2				Pf01865	66838955		A0A0H2XED3; saa:SAUSA300_0649		0	0	38.8	84.1	107.8	72.9	75.8	69.5	95.3	76.3	55.4	80	50.5	56.7	63.3	50.3	54.7	71.2	82.6	217.5	205.6	207.3	98.6	130.6	63.9	70.5
FALSE	High	Master Protein	A0A0H2XHT2	Mannose-6-phosphate isomerase OS=Staphylococcus aureus (strain USA300) OX=367830 GN=manA PE=3 SV=1	0	4.497	4	1	5	1	312	35.6	4.7	9.84	1				Pf20511		manA	A0A0H2XHT2; saa:SAUSA300_2096	Fructose and mannose metabolism; Amino sugar and nucleotide sugar metabolism; O-Antigen nucleotide sugar biosynthesis; Metabolic pathways; Biosynthesis of secondary metabolites; Biosynthesis of cofactors; Biosynthesis of nucleotide sugars	7	0		104	93.2	141.7							73.5		176.8	79.9	76.8	115.6	30.4	375.3	377.1	332.9
FALSE	High	Master Protein	Q2FG57	50S ribosomal protein L35 OS=Staphylococcus aureus (strain USA300) OX=367830 GN=rpmI PE=3 SV=1	0	4.493	15	1	5	1	66	7.7	12.32	2.17	1				Pf01632	66839859	rpmI	Q2FG57; saa:SAUSA300_1626	Ribosome	1	0		104.6		182.6										69.8	48.9	16.9		128.9	354.9	147	148.6
FALSE	High	Master Protein	Q2FHP8	Cell division protein SepF OS=Staphylococcus aureus (strain USA300) OX=367830 GN=sepF PE=3 SV=1	0	4.476	9	2	6	2	187	21	5.16	0	2				Pf04472		sepF	Q2FHP8; saa:SAUSA300_1083		0	0	599.4			10.1	343.7	441.3	330.6		50.4	158.8		218.4	109.5		6.4	12.5	165.6	21.7	58.9	40.1	18.1	236.9	165.1
FALSE	High	Master Protein	A0A0H2XI97	Exotoxin 7 OS=Staphylococcus aureus (strain USA300) OX=367830 GN=set7 PE=3 SV=1	0	4.467	4	1	2	1	231	26.5	9.1	4.3	1				Pf09199		set7	A0A0H2XI97; saa:SAUSA300_0396		0	0	151	30.6		32.1			77.5					59.6			893.4	743	693.7					229.5		111.6
FALSE	High	Master Protein	A0A0H2XEH7	Staphopain A OS=Staphylococcus aureus (strain USA300) OX=367830 GN=SAUSA300_1890 PE=3 SV=1	0	4.422	6	2	2	2	388	44.2	9.6	0	2				Pf05543, Pf14731			A0A0H2XEH7; saa:SAUSA300_1890		0	0		220.1	134.7	299.5				99.3	85.8	75.7			53.4	79.5				85	288.5	296.5
FALSE	High	Master Protein	Q2FHQ4	UDP-N-acetylmuramoylalanine--D-glutamate ligase OS=Staphylococcus aureus (strain USA300) OX=367830 GN=murD PE=3 SV=1	0	4.395	4	2	6	2	449	49.8	5.74	2.39	2				Pf02875, Pf08245		murD	Q2FHQ4; saa:SAUSA300_1077	D-Amino acid metabolism; Peptidoglycan biosynthesis; Metabolic pathways	3	0		248.9	255.6	268.6	81.7	75.8	148.4	53.7			156.6	38.7	72.5	196.8	57.7	43.3		155.6		75.8	285.8			184.8
FALSE	High	Master Protein	A0A0H2XJZ9	Putative surface protein OS=Staphylococcus aureus (strain USA300) OX=367830 GN=SAUSA300_0408 PE=4 SV=1	0	4.354	3	2	34	2	502	56.5	4.89	0	2							A0A0H2XJZ9; saa:SAUSA300_0408		0	0	121.6	62.4	55.4	43.5	198	178.9	197.8	86.8	78	69	94.1	89.9	104.9	98	41.7	27.7	64.7	39.1	38	31	200.1	229.7	136.9	197.6
FALSE	High	Master Protein	A0A0H2XHZ3	Cmp-binding-factor 1 OS=Staphylococcus aureus (strain USA300) OX=367830 GN=cbf1 PE=4 SV=1	0	4.309	5	2	4	2	313	35.8	6.58	0	2				Pf01336, Pf01966		cbf1	A0A0H2XHZ3; saa:SAUSA300_1791		0	0		95.5	79.8	96										148.7	48.4	57.7		178.7	218.6	139.9		518.2	393.3
FALSE	High	Master Protein	A0A0H2XGX1	RNA methyltransferase, TrmH family OS=Staphylococcus aureus (strain USA300) OX=367830 GN=SAUSA300_1036 PE=4 SV=1	0	4.299	4	1	9	1	246	26.9	5.3	13.37	1				Pf00588, Pf08032			A0A0H2XGX1; saa:SAUSA300_1036		0	0		174	173.3	166.5	157.3	101.2	155.7	46.4		28.2	98		52.6	71.2	218.4	282	119.8	253.3	189.2	238.3	84.7	86.9		43.7
FALSE	High	Master Protein	Q2FE11	Phosphoglucomutase OS=Staphylococcus aureus (strain USA300) OX=367830 GN=pgcA PE=3 SV=2	0	4.272	3	2	6	2	552	62.3	6.27	0	2				Pf00408, Pf02878, Pf02879, Pf02880		pgcA	Q2FE11; saa:SAUSA300_2433	Glycolysis / Gluconeogenesis; Pentose phosphate pathway; Galactose metabolism; Purine metabolism; Starch and sucrose metabolism; Amino sugar and nucleotide sugar metabolism; Streptomycin biosynthesis; Metabolic pathways; Biosynthesis of secondary metabolites; Microbial metabolism in diverse environments; Biosynthesis of nucleotide sugars	11	0			126.7	128.5		59.9		136.8		30.1	30.3			28.8		74.7	10.9	356.8	349.3	288.6	260.3	43		205.7
FALSE	High	Master Protein	Q2FDS6	Uncharacterized hydrolase SAUSA300_2518 OS=Staphylococcus aureus (strain USA300) OX=367830 GN=SAUSA300_2518 PE=3 SV=1	0	4.27	4	1	10	1	276	31	4.87	9.71	1				Pf00561			Q2FDS6; saa:SAUSA300_2518		0	0	146.7	31	23.3	16.1	180.4	198.3	342.2	54.5	67.3	56.3	101.5	79.7	49.9	95.1	20.4	8.7	51.8	21.3	2.3	18	211.1	294.9	173.3	260.2
FALSE	High	Master Protein	A0A0H2XEM2	DUF1963 domain-containing protein OS=Staphylococcus aureus (strain USA300) OX=367830 GN=SAUSA300_0793 PE=4 SV=1	0	4.24	4	1	1	1	292	33.6	4.49	1.83	1				Pf09234			A0A0H2XEM2; saa:SAUSA300_0793		0	0						526.7									360.9	506.4	229.1	121.3
FALSE	High	Master Protein	Q2FGA9	UPF0297 protein SAUSA300_1574 OS=Staphylococcus aureus (strain USA300) OX=367830 GN=SAUSA300_1574 PE=3 SV=1	0	4.225	16	2	7	1	86	10.3	4.88	3.44	2				Pf06135	66839804		Q2FGA9; saa:SAUSA300_1574		0	0		233.8	227.6	268.1				143.5							57.1	56.2		222.2	289.2	207.7
FALSE	High	Master Protein	Q2FH43	4-hydroxy-tetrahydrodipicolinate synthase OS=Staphylococcus aureus (strain USA300) OX=367830 GN=dapA PE=3 SV=1	0	4.193	3	1	4	1	295	32.6	4.92	8.04	1				Pf00701		dapA	Q2FH43; saa:SAUSA300_1288	Monobactam biosynthesis; Lysine biosynthesis; Metabolic pathways; Biosynthesis of secondary metabolites; Microbial metabolism in diverse environments; Biosynthesis of amino acids	6	0		303.5	297.8	318.9	278.2	265.8	343.2	118	95.1	124.5					60.7	63.4	46.6	121.2	64.8	96.3	94.9	84.5		102.1
FALSE	High	Master Protein	A0A0H2XH69	DUF1700 domain-containing protein OS=Staphylococcus aureus (strain USA300) OX=367830 GN=SAUSA300_1907 PE=4 SV=1	0	4.174	6	1	8	1	185	21	8.05	2.07	1				Pf08006			A0A0H2XH69; saa:SAUSA300_1907		0	0	90.7	171.3	193.1	165.9	106.3	64.8	97.2	119.5	105.3	108.5	149.9	129.6	80.2	177.1	34.1	26.8	52	104	90.2	115.1			84.7
FALSE	High	Master Protein	A0A0H2XI37	Esterase-like protein OS=Staphylococcus aureus (strain USA300) OX=367830 GN=SAUSA300_2296 PE=4 SV=1	0	4.109	7	2	2	2	306	35.5	7.8	0	2				Pf07859			A0A0H2XI37; saa:SAUSA300_2296		0	0	149.2	50.4	53.7	37.4	203.7	173.3	168.1	43.3	32.5	81.5	98.7	152.5	67.3	79.2	51.7	80.5	62.6	119.8	84.8	135.1	34.8	13.8	101.1	26.8
FALSE	High	Master Protein	A0A0H2XGW7	Putative lipoprotein OS=Staphylococcus aureus (strain USA300) OX=367830 GN=SAUSA300_1492 PE=4 SV=1	0	4.108	6	1	2	1	193	21.5	9.2	0	1							A0A0H2XGW7; saa:SAUSA300_1492		0	0		441.1	497	607.4						87.3	130.4		95.5			66.9		175.7	191.5	168.4
FALSE	High	Master Protein	Q2FHX4	UPF0637 protein SAUSA300_1006 OS=Staphylococcus aureus (strain USA300) OX=367830 GN=SAUSA300_1006 PE=3 SV=1	0	4.1	7	2	4	2	204	24	8.76	0	2				Pf06335			Q2FHX4; saa:SAUSA300_1006		0	0	45.2	115.7	145.1	126.1	65.8	82.9	52.9	31.9	25.6	42.7	180.9	59.9	143.6	189.9	161.2	234.6	117.7	125.9	131.4	214.5	91.9	130.5	60.5	68.5
FALSE	High	Master Protein	Q2FGD9	Elongation factor 4 OS=Staphylococcus aureus (strain USA300) OX=367830 GN=lepA PE=3 SV=1	0	4.088	3	2	7	2	607	68.1	4.98	0	2				Pf00009, Pf00679, Pf03144, Pf06421		lepA	Q2FGD9; saa:SAUSA300_1544		0	0		122.2	48.8	116.8	91.7		77.7		43.1	41.5			50	63.6		271.5	45.2	310.4	254.3	290.1
FALSE	High	Master Protein	A0A0H2XFA3	Cyclase family protein OS=Staphylococcus aureus (strain USA300) OX=367830 GN=SAUSA300_0356 PE=4 SV=1	0	4.081	6	2	2	2	250	28.7	5.2	0	2				Pf04199			A0A0H2XFA3; saa:SAUSA300_0356		0	0	39.4	202.8	173.5	172.9	293.7	123.5	342	36.9	33.9	60.3	166.2	120.8	165.8	191.1	27.8	24.8	50	86.4	59.3	82.9		34.9	45.3	58.7
FALSE	High	Master Protein	A0A0H2XG02	Uncharacterized protein OS=Staphylococcus aureus (strain USA300) OX=367830 GN=SAUSA300_1581 PE=4 SV=1	0.002	4.027	21	1	5	1	48	5.7	5.15	4.82	1							A0A0H2XG02; saa:SAUSA300_1581		0	0	10.9	81.4	56.5	74.3	24.1	56.5	42.9				135.9	25.3	75.5	120.2	62.7	31.8	77.6				199.3	612	20	212.1
FALSE	High	Master Protein	A0A0H2XIN1	Carbamoyl-phosphate synthase small chain OS=Staphylococcus aureus (strain USA300) OX=367830 GN=carA PE=3 SV=1	0.002	4.017	4	1	1	1	366	40.4	6.24	0	1				Pf00117, Pf00988		carA	A0A0H2XIN1; saa:SAUSA300_1095	Pyrimidine metabolism; Alanine, aspartate and glutamate metabolism; Metabolic pathways; Biosynthesis of cofactors	4	0		147.8		261.6												41.4		547.6	362.5	758.3
FALSE	High	Master Protein	Q2FHM2	Methionyl-tRNA formyltransferase OS=Staphylococcus aureus (strain USA300) OX=367830 GN=fmt PE=3 SV=1	0.002	4.006	4	1	3	1	311	34.2	5.33	0	1				Pf00551, Pf02911		fmt	Q2FHM2; saa:SAUSA300_1109	One carbon pool by folate; Aminoacyl-tRNA biosynthesis; Metabolic pathways	3	0		69	71.6	131												69.1		353.8	558.3	324.6
FALSE	High	Master Protein	Q2FJD8	Transcription-repair-coupling factor OS=Staphylococcus aureus (strain USA300) OX=367830 GN=mfd PE=3 SV=1	0.002	3.979	1	1	2	1	1168	134.1	5.22	2.17	1				Pf00270, Pf00271, Pf02559, Pf03461, Pf17757		mfd	Q2FJD8; saa:SAUSA300_0481	Nucleotide excision repair	1	0	33.9	292.6	313	352.8	86.4	73.9	150.2	97.7	50.8	111	39.9	42.5	31.9	104.1	88.1	96	31.8	84.4	54.7	100.5	24.5	8.8	7.9	43.3
FALSE	High	Master Protein	A0A0H2XEU8	Permease OS=Staphylococcus aureus (strain USA300) OX=367830 GN=SAUSA300_1277 PE=4 SV=1	0.002	3.969	8	1	18	1	114	13.6	9.67	13.4	1							A0A0H2XEU8; saa:SAUSA300_1277		0	0		785.5	745.1	875.9									20.5	22.4	5	37.6		113.1	87.5	112
FALSE	High	Master Protein	Q2FJ89	Protein/nucleic acid deglycase HchA OS=Staphylococcus aureus (strain USA300) OX=367830 GN=hchA PE=3 SV=1	0.002	3.959	3	1	14	1	292	32.2	5.05	8.75	1				Pf01965		hchA	Q2FJ89; saa:SAUSA300_0536	Pyruvate metabolism; Metabolic pathways; Microbial metabolism in diverse environments	3	0	70.7	25.8	25.5	22.8	31	32.2	32.3	13.4	11.1	13.5	126.9	101.4	133.9	143.3	6.5	9.4	28.3	99	81	99.6	328.4	547.7	101.5	347.9
FALSE	High	Master Protein	Q2FIE1	D-alanyl carrier protein OS=Staphylococcus aureus (strain USA300) OX=367830 GN=dltC PE=3 SV=1	0.002	3.884	12	1	6	1	78	9.1	4.03	9.11	1				Pf00550	66839132	dltC	Q2FIE1; saa:SAUSA300_0837	D-Amino acid metabolism; Teichoic acid biosynthesis; Metabolic pathways; Cationic antimicrobial peptide (CAMP) resistance; Two-component system; Staphylococcus aureus infection	6	0		67.3	46.2	118.6	163.7								112			32.6		258.7	305.4	290.8		152.3		118.1
FALSE	High	Master Protein	A0A0H2XKG7	Aspartokinase OS=Staphylococcus aureus (strain USA300) OX=367830 GN=SAUSA300_1225 PE=3 SV=1	0.002	3.872	3	1	1	1	460	52	6.43	0	1				Pf00696			A0A0H2XKG7; saa:SAUSA300_1225	Glycine, serine and threonine metabolism; Monobactam biosynthesis; Cysteine and methionine metabolism; Lysine biosynthesis; Metabolic pathways; Biosynthesis of secondary metabolites; Microbial metabolism in diverse environments; 2-Oxocarboxylic acid metabolism; Biosynthesis of amino acids	9	0		536.4	432.2	508.6							157.4		180.2	193.7	129.1	154.4	70.7	196.3	167.2	277.6
FALSE	High	Master Protein	A0A0H2XFJ1	lipoate--protein ligase OS=Staphylococcus aureus (strain USA300) OX=367830 GN=SAUSA300_0930 PE=4 SV=1	0.002	3.841	3	1	3	1	328	37.9	5.26	4.15	1				Pf03099, Pf10437			A0A0H2XFJ1; saa:SAUSA300_0930	Lipoic acid metabolism; Metabolic pathways; Biosynthesis of cofactors	3	0	25	45.7	54.3	47	101.7	119	129.8	39	69.2	30	118.2	36.3	76.6	191.8	23.5	24.3	51.4	128.7	241.4	129.2	92.5	133.5	40.1	105.4
FALSE	High	Master Protein	Q2FEP6	50S ribosomal protein L16 OS=Staphylococcus aureus (strain USA300) OX=367830 GN=rplP PE=3 SV=1	0.002	3.831	8	1	31	1	144	16.2	10.64	52.97	1				Pf00252	66840455	rplP	Q2FEP6; saa:SAUSA300_2197	Ribosome	1	0	78.9	106.5	79.1	75.9	140.7	150.7	171.5	73.8	50.1	91.5	84.8	110.7	63.3	89.1	63.4	81.1	78.4	128.6	89.3	146.4	81.6	62.5	109.2	74.6
FALSE	High	Master Protein	A0A0H2XIL0	Uncharacterized protein OS=Staphylococcus aureus (strain USA300) OX=367830 GN=SAUSA300_2164 PE=3 SV=1	0.002	3.829	6	1	1	1	141	15.4	8.79	1.99	1				Pf03642			A0A0H2XIL0; saa:SAUSA300_2164		0	0	7.2		1.3	0.7	113.9	63.3	156.9	7.7	5.1	2.5		3.5		19.4		9.4	1.8				65.8	45.3		27.4
FALSE	High	Master Protein	A0A0H2XHV8	Putative aluminium resistance protein OS=Staphylococcus aureus (strain USA300) OX=367830 GN=SAUSA300_1199 PE=4 SV=1	0.002	3.824	2	1	4	1	412	45.5	5.35	1.9	1				Pf06838			A0A0H2XHV8; saa:SAUSA300_1199		0	0		96.2	93.7	104.1			108.1								78.3	263.6	35.7	371.6	489.1	293.5
FALSE	High	Master Protein	Q2FHP0	Bifunctional protein PyrR OS=Staphylococcus aureus (strain USA300) OX=367830 GN=pyrR PE=3 SV=1	0.002	3.811	6	1	2	1	175	19.8	5.47	2.04	1				Pf00156		pyrR	Q2FHP0; saa:SAUSA300_1091	Pyrimidine metabolism; Metabolic pathways; Nucleotide metabolism	3	0		164.1	138.9	140.9	140.8		134.6	146.2	110.4	97.5			75.7	94.9	139.3	118.4	71.2	137	98.7	111.6	176.9	108.5		203.3
FALSE	High	Master Protein	A0A0H2XFI1	Replicative DNA helicase OS=Staphylococcus aureus (strain USA300) OX=367830 GN=dnaB PE=3 SV=1	0.002	3.808	2	1	11	1	466	52.5	4.82	13.75	1				Pf00772, Pf03796		dnaB	A0A0H2XFI1; saa:SAUSA300_0016	DNA replication	1	0	83.9	225.8	223	182.3	298.5	218.4	257.1	45.6	41.4	47.1	82.5	128.1		90.6	114.2	88.1	85.8	82.4	32.1	65.6	40.2	49.9	52.4	44.8
FALSE	High	Master Protein	A0A0H2XI40	Methyltransferase small domain OS=Staphylococcus aureus (strain USA300) OX=367830 GN=SAUSA300_0526 PE=4 SV=1	0.001	3.796	5	1	5	1	202	22.7	8.51	8.58	1				Pf05175			A0A0H2XI40; saa:SAUSA300_0526		0	0		164.9	162	167.4	120.6	47.4		62.2	63.5	74.7	114.2	25.7	68.7	46.3	72.3	98.2	34.1	277.7	164.7	206.1	43.2	57.5
FALSE	High	Master Protein	Q2FFR2	Uroporphyrinogen decarboxylase OS=Staphylococcus aureus (strain USA300) OX=367830 GN=hemE PE=3 SV=1	0.003	3.716	4	2	2	2	345	39.3	6.35	0	2				Pf01208		hemE	Q2FFR2; saa:SAUSA300_1783	Porphyrin metabolism; Metabolic pathways; Biosynthesis of secondary metabolites; Biosynthesis of cofactors	4	0		93.5	90.7	99.7	69.9	194.5	87	101.6	66.2	40.4	68.8	48.4		45.4			67.7	129.7	311.1	178.5	732.3			31.1
FALSE	High	Master Protein	A0A0H2XI11	Phosphate starvation-induced protein, PhoH family OS=Staphylococcus aureus (strain USA300) OX=367830 GN=phoH PE=4 SV=1	0.003	3.699	3	1	2	1	315	34.9	6.98	2.13	1				Pf02562		phoH	A0A0H2XI11; saa:SAUSA300_1531		0	0	138.4				70.4	79.6	102.5	123.6							62.2	66.4	84	181.2	259.8	114.2	257.2	330.3	236.1
FALSE	High	Master Protein	Q2FGB0	Putative pre-16S rRNA nuclease OS=Staphylococcus aureus (strain USA300) OX=367830 GN=SAUSA300_1573 PE=3 SV=1	0.003	3.68	6	1	7	1	142	15.9	5.88	7.63	1				Pf03652			Q2FGB0; saa:SAUSA300_1573		0	0		127.6	104.7	98.4	180.7		188.5	55.2		42	106.6		83.1	99.9		31.7	47.5	183.3	265.1	238.2	165.5			235.9
FALSE	High	Master Protein	A0A0H2XGM6	ABC transporter, ATP-binding protein OS=Staphylococcus aureus (strain USA300) OX=367830 GN=SAUSA300_1516 PE=4 SV=1	0.003	3.64	3	1	3	1	261	29.2	7.61	2.07	1				Pf00005			A0A0H2XGM6; saa:SAUSA300_1516	ABC transporters	1	0	38.3	136.6	141.7	148.2	233.8	124.8	227.6	78.6	63.4	51.6	141.4	51	86.2	136.9	48.1	29	38.3	55.5	31	39.3			38.6	86.9
FALSE	High	Master Protein	A0A0H2XF90	Geranyltranstransferase OS=Staphylococcus aureus (strain USA300) OX=367830 GN=SAUSA300_1470 PE=3 SV=1	0.003	3.638	4	1	1	1	293	32.8	4.89	0	1				Pf00348			A0A0H2XF90; saa:SAUSA300_1470	Terpenoid backbone biosynthesis; Metabolic pathways; Biosynthesis of secondary metabolites	3	0		230.8	235.3	287.8											71.7	83		172.6	144.2	144.7
FALSE	High	Master Protein	A0A0H2XGG4	Uncharacterized protein OS=Staphylococcus aureus (strain USA300) OX=367830 GN=SAUSA300_1224 PE=4 SV=1	0.004	3.627	8	2	2	2	191	22.7	6.54	0	2							A0A0H2XGG4; saa:SAUSA300_1224		0	0	62.9	52.5	35.6	60.5	234.2	262.4	228.5	57.5	39.8	80.7		97.6			67.6	106.2	268.8	43.5	28	268.7	69.1	104	101.3	49.5
FALSE	High	Master Protein	Q2FIR7	Histidinol-phosphate aminotransferase OS=Staphylococcus aureus (strain USA300) OX=367830 GN=hisC PE=3 SV=1	0.004	3.623	4	1	2	1	352	39.8	5.19	0	1				Pf00155		hisC	Q2FIR7; saa:SAUSA300_0708	Histidine metabolism; Tyrosine metabolism; Phenylalanine metabolism; Phenylalanine, tyrosine and tryptophan biosynthesis; Novobiocin biosynthesis; Metabolic pathways; Biosynthesis of secondary metabolites; Biosynthesis of amino acids	8	0		306.1	224.7	262.8				78.9	62	49.1	223.8		108.5	278.1	185.8	151.2	94.2	100.2	87.3	89.3
FALSE	High	Master Protein	Q2FF68	Ketol-acid reductoisomerase (NADP(+)) OS=Staphylococcus aureus (strain USA300) OX=367830 GN=ilvC PE=3 SV=1	0.004	3.591	2	1	11	1	334	36.9	5.38	3.54	1				Pf01450, Pf07991		ilvC	Q2FF68; saa:SAUSA300_2009	Valine, leucine and isoleucine biosynthesis; Pantothenate and CoA biosynthesis; Metabolic pathways; Biosynthesis of secondary metabolites; 2-Oxocarboxylic acid metabolism; Biosynthesis of amino acids	6	0	62.2	319.5	346	342.5	46.1	72.4	60.2	23.7	44.2	39.8	369.1	41.1	97.5	395	26.2	19.9	63.2	6	1.9	5.5	129.6	133.4	65.3	133.7
FALSE	High	Master Protein	A0A0H2XFA8	Aminotransferase OS=Staphylococcus aureus (strain USA300) OX=367830 GN=SAUSA300_0952 PE=3 SV=1	0.004	3.576	3	1	4	1	384	43.1	5.87	0	1				Pf00155			A0A0H2XFA8; saa:SAUSA300_0952	Lysine biosynthesis; Metabolic pathways; Biosynthesis of secondary metabolites; Biosynthesis of amino acids	4	0	139.1	211.4	139.2	328.5	67.7			37.2		29.2	54.1	52.5	84	57.7	95.7	139.2		257.8	225.8	248.2
FALSE	High	Master Protein	A0A0H2XIR0	Alcohol dehydrogenase, zinc-containing OS=Staphylococcus aureus (strain USA300) OX=367830 GN=SAUSA300_2147 PE=4 SV=1	0.004	3.536	3	1	9	1	333	36.2	5.44	8.7	1				Pf00107, Pf16884			A0A0H2XIR0; saa:SAUSA300_2147		0	0		156.8	131.9	181.5				56.6		46.7					53.2	33	32.6	370.1	399.7	251.1				153.2
FALSE	High	Master Protein	Q2FF35	Thiamine-phosphate synthase OS=Staphylococcus aureus (strain USA300) OX=367830 GN=thiE PE=3 SV=1	0.004	3.516	7	1	1	1	213	23.4	5.39	0	1				Pf02581		thiE	Q2FF35; saa:SAUSA300_2047	Thiamine metabolism; Metabolic pathways; Biosynthesis of cofactors	3	0		112.1	69.6	96.4	460.4	356.7	504.9				506.1		398.4	353.8	67.4	83.7	50.9	61.3	97.4	59.5
FALSE	High	Master Protein	A0A0H2XGZ2	Uncharacterized protein OS=Staphylococcus aureus (strain USA300) OX=367830 GN=SAUSA300_1011 PE=4 SV=1	0.004	3.473	6	1	3	1	160	18.6	5.38	6.77	1							A0A0H2XGZ2; saa:SAUSA300_1011		0	0	389.8	64.6			238.6			66.9	97.1			181.5						106.8	269.7	148.4		366.8
FALSE	High	Master Protein	A0A0H2XJ82	Glutamyl-aminopeptidase OS=Staphylococcus aureus (strain USA300) OX=367830 GN=SAUSA300_1691 PE=3 SV=1	0.004	3.453	3	1	2	1	358	39.8	5.49	2.03	1				Pf05343			A0A0H2XJ82; saa:SAUSA300_1691		0	0														104.2	41.5				1061.1	383.2
FALSE	High	Master Protein	Q2FHK0	30S ribosomal protein S16 OS=Staphylococcus aureus (strain USA300) OX=367830 GN=rpsP PE=3 SV=1	0.004	3.452	9	1	16	1	91	10.2	9.92	14.55	1				Pf00886	66839430	rpsP	Q2FHK0; saa:SAUSA300_1131	Ribosome	1	0		81.8	69.3	60.9	171.3	123.9	212.2	126.9	81.8	94.2	70.1	70.8	128.7	55	44.5	42.4	67.6	116.5	118.4	94.7	119.8	200.3	81.9	109.3
FALSE	High	Master Protein	A0A0H2XFP5	Fmt protein OS=Staphylococcus aureus (strain USA300) OX=367830 GN=fmt PE=4 SV=1	0.004	3.44	2	1	4	1	397	46	9.63	3.64	1				Pf00144		fmt	A0A0H2XFP5; saa:SAUSA300_0959		0	0	98.7	68.4	63	49.8	92.2	93	101	97.9	75.2	89	81.1	145.9			90.7	170.6	77.3	148.3	208.1	155.6	80.9	119.5	120.4	52.3
FALSE	High	Master Protein	A0A0H2XGB1	Truncated beta-hemolysin OS=Staphylococcus aureus (strain USA300) OX=367830 GN=SAUSA300_1973 PE=3 SV=1	0.004	3.342	4	1	2	1	274	31.2	7.93	0	1				Pf03372			A0A0H2XGB1; saa:SAUSA300_1973	Inositol phosphate metabolism; Glycerophospholipid metabolism; Metabolic pathways; Biosynthesis of secondary metabolites; Quorum sensing	5	0															414.9	1258.1		327.3	408.8	331
FALSE	High	Master Protein	A0A0H2XEW3	D-3-phosphoglycerate dehydrogenase OS=Staphylococcus aureus (strain USA300) OX=367830 GN=serA PE=3 SV=1	0.004	3.339	2	1	5	1	534	57.6	5.6	3.64	1				Pf00389, Pf01842, Pf02826, Pf19304		serA	A0A0H2XEW3; saa:SAUSA300_1670	Glycine, serine and threonine metabolism; Cysteine and methionine metabolism; Methane metabolism; Metabolic pathways; Biosynthesis of secondary metabolites; Microbial metabolism in diverse environments; Carbon metabolism; Biosynthesis of amino acids	8	0	21.7	306.1	335.8	328.4	104.7	84	109.4	47.4	43.1	35.1	558.4	27	311.5	509.2	67.7	58.4	61.2	12.8		17.2	26.8	20.9	20.2	36.6
FALSE	High	Master Protein	A0A0H2XHA9	Pyruvate ferredoxin oxidoreductase, alpha subunit OS=Staphylococcus aureus (strain USA300) OX=367830 GN=SAUSA300_1182 PE=4 SV=1	0.004	3.323	2	1	3	1	586	64.5	5.39	1.86	1				Pf01558, Pf01855, Pf17147			A0A0H2XHA9; saa:SAUSA300_1182	Glycolysis / Gluconeogenesis; Citrate cycle (TCA cycle); Pyruvate metabolism; Butanoate metabolism; Metabolic pathways; Biosynthesis of secondary metabolites; Microbial metabolism in diverse environments; Carbon metabolism	8	0		43.1	52.6									43.4	179.3					137.7	268	270.3	260.1	353.1		216.9
FALSE	High	Master Protein	A0A0H2XK03	Gluconeogenesis factor OS=Staphylococcus aureus (strain USA300) OX=367830 GN=SAUSA300_0749 PE=3 SV=1	0.004	3.295	3	1	2	1	331	36.2	5.82	0	1				Pf01933			A0A0H2XK03; saa:SAUSA300_0749		0	0			147.5	61	446		656.7				80.6	58.9		57.3	80.4			204.2	260.2	429.7
FALSE	High	Master Protein	P0C817	Phenol-soluble modulin alpha 4 peptide OS=Staphylococcus aureus (strain USA300) OX=367830 GN=psmA4 PE=1 SV=1	0.004	3.281	40	1	4	1	20	2.2	9.72	5.42	1				Pf17063		psmA4	P0C817		0	0	7.7	32.4	22.2	28.8	31.2	37.5	83.9	30	24.9	2.2	5.1			3.9			2.2	0.3		0.3	9	14.1		35
FALSE	High	Master Protein	A0A0H2XEJ4	Putative competence-damage inducible protein OS=Staphylococcus aureus (strain USA300) OX=367830 GN=cinA PE=3 SV=1	0.004	3.279	2	1	2	1	383	43.2	6.25	3.82	1				Pf00994, Pf18146		cinA	A0A0H2XEJ4; saa:SAUSA300_1177		0	0		176.2	135.6	208.1														249	499.2	144.3	360.8	403.5
FALSE	High	Master Protein	A0A0H2XJ98	PTS system, glucose-specific IIA component OS=Staphylococcus aureus (strain USA300) OX=367830 GN=crr PE=4 SV=1	0.004	3.276	5	1	2	1	166	17.9	4.65	1.61	1				Pf00358		crr	A0A0H2XJ98; saa:SAUSA300_1315	Glycolysis / Gluconeogenesis; Starch and sucrose metabolism; Amino sugar and nucleotide sugar metabolism; Metabolic pathways; Phosphotransferase system (PTS)	5	0		94.5	91.4	84.9	86.4	97.5	108.3	109.9	65.5	61.2	91.7		68.2	107.1	77	26.3	130.6	99.2	135.5	79.6	150.5	519.2
FALSE	High	Master Protein	A0A0H2XFB5	Pectate lyase superfamily protein domain-containing protein OS=Staphylococcus aureus (strain USA300) OX=367830 GN=SAUSA300_1898 PE=4 SV=1	0.006	3.234	3	1	1	1	365	40.7	8.38	1.7	1				Pf12708			A0A0H2XFB5; saa:SAUSA300_1898		0	0													1510.3					391.1	250.2	648.1
FALSE	High	Master Protein	Q2FJE9	Ribosomal RNA small subunit methyltransferase A OS=Staphylococcus aureus (strain USA300) OX=367830 GN=rsmA PE=3 SV=1	0.007	3.175	3	1	3	1	297	33.7	5.8	0	1				Pf00398		rsmA	Q2FJE9; saa:SAUSA300_0470		0	0	112.5	132.4	203.9	141.4	64.2	114.2	56.3	39.5	46.2	45	106.7	96.4	25.1	110.3	62.4	105.1	67.4	109.8	111.8	120.8	224.2	215.5	99.2	172.8
FALSE	High	Master Protein	A0A0H2XIX9	Phage protein OS=Staphylococcus aureus (strain USA300) OX=367830 GN=SAUSA300_1215 PE=4 SV=1	0.007	3.156	11	1	7	1	65	7.5	4.56	9.46	1							A0A0H2XIX9; saa:SAUSA300_1215		0	0		155.4	120.2	195.5	12.9		31.9	79.9	53.5	33.9	102.7		77.3	46.8	25.4	22.1	120.4	324.8	254	96.2		24.5		16.6
FALSE	High	Master Protein	A0A0H2XDP9	ABC transporter, ATP-binding protein OS=Staphylococcus aureus (strain USA300) OX=367830 GN=SAUSA300_2357 PE=4 SV=1	0.007	3.15	3	1	8	1	243	27.2	7.15	9.29	1				Pf00005			A0A0H2XDP9; saa:SAUSA300_2357	ABC transporters	1	0		28.8	26.1	22.5	169.8	199.9	191.1	8	6.5	9	23.4	33.4	16	51.1	42	46.8	50.6	441.1	345.9	462		63.3	34.1
FALSE	High	Master Protein	A0A0H2XGN6	Phosphotransferase system, N-acetylglucosamine-specific IIBC component OS=Staphylococcus aureus (strain USA300) OX=367830 GN=nagE PE=4 SV=1	0.007	3.143	2	1	2	1	488	53.1	9	0	1				Pf00367, Pf02378		nagE	A0A0H2XGN6; saa:SAUSA300_1672	Amino sugar and nucleotide sugar metabolism; Phosphotransferase system (PTS)	2	0	48.2	100.4	130.6	112.6				61	41.2	98.8	50.5	64.1	35.3			25.2	24.6	255.7	251.1	233.4	77.9	66.9	46
FALSE	High	Master Protein	A0A0H2XHN7	CBS domain protein OS=Staphylococcus aureus (strain USA300) OX=367830 GN=SAUSA300_1651 PE=4 SV=1	0.007	3.134	2	1	1	1	432	48.5	8.66	0	1				Pf00571, Pf03061, Pf07085			A0A0H2XHN7; saa:SAUSA300_1651		0	0	51.4	401.7	527.4	523.1	70.8	141.7	124.7	71.8	43.5	97.3		59			58.5	118.8	35.4	105.1	78.3	88.3	18.3	26.8	26.5
FALSE	High	Master Protein	Q2FJ71	Glucosamine-6-phosphate deaminase OS=Staphylococcus aureus (strain USA300) OX=367830 GN=nagB PE=3 SV=1	0.007	3.132	7	1	2	1	252	28.4	5.74	0	1				Pf01182		nagB	Q2FJ71; saa:SAUSA300_0554	Amino sugar and nucleotide sugar metabolism; Metabolic pathways	2	0															111.2	241.1		428.5	590.8	279.3
FALSE	High	Master Protein	A0A0H2XFJ8	Uracil permease OS=Staphylococcus aureus (strain USA300) OX=367830 GN=pyrP PE=3 SV=1	0.007	3.11	2	1	2	1	435	46.6	8.88	0	1				Pf00860		pyrP	A0A0H2XFJ8; saa:SAUSA300_1092		0	0		81.3	83.5	74.9		135		131.1	79.2	177.8					45.4	51.9	14.9	68.7		103.6
FALSE	High	Master Protein	A0A0H2XDW3	Urocanate hydratase OS=Staphylococcus aureus (strain USA300) OX=367830 GN=hutU PE=3 SV=1	0.007	3.093	2	1	3	1	553	60.6	5.38	0	1				Pf01175, Pf17391, Pf17392		hutU	A0A0H2XDW3; saa:SAUSA300_2278	Histidine metabolism; Metabolic pathways	2	0		150.6	122.1	234.3					64.3				87.5		43.9	77.7		412.5	363.9	494.4
FALSE	High	Master Protein	A0A0H2XHL5	Thiol peroxidase OS=Staphylococcus aureus (strain USA300) OX=367830 GN=tpx PE=3 SV=1	0.007	3.087	6	1	2	1	164	18	4.75	1.66	1				Pf08534		tpx	A0A0H2XHL5; saa:SAUSA300_1659		0	0	17.7				30.3	24.5		55.4	132.7	47.1	50.8	18.4	101	46.4	719.7	1201	135.5	123.3	80.8	273.2	29.9		21.2	13.6
FALSE	High	Master Protein	A0A0H2XFD9	Diaminopimelate decarboxylase OS=Staphylococcus aureus (strain USA300) OX=367830 GN=lysA PE=3 SV=1	0.007	3.081	2	1	4	1	421	47	5.86	3.59	1				Pf00278, Pf02784		lysA	A0A0H2XFD9; saa:SAUSA300_1293	Lysine biosynthesis; D-Amino acid metabolism; Metabolic pathways; Biosynthesis of secondary metabolites; Microbial metabolism in diverse environments; Biosynthesis of amino acids	6	0		315.9	296.3	247.7	67.8	73.2	85.3				94.3		64.7	112.3	148.2	152.3	121.6	213.7	169.6	176.1	123.1	173.6	36	154.9
FALSE	High	Master Protein	A0A0H2XE00	2-dehydropantoate 2-reductase OS=Staphylococcus aureus (strain USA300) OX=367830 GN=panE PE=3 SV=1	0.007	3.056	3	1	3	1	286	32.3	6.11	0	1				Pf02558, Pf08546		panE	A0A0H2XE00; saa:SAUSA300_2535	Pantothenate and CoA biosynthesis; Metabolic pathways; Biosynthesis of secondary metabolites; Biosynthesis of cofactors	4	0		147.6	143.7	109.3		27.7		52	38.9	73.4	97.6		86.6	75	120.2	141.9	81.4	107.8	97.1	111.9	98.1	21.4	213.6
FALSE	High	Master Protein	A0A0H2XH39	Cell division protein FtsL OS=Staphylococcus aureus (strain USA300) OX=367830 GN=ftsL PE=3 SV=1	0.007	3.047	5	1	2	1	133	15.3	9.33	1.71	1				Pf04977		ftsL	A0A0H2XH39; saa:SAUSA300_1074		0	0		119.9	151.2	152.9	129.2	101.2	124.5	181.2	154.2	129.5	89.5	104.1	69.8	87.2	74.4	61.9	84.4	134.2	90.2	88
FALSE	High	Master Protein	Q2FEM9	Lipid II:glycine glycyltransferase OS=Staphylococcus aureus (strain USA300) OX=367830 GN=femX PE=3 SV=1	0.007	3.045	2	1	1	1	421	48.5	8.84	0	1				Pf02388		femX	Q2FEM9; saa:SAUSA300_2214	Peptidoglycan biosynthesis; Metabolic pathways	2	0		217.6	163.2	166.9		298.9	277	82.1			217.7		159.1	138.8	68.2	61.5		361.4	292.7
FALSE	High	Master Protein	P0C7Y0	Phenol-soluble modulin alpha 1 peptide OS=Staphylococcus aureus (strain USA300) OX=367830 GN=psmA1 PE=1 SV=1	0.007	3.011	43	1	3	1	21	2.3	9.72	3.79	1				Pf17063		psmA1	P0C7Y0		0	0					75.2	84.4	238.4	19.4	18.9	7.8			24	14.6							94.9	80		191.5
FALSE	High	Master Protein	A0A0H2XJW6	Leukotoxin LukE OS=Staphylococcus aureus (strain USA300) OX=367830 GN=lukE PE=3 SV=1	0.007	3.008	2	1	3	1	311	34.8	9.48	4.52	1				Pf07968		lukE	A0A0H2XJW6; saa:SAUSA300_1769	Staphylococcus aureus infection	1	0					2						3.7		3.7	4	566.6	831	275.7		2.9	1.5	4.1
FALSE	High	Master Protein	A0A0H2XGC3	Hypoxanthine phosphoribosyltransferase OS=Staphylococcus aureus (strain USA300) OX=367830 GN=hpt PE=3 SV=1	0.007	3.007	5	1	3	1	183	20.6	5.19	1.74	1				Pf00156		hpt	A0A0H2XGC3; saa:SAUSA300_0488	Purine metabolism; Metabolic pathways; Biosynthesis of secondary metabolites; Nucleotide metabolism	4	0																			821.5					161.5
FALSE	High	Master Protein	A0A0H2XIB6	ABC transporter, ATP-binding protein OS=Staphylococcus aureus (strain USA300) OX=367830 GN=SAUSA300_2288 PE=4 SV=1	0.007	2.968	3	1	4	1	299	33.7	6.62	1.7	1				Pf00005, Pf13732			A0A0H2XIB6; saa:SAUSA300_2288		0	0		50.2	51.8	41.5	138.9	151.6	130	73.7	68.8	73.1	110.3	92.4	103.9	129.8	89.1	59.3	152.5	277.6	170.6	226.6
FALSE	High	Master Protein	A0A0H2XJR5	Putative lysophospholipase OS=Staphylococcus aureus (strain USA300) OX=367830 GN=SAUSA300_1710 PE=3 SV=1	0.007	2.944	3	1	14	1	275	31.8	5.66	14.7	1				Pf12146			A0A0H2XJR5; saa:SAUSA300_1710	Glycerophospholipid metabolism	1	0		9.8		10.5			15.3	13.1	12.6	16.4					97.2	137		608.6	486.4	711.8
FALSE	High	Master Protein	A0A0H2XIX7	2-amino-4-hydroxy-6-hydroxymethyldihydropteridine diphosphokinase OS=Staphylococcus aureus (strain USA300) OX=367830 GN=folK PE=4 SV=1	0.007	2.939	7	1	2	1	158	18	5.21	0	1				Pf01288		folK	A0A0H2XIX7; saa:SAUSA300_0494	Folate biosynthesis; Metabolic pathways; Biosynthesis of cofactors	3	0		241.2	175.8	284.6									93.8			37.7		209.4	264.3	302
FALSE	High	Master Protein	A0A0H2XF27	Magnesium transporter MgtE OS=Staphylococcus aureus (strain USA300) OX=367830 GN=mgtE PE=3 SV=1	0.007	2.932	3	1	1	1	461	51.4	4.28	1.65	1				Pf00571, Pf01769, Pf03448		mgtE	A0A0H2XF27; saa:SAUSA300_0910		0	0		183.8	199	201.8	196.8	162.4	203.1	104.9	91.4	76.1	167.2	22.5	111.6	144.1	31.9	22.1	58.3	56.5	39	52.3	49.2	32.8		48.8
FALSE	High	Master Protein	Q2FH88	Nuclease SbcCD subunit C OS=Staphylococcus aureus (strain USA300) OX=367830 GN=sbcC PE=3 SV=1	0.007	2.926	1	1	1	1	1009	117.2	5.16	0	1				Pf13476, Pf13558		sbcC	Q2FH88; saa:SAUSA300_1243		0	0							185.2							154.6	169.4	174.6	134.8	287	448	831.3		310.1
FALSE	High	Master Protein	Q2FH32	TelA-like protein SAUSA300_1299 OS=Staphylococcus aureus (strain USA300) OX=367830 GN=SAUSA300_1299 PE=3 SV=1	0.007	2.926	3	1	1	1	378	43.4	6.1	0	1				Pf05816			Q2FH32; saa:SAUSA300_1299		0	0																		220.6	541.4	425.8
FALSE	High	Master Protein	Q2FF00	Probable DNA-directed RNA polymerase subunit delta OS=Staphylococcus aureus (strain USA300) OX=367830 GN=rpoE PE=3 SV=1	0.007	2.924	4	1	4	1	176	20.9	3.76	5.09	1				Pf05066	66840334	rpoE	Q2FF00; saa:SAUSA300_2082	RNA polymerase	1	0		71.6	69	73.5	46.9	29.2	38.7	52.4	32.4	43.2	47.7	28.7	56.5	19.8	28	38.9	36.8	273.2	397	137.4	40.8	97.8	29.8	44.8
FALSE	High	Master Protein	A0A0H2XKD5	GAF domain-containing protein OS=Staphylococcus aureus (strain USA300) OX=367830 GN=SAUSA300_2339 PE=4 SV=1	0.007	2.924	5	1	3	1	150	17.1	9.39	0	1				Pf13185			A0A0H2XKD5; saa:SAUSA300_2339	Two-component system	1	0			39.4	32.9			219.7					151.4		228.2	53.3	44.2		255.4	869.6	297.5			293.1
FALSE	High	Master Protein	A0A0H2XIE0	Glycosyl transferase, group 1 family protein OS=Staphylococcus aureus (strain USA300) OX=367830 GN=SAUSA300_1349 PE=4 SV=1	0.007	2.912	2	1	1	1	380	42.8	5.9	0	1				Pf00534, Pf13439			A0A0H2XIE0; saa:SAUSA300_1349		0	0		215.3	212.6	202.7	137.4	84.1	140.4	68.7	54	72.7	96.6	36.3	72.1	96	142.8	170.5	97.2	115.6	74.2	103.6	189.3			118.6
FALSE	High	Master Protein	A0A0H2XHF9	Putative cell wall enzyme EbsB OS=Staphylococcus aureus (strain USA300) OX=367830 GN=SAUSA300_1326 PE=4 SV=1	0.007	2.906	6	1	2	1	133	15.3	5.78	0	1				Pf13456			A0A0H2XHF9; saa:SAUSA300_1326	DNA replication	1	0		107.2	91.2	104.2	119.3										140.5	119.1	79.1	692.6	288.4	338.2	155
FALSE	High	Master Protein	A0A0H2XJW1	Threonylcarbamoyl-AMP synthase OS=Staphylococcus aureus (strain USA300) OX=367830 GN=SAUSA300_2070 PE=3 SV=1	0.007	2.898	3	1	2	1	348	38.4	5.17	0	1				Pf01300, Pf03481			A0A0H2XJW1; saa:SAUSA300_2070		0	0		160.8	169.2	141.4				135.6		159.7	236.4		171	236.1	333.3	382.8	176.8	135.9	86.4	124
FALSE	High	Master Protein	A0A0H2XJ17	Amino acid permease OS=Staphylococcus aureus (strain USA300) OX=367830 GN=SAUSA300_0566 PE=4 SV=1	0.007	2.852	3	1	1	1	494	54.3	8.79	0	1				Pf13520			A0A0H2XJ17; saa:SAUSA300_0566		0	0		66.2			433.9	293.2	316.9				399.4		277.4	229.6		15.9		172.1	125.1	150.4
FALSE	High	Master Protein	Q2FH00	Alanine dehydrogenase 1 OS=Staphylococcus aureus (strain USA300) OX=367830 GN=ald1 PE=3 SV=1	0.007	2.85	2	1	3	1	372	40.2	5.24	0	1				Pf01262, Pf05222		ald1	Q2FH00; saa:SAUSA300_1331	Alanine, aspartate and glutamate metabolism; Taurine and hypotaurine metabolism; Metabolic pathways	3	0							116.2
FALSE	High	Master Protein	Q2FHM9	Guanylate kinase OS=Staphylococcus aureus (strain USA300) OX=367830 GN=gmk PE=3 SV=1	0.008	2.836	5	1	2	1	207	24	5.44	0	1				Pf00625		gmk	Q2FHM9; saa:SAUSA300_1102	Purine metabolism; Metabolic pathways; Nucleotide metabolism	3	0	54	117.2	93.2	67	87.5	141.7	136.6	69.2	56	62.6	115.7	61	79.7	156.4	300.6	290.4	196.3	26.1	164.2	122.7			67.4
FALSE	High	Master Protein	A0A0H2XGG3	Hydrolase, haloacid dehalogenase-like family OS=Staphylococcus aureus (strain USA300) OX=367830 GN=SAUSA300_2267 PE=4 SV=1	0.008	2.83	5	1	2	1	211	23.6	5	1.86	1				Pf13419			A0A0H2XGG3; saa:SAUSA300_2267		0	0		320.7	190.6	303.4			405.4									35.6		424.9	352.4	293.4
FALSE	High	Master Protein	Q2FGH0	Superoxide dismutase [Mn/Fe] 1 OS=Staphylococcus aureus (strain USA300) OX=367830 GN=sodA PE=3 SV=1	0.008	2.785	7	1	1	1	199	22.7	5.19	0	1				Pf00081, Pf02777		sodA	Q2FGH0; saa:SAUSA300_1513		0	0																			892.8
FALSE	High	Master Protein	A0A0H2XI96	Rqc2 homolog RqcH OS=Staphylococcus aureus (strain USA300) OX=367830 GN=rqcH PE=3 SV=1	0.008	2.756	2	1	1	1	565	65.8	8.73	0	1				Pf05670, Pf05833		rqcH	A0A0H2XI96; saa:SAUSA300_1101		0	0			74.4	59.8			219.1			114.6					84.7	178.9		433.2	290.7	382.7
FALSE	High	Master Protein	A0A0H2XHZ8	Cell division protein DivIB OS=Staphylococcus aureus (strain USA300) OX=367830 GN=divIB PE=3 SV=1	0.008	2.755	2	1	4	1	439	50.2	8	2.06	1				Pf03799, Pf08478		divIB	A0A0H2XHZ8; saa:SAUSA300_1078		0	0				58.4														532	863.2	368.2
FALSE	High	Master Protein	Q2FEU3	6-phospho-beta-galactosidase OS=Staphylococcus aureus (strain USA300) OX=367830 GN=lacG PE=3 SV=1	0.008	2.747	2	1	3	1	470	54.5	5.27	0	1				Pf00232		lacG	Q2FEU3; saa:SAUSA300_2149	Galactose metabolism; Metabolic pathways	2	0			82.1	58.7	274							178.8		166.1			92.6	364.6	530.8	262.3			446.2
FALSE	High	Master Protein	A0A0H2XH29	Lactose phosphotransferase system repressor OS=Staphylococcus aureus (strain USA300) OX=367830 GN=SAUSA300_0683 PE=4 SV=1	0.008	2.746	3	1	2	1	253	28.3	7.11	1.7	1				Pf00455, Pf08220			A0A0H2XH29; saa:SAUSA300_0683		0	0						211.4						106.5				105.2			441.5	386.3	257.4	245.3		353.7
FALSE	High	Master Protein	A0A0H2XI57	Mannitol-specific phosphotransferase enzyme IIA component OS=Staphylococcus aureus (strain USA300) OX=367830 GN=SAUSA300_2106 PE=4 SV=1	0.008	2.73	2	1	1	1	710	81.1	5.25	0	1				Pf00359, Pf00874, Pf02302, Pf05043, Pf08279			A0A0H2XI57; saa:SAUSA300_2106		0	0																	125.3	420.7	539.9	280.3				559.4
FALSE	High	Master Protein	A0A0H2XH20	Protein from nitrogen regulatory protein P-II (GLNB) family OS=Staphylococcus aureus (strain USA300) OX=367830 GN=SAUSA300_0460 PE=4 SV=1	0.008	2.727	8	1	2	1	109	11.8	4.61	1.69	1				Pf06153			A0A0H2XH20; saa:SAUSA300_0460		0	0		123.1	112.4	122.3					164.9	121.2	266.4	87.2	198.6	199.5	58.3	35.2	106.9	254.1	159.2	188.5		463.2
FALSE	High	Master Protein	A0A0H2XH16	Delta-hemolysin OS=Staphylococcus aureus (strain USA300) OX=367830 GN=SAUSA300_1988 PE=3 SV=1	0.008	2.726	18	1	6	1	44	5	8.92	1.72	1				Pf05372			A0A0H2XH16; saa:SAUSA300_1988	Quorum sensing	1	0		83.7	67.1	160.1		7.4			4.9					123.2				0.8
FALSE	High	Master Protein	A0A0H2XJF7	Putative membrane protein OS=Staphylococcus aureus (strain USA300) OX=367830 GN=SAUSA300_2398 PE=3 SV=1	0.008	2.711	3	1	12	1	258	27.9	9.54	0	1				Pf03649			A0A0H2XJF7; saa:SAUSA300_2398		0	0	75.4	55.7	62.9	56.6	251.9	220.9	298.1		6.4		295.9	70	191.7	289.4	10.3	7.6	24.3	44.2	12.2	38.8	142.9	110.1	76.8	112.9
FALSE	High	Master Protein	Q2FG95	Probable cell wall amidase LytH OS=Staphylococcus aureus (strain USA300) OX=367830 GN=lytH PE=3 SV=1	0.008	2.707	7	1	1	1	291	32.7	8.15	0	1				Pf01520, Pf08239		lytH	Q2FG95; saa:SAUSA300_1588	Cationic antimicrobial peptide (CAMP) resistance	1	0		351.8	325	396				95.1		230.3		227.5		117.9	57.1	62.8		254.1	235.6	304.5
FALSE	High	Master Protein	A0A0H2XKA3	Accessory gene regulator protein C OS=Staphylococcus aureus (strain USA300) OX=367830 GN=agrC PE=4 SV=1	0.008	2.69	2	1	2	1	414	48	5.39	0	1				Pf14501		agrC	A0A0H2XKA3; saa:SAUSA300_1991	Two-component system; Quorum sensing	2	0	211.4	77.8	83.2	92.8	91.6	289.4	126.6		28.9	21.3	86.4	124.9	980.2	58.8				5.6		4.1	29.2	77.2	258.9	93.1
FALSE	High	Master Protein	A0A0H2XJK1	Uncharacterized protein OS=Staphylococcus aureus (strain USA300) OX=367830 GN=SAUSA300_0632 PE=4 SV=1	0.008	2.688	3	1	1	1	277	29.9	8.63	1.71	1				Pf02588, Pf10035			A0A0H2XJK1; saa:SAUSA300_0632		0	0	34.4	53.8	53.6	43	243.7	325.2	341.5	231.5	223.3	68.5	147.5	54.2	77.6	161.4	25.4	9	58.1	54.6	13.2	42.3	199.6	151.6	54.1	241.7
FALSE	High	Master Protein	A0A0H2XH96	DUF2750 domain-containing protein OS=Staphylococcus aureus (strain USA300) OX=367830 GN=SAUSA300_2085 PE=4 SV=1	0.008	2.685	4	1	1	1	223	25.8	4.86	0	1				Pf11042			A0A0H2XH96; saa:SAUSA300_2085		0	0		319.1	284.8	270.5											62.3	75.5		227.4	332.2	114
FALSE	High	Master Protein	A0A0H2XDU3	FMN-dependent NADPH-azoreductase OS=Staphylococcus aureus (strain USA300) OX=367830 GN=SAUSA300_0590 PE=3 SV=1	0.008	2.677	4	1	6	1	178	20.2	6.33	3.53	1				Pf03358			A0A0H2XDU3; saa:SAUSA300_0590		0	0	51.3	131.9	140	136.7	239.1	266.8	319.3	37.1		55.4	114.2	53.1	109.3	115.4	145.1	197.6	99.9	122.2	52.9	99.3			45.2
FALSE	High	Master Protein	A0A0H2XKE5	Toprim domain protein OS=Staphylococcus aureus (strain USA300) OX=367830 GN=SAUSA300_0794 PE=4 SV=1	0.008	2.673	5	1	3	1	128	14.7	6.52	0	1							A0A0H2XKE5; saa:SAUSA300_0794		0	0
FALSE	High	Master Protein	A0A0H2XHN9	Thiamine-binding protein domain-containing protein OS=Staphylococcus aureus (strain USA300) OX=367830 GN=SAUSA300_1506 PE=3 SV=1	0.008	2.672	6	1	4	1	109	12.3	5.96	0	1				Pf01910			A0A0H2XHN9; saa:SAUSA300_1506		0	0		95.7	96.2	80.2		35.5		81.3	66.7	71.1	88.9			126.6	58.1	56.1	95.5	173.1	263.2	153.7	289.5	493.3
FALSE	High	Master Protein	A0A0H2XHJ6	Putative hemin transport system permease protein HrtB OS=Staphylococcus aureus (strain USA300) OX=367830 GN=SAUSA300_2556 PE=3 SV=1	0.008	2.66	1	1	2	1	666	76.7	9.79	3.26	1				Pf02687			A0A0H2XHJ6; saa:SAUSA300_2556	ABC transporters; Two-component system	2	0								84.2	52.9		362.3		325.2	319.7	144.1	123.4	98.5		604.7
FALSE	High	Master Protein	A0A0H2XK21	2-oxoisovalerate dehydrogenase subunit alpha OS=Staphylococcus aureus (strain USA300) OX=367830 GN=SAUSA300_1466 PE=3 SV=1	0.008	2.651	4	1	3	1	330	36.2	5.31	0	1				Pf00676			A0A0H2XK21; saa:SAUSA300_1466	Valine, leucine and isoleucine degradation; Propanoate metabolism; Metabolic pathways; Biosynthesis of secondary metabolites	4	0			39.1	29.2												20.9		289.8	830	257.6
FALSE	High	Master Protein	Q2FG92	Adenine phosphoribosyltransferase OS=Staphylococcus aureus (strain USA300) OX=367830 GN=apt PE=3 SV=1	0.008	2.65	8	1	3	1	172	19.1	4.88	0	1				Pf00156		apt	Q2FG92; saa:SAUSA300_1591	Purine metabolism; Metabolic pathways; Nucleotide metabolism	3	0		127.3	80.1	116.9											193.3	350.4	84.8	319.1	540.7	292.2
FALSE	High	Master Protein	Q2FFZ5	UPF0354 protein SAUSA300_1689 OS=Staphylococcus aureus (strain USA300) OX=367830 GN=SAUSA300_1689 PE=3 SV=1	0.008	2.641	2	1	2	1	285	33	6.71	1.69	1				Pf07285			Q2FFZ5; saa:SAUSA300_1689		0	0		38.8							15.9		262.9	33.1	152.7		3.2	2		633.7	410.4	555.2	45.3	39.3
FALSE	High	Master Protein	A0A0H2XGP5	Glucose 1-dehydrogenase-like protein OS=Staphylococcus aureus (strain USA300) OX=367830 GN=SAUSA300_2416 PE=4 SV=1	0.008	2.641	4	1	1	1	212	23.4	4.79	0	1				Pf13561			A0A0H2XGP5; saa:SAUSA300_2416		0	0		188.1		243.7											378.1	531.3		344.3		430.3
FALSE	High	Master Protein	Q2FG88	Queuine tRNA-ribosyltransferase OS=Staphylococcus aureus (strain USA300) OX=367830 GN=tgt PE=3 SV=1	0.008	2.623	2	1	10	1	379	43.3	6.37	0	1				Pf01702		tgt	Q2FG88; saa:SAUSA300_1595		0	0	58.3	175.9	157	163.1	101	111.8	154.6	48.8	38.3	71.3	87.3	104.6	72	84.6	192.8	254	152.9	114.1	78.4	123.8	41.7	54.5	53.4	23.4
FALSE	High	Master Protein	A0A0H2XHM3	Glycine betaine/carnitine/choline ABC transporter ATP-binding protein OS=Staphylococcus aureus (strain USA300) OX=367830 GN=opuCa PE=3 SV=1	0.008	2.62	2	1	4	1	408	46.1	6.24	0	1				Pf00005, Pf00571		opuCa	A0A0H2XHM3; saa:SAUSA300_2393	ABC transporters	1	0		388.2	422.9	510.6	43.8		34.9	12.2			20.4		15.6	17.2	67	50.2	53.4	300.2	234.4	295.6	54.2	36.7		47.7
FALSE	High	Master Protein	Q2FDR1	Pantothenate synthetase OS=Staphylococcus aureus (strain USA300) OX=367830 GN=panC PE=3 SV=1	0.008	2.616	3	1	2	1	283	31.4	5.3	2.08	1				Pf02569		panC	Q2FDR1; saa:SAUSA300_2533	beta-Alanine metabolism; Pantothenate and CoA biosynthesis; Metabolic pathways; Biosynthesis of secondary metabolites; Biosynthesis of cofactors	5	0				111.7			223.8	152.4	107.2	107.4			135.7		147.3	236.3	91.2	270.4	285.6	259.4
FALSE	High	Master Protein	A0A0H2XH57	HIT family protein OS=Staphylococcus aureus (strain USA300) OX=367830 GN=SAUSA300_1787 PE=4 SV=1	0.008	2.615	6	1	16	1	140	15.9	5.03	5.29	1				Pf01230			A0A0H2XH57; saa:SAUSA300_1787		0	0	35.5	110.1	105.2	108.5	53.8	68	85.6	140.7	98	75.5	151.5	49.2	68.7	210	53.6	17.5	89.8	90.6	115	87.7	189.9	251.3	46.5	154.9
FALSE	High	Master Protein	A0A0H2XJC7	Hydrolase, HAD-superfamily, subfamily IIIA OS=Staphylococcus aureus (strain USA300) OX=367830 GN=SAUSA300_1557 PE=4 SV=1	0.008	2.613	4	1	3	1	175	20.2	9.73	0	1				Pf13419			A0A0H2XJC7; saa:SAUSA300_1557		0	0	57.6	41.5	51	47	142.3	97.4	143.6	40.2	33.2	57.2	80	44.5	69.8	72.4	37.9	60.8	42.8	202.2	84.5	114.5	105.4	56.6	57.3	41.9
FALSE	High	Master Protein	A0A0H2XHG6	Methicillin resistance protein FemB OS=Staphylococcus aureus (strain USA300) OX=367830 GN=femB PE=3 SV=1	0.008	2.612	2	1	5	1	419	49.6	5.68	0	1				Pf02388		femB	A0A0H2XHG6; saa:SAUSA300_1270	Peptidoglycan biosynthesis; Metabolic pathways	2	0	27.7	110.3	113.6	107.6	83.9	71.4	95.1	51.3	38.6	64.6	82.8	36.1	53.5	112.1	78.2	92.8	78.8	247	97.4	195	205.4	182.8	42.1	103.2
FALSE	High	Master Protein	A0A0H2XG63	Glycerate kinase family protein OS=Staphylococcus aureus (strain USA300) OX=367830 GN=SAUSA300_0726 PE=3 SV=1	0.008	2.6	2	1	14	1	374	41.8	5.16	0	1				Pf02595			A0A0H2XG63; saa:SAUSA300_0726	Glycine, serine and threonine metabolism; Glycerolipid metabolism; Glyoxylate and dicarboxylate metabolism; Metabolic pathways; Biosynthesis of secondary metabolites; Microbial metabolism in diverse environments	6	0	81	37.8	34.6	25.7	97	88.2	75.6	34.8	42.1	29.4	90.5	57.5	1751	61.7	18.5	8.1	23.7	6.4	2.4	5	110.3	71.2	97.4	104.6
FALSE	High	Master Protein	Q2FDY2	Putative NAD(P)H nitroreductase SAUSA300_2462 OS=Staphylococcus aureus (strain USA300) OX=367830 GN=SAUSA300_2462 PE=3 SV=1	0.008	2.588	6	1	1	1	223	25.4	5.83	0	1				Pf00881			Q2FDY2; saa:SAUSA300_2462		0	0																		356.9	384.4	380.5
FALSE	High	Master Protein	A0A0H2XIW0	Putative surface protein OS=Staphylococcus aureus (strain USA300) OX=367830 GN=SAUSA300_0883 PE=4 SV=1	0.008	2.586	5	1	1	1	144	15.8	9.29	0	1				Pf03642			A0A0H2XIW0; saa:SAUSA300_0883	Staphylococcus aureus infection	1	0		219.4	237.3	192	242.4		254.1			89.2	291.8	51.4			108.1	136.1	138.4	322.8	224.2	216		56.7
FALSE	High	Master Protein	A0A0H2XDQ5	Neutral metalloproteinase OS=Staphylococcus aureus (strain USA300) OX=367830 GN=aur PE=3 SV=1	0.008	2.584	2	1	1	1	509	56.3	5.27	0	1				Pf01447, Pf02868, Pf03413, Pf07504		aur	A0A0H2XDQ5; saa:SAUSA300_2572	Cationic antimicrobial peptide (CAMP) resistance; Staphylococcus aureus infection	2	0									274.7	580
FALSE	High	Master Protein	Q2FH89	Nuclease SbcCD subunit D OS=Staphylococcus aureus (strain USA300) OX=367830 GN=sbcD PE=3 SV=1	0.008	2.579	2	1	5	1	373	42.9	5.08	1.75	1				Pf00149, Pf12320		sbcD	Q2FH89; saa:SAUSA300_1242		0	0	189.1	54					208.1						138.4		41	25.5		322.3	249.3	308	249.6		334.4	189.7
FALSE	High	Master Protein	A0A0H2XFH1	Ribosomal silencing factor RsfS OS=Staphylococcus aureus (strain USA300) OX=367830 GN=rsfS PE=3 SV=1	0.009	2.574	6	1	7	1	117	13.5	4.79	4.35	1				Pf02410		rsfS	A0A0H2XFH1; saa:SAUSA300_1551		0	0	24	117	89.1	88.5		42.8	19.1	37.5	25.9	48.4		28.8	23.2	87.4	86.1	114.1	75.3	272.2	179.7	200.6	178.7	149.8	16.8	142.2
FALSE	High	Master Protein	A0A0H2XJ76	Malonyl CoA-acyl carrier protein transacylase OS=Staphylococcus aureus (strain USA300) OX=367830 GN=fabD PE=3 SV=1	0.009	2.561	3	1	4	1	308	33.6	4.92	1.61	1				Pf00698		fabD	A0A0H2XJ76; saa:SAUSA300_1123	Fatty acid biosynthesis; Metabolic pathways; Biosynthesis of secondary metabolites; Fatty acid metabolism	4	0		153.9	113.3	137.8									170.3		543.9	432.6	334.5	120.6	182.8	129.3
FALSE	High	Master Protein	A0A0H2XK67	Uncharacterized protein OS=Staphylococcus aureus (strain USA300) OX=367830 GN=SAUSA300_1744 PE=4 SV=1	0.009	2.556	4	1	9	1	183	21.2	7.85	5.22	1							A0A0H2XK67; saa:SAUSA300_1744		0	0																		577.1	585.5	658.4
FALSE	High	Master Protein	Q2FHA3	Homoserine kinase OS=Staphylococcus aureus (strain USA300) OX=367830 GN=thrB PE=3 SV=1	0.009	2.556	2	1	1	1	304	33.2	5.45	0	1				Pf00288, Pf08544		thrB	Q2FHA3; saa:SAUSA300_1228	Glycine, serine and threonine metabolism; Metabolic pathways; Biosynthesis of secondary metabolites; Microbial metabolism in diverse environments; Biosynthesis of amino acids	5	0		365.4	388.1	322.7	108.1	96.9	113.4	29.2			190.4		125.1	105.8	61.9	82.4	74.1	183	259.9	223.5	40.8			30.2
FALSE	High	Master Protein	A0A0H2XJ40	Aldose 1-epimerase OS=Staphylococcus aureus (strain USA300) OX=367830 GN=galM PE=4 SV=1	0.009	2.549	2	1	2	1	339	39.3	5.2	0	1				Pf01263		galM	A0A0H2XJ40; saa:SAUSA300_2285	Glycolysis / Gluconeogenesis; Galactose metabolism; Metabolic pathways; Biosynthesis of secondary metabolites; Microbial metabolism in diverse environments	5	0	202.2	100.7	91.4	69.2	31.1	33.5	43	17.7	133.9	14.6	50.2	305.4	55.6	26.2	36.9	183.2	124.8	117.9	34.9	151.7	61.6	48.5	295.5	45.4
FALSE	High	Master Protein	A0A0H2XIE8	ATP-dependent DNA helicase RecG OS=Staphylococcus aureus (strain USA300) OX=367830 GN=recG PE=3 SV=1	0.009	2.546	2	1	1	1	686	78.3	6.3	0	1				Pf00270, Pf00271, Pf17191, Pf19833		recG	A0A0H2XIE8; saa:SAUSA300_1120	Homologous recombination	1	0		345.6	372.3	350.6								70.6	59.2		135.4	270.3		258.7	227.4	258.3		136.8
FALSE	High	Master Protein	A0A0H2XFA5	Putative GTP-binding protein OS=Staphylococcus aureus (strain USA300) OX=367830 GN=SAUSA300_1556 PE=4 SV=1	0.009	2.543	2	1	2	1	366	41.1	8.24	0	1				Pf01926			A0A0H2XFA5; saa:SAUSA300_1556		0	0		344.5	362	325.1	104.1	98.6	114.9	43.6	29.3	41.4					92.7	146.1	12.6	142.9	152.6	217	37.9	43.4		35.2
FALSE	Medium	Master Protein	Q2FEF1	Isopentenyl-diphosphate delta-isomerase OS=Staphylococcus aureus (strain USA300) OX=367830 GN=fni PE=3 SV=1	0.01	2.536	3	1	2	1	349	38.7	5.34	0	1				Pf01070		fni	Q2FEF1; saa:SAUSA300_2292	Terpenoid backbone biosynthesis; Metabolic pathways; Biosynthesis of secondary metabolites	3	0		119.4	53.7	87.4							303.6				58.1			188	386.2	207				659.2
FALSE	Medium	Master Protein	A0A0H2XDH0	PTS system, arbutin-like IIBC component OS=Staphylococcus aureus (strain USA300) OX=367830 GN=glvC PE=4 SV=1	0.01	2.533	1	1	7	1	534	59.3	8.38	8.78	1				Pf00367, Pf02378		glvC	A0A0H2XDH0; saa:SAUSA300_2270	Starch and sucrose metabolism; Phosphotransferase system (PTS)	2	0		927.9	1139.6	1088.3														71		75.8
FALSE	Medium	Master Protein	A0A0H2XEM3	ATP synthase gamma chain OS=Staphylococcus aureus (strain USA300) OX=367830 GN=atpG PE=3 SV=1	0.01	2.529	3	1	1	1	265	29.5	5.27	0	1				Pf00231		atpG	A0A0H2XEM3; saa:SAUSA300_2059	Oxidative phosphorylation; Metabolic pathways	2	0		205.2	224.4	200											288.6	182.7	430.7	262.2	178.1	173.4
FALSE	Medium	Master Protein	Q2FI19	Probable quinol oxidase subunit 3 OS=Staphylococcus aureus (strain USA300) OX=367830 GN=qoxC PE=3 SV=1	0.01	2.523	5	1	4	1	201	23	6.39	0	1				Pf00510	66839255	qoxC	Q2FI19; saa:SAUSA300_0961	Oxidative phosphorylation; Metabolic pathways	2	0	55	27.1	43.5	39.5		158.8	155.2	181.8	148.9	152.3	83	86.3	44	220.7	72.1	64.9	251.6	61.3	106	118.5	109.6	37.4	71.3	185.3
FALSE	Medium	Master Protein	A0A0H2XE92	Uncharacterized protein OS=Staphylococcus aureus (strain USA300) OX=367830 GN=SAUSA300_2206 PE=4 SV=1	0.01	2.523	5	1	1	1	129	14.6	9.72	0	1							A0A0H2XE92; saa:SAUSA300_2206		0	0	16.1	129.1	160.4	186.2	32.2	55.3	47.6				132.7	32	80.1	185.6	101.3	66.7	73	180.5	80.5	162.3	118.3	68.7		206
FALSE	Medium	Master Protein	Q2FFR1	Signal transduction protein TRAP OS=Staphylococcus aureus (strain USA300) OX=367830 GN=traP PE=3 SV=1	0.012	2.512	4	1	6	1	167	19.5	6.61	1.88	1						traP	Q2FFR1; saa:SAUSA300_1784		0	0			157.4				130							454	117.3			212.2	238.3	178.1		373.4		348.8
FALSE	Medium	Master Protein	A0A0H2XJH3	Pyridoxamine 5'-phosphate oxidase putative domain-containing protein OS=Staphylococcus aureus (strain USA300) OX=367830 GN=SAUSA300_2327 PE=4 SV=1	0.012	2.512	11	1	2	1	140	15.9	4.97	0	1				Pf01243			A0A0H2XJH3; saa:SAUSA300_2327		0	0															58.7			507.3	464.1	235.6
FALSE	Medium	Master Protein	A0A0H2XG83	Amino acid permease OS=Staphylococcus aureus (strain USA300) OX=367830 GN=SAUSA300_2383 PE=4 SV=1	0.012	2.504	2	1	1	1	469	52.5	9.42	0	1				Pf00324			A0A0H2XG83; saa:SAUSA300_2383		0	0					118.2								669						684.5	298.2		235.1
FALSE	Medium	Master Protein	A0A0H2XGE1	ParB-like partition protein OS=Staphylococcus aureus (strain USA300) OX=367830 GN=SAUSA300_0361 PE=3 SV=1	0.012	2.503	4	1	3	1	281	32.8	9.44	0	1				Pf02195, Pf17762			A0A0H2XGE1; saa:SAUSA300_0361		0	0	51.1	178.6	180.8	184	558.6	240.8	416.9	106.1	71.9	106	88.6	52.2	61	68.7				148.2	49.7	87	24.1		60.5
FALSE	Medium	Master Protein	A0A0H2XE66	NfeD-like C-terminal domain-containing protein OS=Staphylococcus aureus (strain USA300) OX=367830 GN=SAUSA300_1534 PE=4 SV=1	0.012	2.5	4	1	2	1	227	25	5.88	0	1				Pf01957			A0A0H2XE66; saa:SAUSA300_1534		0	0	35.3	157.5			345.7	234.7	470.4	93	88.9	91.9	109.7	113.6	65.7				35.4		102.9		45.5	81.9	68.6	35.7
FALSE	Medium	Master Protein	Q2FH29	Uncharacterized protein SAUSA300_1302 OS=Staphylococcus aureus (strain USA300) OX=367830 GN=SAUSA300_1302 PE=3 SV=1	0.012	2.494	3	1	1	1	263	29.4	5.14	0	1				Pf07728, Pf08406			Q2FH29; saa:SAUSA300_1302		0	0		149.8	126.1	113.9	564		473.6						170.6	196	65.1	55.9		45.4	65.7	40	494.8
FALSE	Medium	Master Protein	Q2FG31	UPF0173 metal-dependent hydrolase SAUSA300_1653 OS=Staphylococcus aureus (strain USA300) OX=367830 GN=SAUSA300_1653 PE=3 SV=1	0.012	2.488	4	1	1	1	229	25.2	5.36	0	1				Pf13483			Q2FG31; saa:SAUSA300_1653		0	0			90.1	96.9			301.3	95.7		112.4							121	433.2	183.5	229.6			397.2
FALSE	Medium	Master Protein	A0A0H2XJT5	Acetyltransferase, GNAT family OS=Staphylococcus aureus (strain USA300) OX=367830 GN=SAUSA300_0451 PE=4 SV=1	0.012	2.485	5	1	14	1	174	19.9	4.98	0	1				Pf13527			A0A0H2XJT5; saa:SAUSA300_0451		0	0	65	101.1	102.5	89.5	98.1	80.6	90.7	36.8	42.8	53.9	126.7	42	104.2	123.6	147.6	219.2	162.5	140.1	162.8	76.6	65.1	58.7	61.5	43.2
FALSE	Medium	Master Protein	A0A0H2XH66	Oligopeptide permease, peptide-binding protein OS=Staphylococcus aureus (strain USA300) OX=367830 GN=opp-1A PE=3 SV=1	0.012	2.484	2	1	3	1	532	60	8.7	0	1				Pf00496		opp-1A	A0A0H2XH66; saa:SAUSA300_2411	ABC transporters	1	0	136.7	105.4	157.3	135.4				248.6	162	444.8		266					47	202	160.4	210.1			198.8
FALSE	Medium	Master Protein	A0A0H2XJ71	Uncharacterized protein OS=Staphylococcus aureus (strain USA300) OX=367830 GN=SAUSA300_0856 PE=4 SV=1	0.012	2.482	6	1	1	1	127	14.9	8.32	0	1				Pf08810			A0A0H2XJ71; saa:SAUSA300_0856	Two-component system	1	0		83.6	64.6	58.2	246.1			64.7	145.4	122	171.1	160.4						78.7	110.9	62.1	341.5		392.8	245
FALSE	Medium	Master Protein	A0A0H2XFX3	Serine-aspartate repeat family protein, SdrH OS=Staphylococcus aureus (strain USA300) OX=367830 GN=sdrH PE=4 SV=1	0.013	2.473	3	1	1	1	417	46.4	7.97	0	1						sdrH	A0A0H2XFX3; saa:SAUSA300_1985		0	0		61.1	51.2	217.6												48.1		767.1	468.1	508
FALSE	Medium	Master Protein	A0A0H2XI72	triacylglycerol lipase OS=Staphylococcus aureus (strain USA300) OX=367830 GN=SAUSA300_0320 PE=4 SV=1	0.013	2.471	2	1	4	1	690	76.4	9.06	0	1				Pf04650			A0A0H2XI72; saa:SAUSA300_0320	Glycerolipid metabolism; Metabolic pathways	2	0	97	15.9	11.7	9				198.8	184.6	298	510.1	104.7	275.7	574.8	37.1	48.9	31.9				178.5	143.3	110.1	284.7
FALSE	Medium	Master Protein	A0A0H2XK53	Putative lipoprotein OS=Staphylococcus aureus (strain USA300) OX=367830 GN=SAUSA300_1379 PE=4 SV=1	0.013	2.468	3	1	6	1	305	35.2	6.32	0	1				Pf07901			A0A0H2XK53; saa:SAUSA300_1379		0	0			69.7					82.1						140	31.7			725.7	587.1	704.3
FALSE	Medium	Master Protein	A0A0H2XIW6	RNA-binding S4 domain-containing protein OS=Staphylococcus aureus (strain USA300) OX=367830 GN=SAUSA300_0484 PE=4 SV=1	0.013	2.457	10	1	6	1	87	9.9	9.7	0	1				Pf01479			A0A0H2XIW6; saa:SAUSA300_0484		0	0		91.6	149.2	83.4	37.6	37.1	45.3	66.7	50.7	62.2	48.9	69.9	49.8	70.7	18.3	28	41.8	100.2	212.8	180.5	142.8	139		134.7
FALSE	Medium	Master Protein	Q2FE81	2,3-bisphosphoglycerate-dependent phosphoglycerate mutase OS=Staphylococcus aureus (strain USA300) OX=367830 GN=gpmA PE=3 SV=1	0.013	2.442	3	1	3	1	228	26.7	5.39	0	1				Pf00300		gpmA	Q2FE81; saa:SAUSA300_2362	Glycolysis / Gluconeogenesis; Glycine, serine and threonine metabolism; Methane metabolism; Metabolic pathways; Biosynthesis of secondary metabolites; Microbial metabolism in diverse environments; Carbon metabolism; Biosynthesis of amino acids	8	0	45.4	102.8	114.9	125.9		66.4	79.8	22.8		19.9	76.9	58.5	62.1	109.3	48.7	26.6	65.2	63	60.3		57.8	305.8	69.3	152
FALSE	Medium	Master Protein	Q2FIB4	Argininosuccinate synthase OS=Staphylococcus aureus (strain USA300) OX=367830 GN=argG PE=3 SV=1	0.013	2.44	2	1	3	1	401	44.4	5	0	1				Pf00764		argG	Q2FIB4; saa:SAUSA300_0864	Arginine biosynthesis; Alanine, aspartate and glutamate metabolism; Metabolic pathways; Biosynthesis of secondary metabolites; Biosynthesis of amino acids	5	0	33.7		22.1								122.4					537.5		201	109.2	221.7	58	68.3
FALSE	Medium	Master Protein	A0A0H2XHB2	Glycine betaine transporter OS=Staphylococcus aureus (strain USA300) OX=367830 GN=SAUSA300_2145 PE=4 SV=1	0.013	2.44	2	1	2	1	520	57.6	8.65	0	1				Pf02028			A0A0H2XHB2; saa:SAUSA300_2145		0	0				212.2														322.7	771.1	533.1
FALSE	Medium	Master Protein	Q2FF09	Thymidine kinase OS=Staphylococcus aureus (strain USA300) OX=367830 GN=tdk PE=3 SV=1	0.013	2.433	8	1	1	1	199	22.2	6.01	0	1				Pf00265		tdk	Q2FF09; saa:SAUSA300_2073	Pyrimidine metabolism; Metabolic pathways; Nucleotide metabolism	3	0		594.7	726	1025.9							83.4		75.9		17.3		40.1	22.3	103.5	20.2
FALSE	Medium	Master Protein	A0A0H2XH03	Uncharacterized protein OS=Staphylococcus aureus (strain USA300) OX=367830 GN=SAUSA300_1303 PE=4 SV=1	0.013	2.428	13	1	1	1	67	7.9	5.38	1.91	1				Pf20111			A0A0H2XH03; saa:SAUSA300_1303		0	0					304.8													352.4	331.8	268.7	283.2	349.7		130.2
FALSE	Medium	Master Protein	A0A0H2XG19	Penicillin-binding protein 4 OS=Staphylococcus aureus (strain USA300) OX=367830 GN=pbp4 PE=3 SV=1	0.013	2.424	2	1	2	1	431	48.2	9.22	0	1				Pf00768, Pf09211		pbp4	A0A0H2XG19; saa:SAUSA300_0629	Peptidoglycan biosynthesis; Metabolic pathways	2	0	88.3	237.8	221.5	179.5	120.6	100.1	114.7				145.6	129.4		119.8	29	53.7	28.1	215.7	221.6	119.1			143.1
FALSE	Medium	Master Protein	Q2FES9	Uncharacterized hydrolase SAUSA300_2163 OS=Staphylococcus aureus (strain USA300) OX=367830 GN=SAUSA300_2163 PE=3 SV=1	0.013	2.422	3	1	2	1	271	31.8	5.52	0	1				Pf05116			Q2FES9; saa:SAUSA300_2163		0	0		347.9	262.9	261.7								76.3			186	236.7	129.8				170.5			241.9
FALSE	Medium	Master Protein	Q2FI79	Adapter protein MecA OS=Staphylococcus aureus (strain USA300) OX=367830 GN=mecA PE=3 SV=1	0.013	2.396	3	1	2	1	239	28.3	4.5	0	1				Pf05389		mecA	Q2FI79; saa:SAUSA300_0899		0	0	153.5	42.3	44.5	32	214.2	220	227.1	79.5	99	69.1	89.1	107.5	62.4	113.5	39.1	17.4	64.8	4.7	0.7	3.8	245.4	308	178.6	225
FALSE	Medium	Master Protein	A0A0H2XFW0	Pyruvate ferredoxin oxidoreductase, beta subunit OS=Staphylococcus aureus (strain USA300) OX=367830 GN=SAUSA300_1183 PE=4 SV=1	0.014	2.38	3	1	1	1	288	31.3	5.48	0	1				Pf02775, Pf12367			A0A0H2XFW0; saa:SAUSA300_1183	Glycolysis / Gluconeogenesis; Citrate cycle (TCA cycle); Pyruvate metabolism; Butanoate metabolism; Metabolic pathways; Biosynthesis of secondary metabolites; Microbial metabolism in diverse environments; Carbon metabolism	8	0				411.6					147.4	222.2	97.9		137			419.6		289.7	278.2	266
FALSE	Medium	Master Protein	A0A0H2XH27	HEPN domain-containing protein OS=Staphylococcus aureus (strain USA300) OX=367830 GN=SAUSA300_1180 PE=4 SV=1	0.015	2.324	10	1	5	1	71	8.2	4.93	3.95	1							A0A0H2XH27; saa:SAUSA300_1180		0	0	21.7	569.6	494.1	483.3	145.2	144.1	128.7	38.7	33	30.7	41	24.9	26.3	47.2	25.9	23.6	20.4	206.9	80.4	60.8	78.7	86.1		67.2
FALSE	Medium	Master Protein	A0A0H2XH00	Fibrinogen-binding protein OS=Staphylococcus aureus (strain USA300) OX=367830 GN=SAUSA300_1052 PE=4 SV=1	0.015	2.32	9	1	1	1	109	12.6	10.42	0	1				Pf12199			A0A0H2XH00; saa:SAUSA300_1052		0	0
FALSE	Medium	Master Protein	A0A0H2XIM7	Scaffold protein Nfu/NifU N-terminal domain-containing protein OS=Staphylococcus aureus (strain USA300) OX=367830 GN=SAUSA300_1323 PE=4 SV=1	0.015	2.319	8	1	3	1	83	9.4	4.7	0	1				Pf08712			A0A0H2XIM7; saa:SAUSA300_1323		0	0				72.3	54.8		188			52.5			83.9	93.7				160.5	152.7	45.5	138.3	352.3	160.2	624.9
FALSE	Medium	Master Protein	A0A0H2XHI3	Inositol monophosphatase family protein OS=Staphylococcus aureus (strain USA300) OX=367830 GN=SAUSA300_1007 PE=4 SV=1	0.015	2.318	3	1	4	1	275	30.5	5.22	6.02	1				Pf00459			A0A0H2XHI3; saa:SAUSA300_1007	Streptomycin biosynthesis; Inositol phosphate metabolism; Metabolic pathways; Biosynthesis of secondary metabolites	4	0	61.5	55.2	48.3	45.3	14.5	19.8	13.4	34.6	21.9	27.5	76.4	85.6	68.1	72.6	37.9	42.2	31.2	202.9	392.9	284.7	96.1	163.9		79
FALSE	Medium	Master Protein	Q2FEZ8	Type II pantothenate kinase OS=Staphylococcus aureus (strain USA300) OX=367830 GN=coaW PE=3 SV=1	0.015	2.314	3	1	1	1	267	29.1	5.77	0	1				Pf03630		coaW	Q2FEZ8; saa:SAUSA300_2084	Pantothenate and CoA biosynthesis; Metabolic pathways; Biosynthesis of cofactors	3	0			310.4		485.6										102.1	191.6		504.1	474	439.2
FALSE	Medium	Master Protein	Q2FHJ9	Ribosome maturation factor RimM OS=Staphylococcus aureus (strain USA300) OX=367830 GN=rimM PE=3 SV=1	0.015	2.309	5	1	3	1	167	19.1	4.97	0	1				Pf01782, Pf05239		rimM	Q2FHJ9; saa:SAUSA300_1132		0	0													395						509.8
FALSE	Medium	Master Protein	A0A0H2XF46	Uncharacterized protein OS=Staphylococcus aureus (strain USA300) OX=367830 GN=SAUSA300_0858 PE=4 SV=1	0.015	2.304	8	1	4	1	114	13.4	8.31	0	1				Pf00575			A0A0H2XF46; saa:SAUSA300_0858		0	0				43.6	120.5	122.5				293		48.2	147.8					421	206.2	367.9	208.2	137.5	102.4
FALSE	Medium	Master Protein	Q2FFL4	Low molecular weight protein-tyrosine-phosphatase PtpA OS=Staphylococcus aureus (strain USA300) OX=367830 GN=ptpA PE=3 SV=1	0.015	2.293	11	1	2	1	154	17.5	4.81	0	1				Pf01451		ptpA	Q2FFL4; saa:SAUSA300_1862	Two-component system	1	0			93.9	282.8						61.3								363.2	225.6	478.3
FALSE	Medium	Master Protein	A0A0H2XK24	Serine acetyltransferase OS=Staphylococcus aureus (strain USA300) OX=367830 GN=cysE PE=3 SV=1	0.015	2.287	5	1	1	1	215	23.7	9.36	0	1				Pf00132		cysE	A0A0H2XK24; saa:SAUSA300_0514	Cysteine and methionine metabolism; Exopolysaccharide biosynthesis; Sulfur metabolism; Metabolic pathways; Biosynthesis of secondary metabolites; Microbial metabolism in diverse environments; Carbon metabolism; Biosynthesis of amino acids	8	0		213.1	357.2	260								501						245.3	216.9	190.7
FALSE	Medium	Master Protein	Q2FI59	UDP-N-acetylmuramoyl-L-alanyl-D-glutamate--L-lysine ligase OS=Staphylococcus aureus (strain USA300) OX=367830 GN=murE PE=3 SV=1	0.015	2.272	3	1	1	1	493	54.1	5.63	0	1				Pf01225, Pf02875, Pf08245		murE	Q2FI59; saa:SAUSA300_0919	Peptidoglycan biosynthesis; Metabolic pathways	2	0		149.8		232.3												47.1		493.6	749.5	312.4
FALSE	Medium	Master Protein	A0A0H2XHH5	Putative lipoprotein OS=Staphylococcus aureus (strain USA300) OX=367830 GN=SAUSA300_1478 PE=4 SV=1	0.016	2.263	6	1	1	1	118	14.1	8.46	1.62	1				Pf14729			A0A0H2XHH5; saa:SAUSA300_1478		0	0					219.1	251.5	229.9		17.4		36.3			17							69.2	30.8		54.4
FALSE	Medium	Master Protein	A0A0H2XHG1	Flavin reductase like domain-containing protein OS=Staphylococcus aureus (strain USA300) OX=367830 GN=SAUSA300_2590 PE=4 SV=1	0.016	2.261	4	1	1	1	230	25.9	5.17	0	1				Pf01613			A0A0H2XHG1; saa:SAUSA300_2590		0	0		577.7	662.6	533.7				156.4	150.1	187.6					296.6	344.8	270.3
FALSE	Medium	Master Protein	A0A0H2XFF0	Conserved hypothetical phage protein OS=Staphylococcus aureus (strain USA300) OX=367830 GN=SAUSA300_1426 PE=4 SV=1	0.017	2.248	7	1	4	1	120	13.7	4.84	0	1							A0A0H2XFF0; saa:SAUSA300_1426		0	0	31.9	130.4	116.3	85.3			38.9					28.2			166.8	167.4	114.6	315.2	447.1	249.5	36.3
FALSE	Medium	Master Protein	Q2FK01	D-ribose pyranase OS=Staphylococcus aureus (strain USA300) OX=367830 GN=rbsD PE=3 SV=1	0.017	2.247	5	1	1	1	134	15.2	6	0	1				Pf05025		rbsD	Q2FK01; saa:SAUSA300_0263	ABC transporters	1	0	59.7	103.5	105.5	86.9	63.6	75.5	72.5	52.2	46.9	46.2	58	76.6	50.5	50.4	63.3	51.5	56.5	142.5	160.7	155.8	89.9	163.8	119.5	62.6
FALSE	Medium	Master Protein	A0A0H2XIC0	Mannosyl-glycoprotein endo-beta-N-acetylglucosamidase-like domain-containing protein OS=Staphylococcus aureus (strain USA300) OX=367830 GN=SAUSA300_1720 PE=3 SV=1	0.017	2.232	4	1	1	1	284	32.5	9.25	0	1				Pf01832			A0A0H2XIC0; saa:SAUSA300_1720		0	0				180.6				989.8				106.1			114.2			276.7	223.9
FALSE	Medium	Master Protein	Q2FG29	Alanine dehydrogenase 2 OS=Staphylococcus aureus (strain USA300) OX=367830 GN=ald2 PE=3 SV=1	0.019	2.229	2	1	2	1	372	40.1	5.85	1.87	1				Pf01262, Pf05222		ald2	Q2FG29; saa:SAUSA300_1655	Alanine, aspartate and glutamate metabolism; Taurine and hypotaurine metabolism; Metabolic pathways	3	0		195.8	247.4	238.3				119	139.7	132					129.3	106.6	86.6	317.2	104.3	230
FALSE	Medium	Master Protein	A0A0H2XG51	PTS system lactose-specific EIIA component OS=Staphylococcus aureus (strain USA300) OX=367830 GN=lacF PE=4 SV=1	0.019	2.227	8	1	4	1	103	11.4	5.2	0	1				Pf02255		lacF	A0A0H2XG51; saa:SAUSA300_2151	Galactose metabolism; Metabolic pathways; Phosphotransferase system (PTS)	3	0	124.1	122.6	95.9	108.9										55.8	26.1	24.9		257.5	597.6	194.4			71
FALSE	Medium	Master Protein	A0A0H2XIS1	D-isomer specific 2-hydroxyacid dehydrogenase OS=Staphylococcus aureus (strain USA300) OX=367830 GN=SAUSA300_0834 PE=3 SV=1	0.019	2.216	3	1	1	1	319	35.3	5.12	0	1				Pf00389, Pf02826			A0A0H2XIS1; saa:SAUSA300_0834	Glyoxylate and dicarboxylate metabolism; Metabolic pathways; Biosynthesis of secondary metabolites; Microbial metabolism in diverse environments	4	0		169.2	170	185.7				37.8		28.4	169			140.7	50.8	79	42.4	232.7	182.2	137.4				77.4
FALSE	Medium	Master Protein	Q2FG38	Acetyl-coenzyme A carboxylase carboxyl transferase subunit alpha OS=Staphylococcus aureus (strain USA300) OX=367830 GN=accA PE=1 SV=1	0.019	2.206	3	1	3	1	314	35	5.33	0	1				Pf03255		accA	Q2FG38; saa:SAUSA300_1646	Fatty acid biosynthesis; Pyruvate metabolism; Propanoate metabolism; Metabolic pathways; Biosynthesis of secondary metabolites; Microbial metabolism in diverse environments; Carbon metabolism; Fatty acid metabolism	8	0		178.6	166.4	136.1											297.1	346.8	184.1	321.2	214.8	293.6
FALSE	Medium	Master Protein	Q2FJG3	Nucleoid-associated protein SAUSA300_0453 OS=Staphylococcus aureus (strain USA300) OX=367830 GN=SAUSA300_0453 PE=3 SV=1	0.019	2.201	8	1	2	1	105	11.6	5.1	0	1				Pf02575	66838757; 74186581		Q2FJG3; saa:SAUSA300_0453		0	0		65.1	69.8	67.7	72.3			126.9	118.1	71.7	92.6			65.4		96.5	102.8	144.8	243.3	149.7		748.2
FALSE	Medium	Master Protein	A0A0H2XJN3	Glycolytic operon regulator OS=Staphylococcus aureus (strain USA300) OX=367830 GN=SAUSA300_0755 PE=3 SV=1	0.018	2.187	4	1	2	1	337	37.2	6.19	0	1				Pf04198			A0A0H2XJN3; saa:SAUSA300_0755		0	0
FALSE	Medium	Master Protein	A0A0H2XIV1	Uncharacterized protein OS=Staphylococcus aureus (strain USA300) OX=367830 GN=SAUSA300_pUSA030030 PE=4 SV=1	0.018	2.186	1	1	3	1	538	63.8	4.58	1.73	1							A0A0H2XIV1; saa:SAUSA300_pUSA0330		0	0
FALSE	Medium	Master Protein	A0A0H2XJD2	Zinc metalloprotease OS=Staphylococcus aureus (strain USA300) OX=367830 GN=SAUSA300_1155 PE=3 SV=1	0.018	2.177	2	1	1	1	394	44.3	9	0	1				Pf02163, Pf13180			A0A0H2XJD2; saa:SAUSA300_1155		0	0
FALSE	Medium	Master Protein	A0A0H2XIS3	Putative staphylococcal enterotoxin OS=Staphylococcus aureus (strain USA300) OX=367830 GN=SAUSA300_0370 PE=3 SV=1	0.018	2.172	4	1	1	1	203	23.2	9.52	0	1							A0A0H2XIS3; saa:SAUSA300_0370		0	0	156.4	67	62.8	38	252.4		271.7	90.7	124.5	87.2	116.6			128.4	117.6	74.4	125.8				321.5	331.2	182.8	296.8
FALSE	Medium	Master Protein	Q2FGY5	3'-5' exonuclease DinG OS=Staphylococcus aureus (strain USA300) OX=367830 GN=dinG PE=3 SV=1	0.02	2.17	1	1	2	1	897	104.2	6.84	0	1				Pf00929, Pf13307		dinG	Q2FGY5; saa:SAUSA300_1346		0	0	103.3					108.1	199.8	100.3	81.1		219.9	173.1	255.3	157.1		186.3	148.5	180.2		266.2	160.8	382.4	180	167.9
FALSE	Medium	Master Protein	A0A0H2XH06	DNA methylase adenine-specific domain-containing protein OS=Staphylococcus aureus (strain USA300) OX=367830 GN=SAUSA300_1658 PE=4 SV=1	0.02	2.163	2	1	2	1	315	35.9	5.17	0	1				Pf02384			A0A0H2XH06; saa:SAUSA300_1658		0	0				423.7															810.6	673.5
FALSE	Medium	Master Protein	A0A0H2XIY5	Oligoendopeptidase F OS=Staphylococcus aureus (strain USA300) OX=367830 GN=pepF PE=3 SV=1	0.021	2.15	1	1	1	1	604	69.2	4.77	0	1				Pf01432, Pf08439		pepF	A0A0H2XIY5; saa:SAUSA300_1278		0	0							239.2						442.9	314.8				429.1	490.3	364.8
FALSE	Medium	Master Protein	A0A0H2XJ49	Putative endonuclease III OS=Staphylococcus aureus (strain USA300) OX=367830 GN=SAUSA300_0597 PE=4 SV=1	0.021	2.146	3	1	9	1	211	25	7.36	1.61	1				Pf00730			A0A0H2XJ49; saa:SAUSA300_0597		0	0															701.5	1168.2	1629.4
FALSE	Medium	Master Protein	A0A0H2XER5	DNA mismatch repair protein-like protein OS=Staphylococcus aureus (strain USA300) OX=367830 GN=SAUSA300_2001 PE=4 SV=1	0.021	2.144	1	1	6	1	536	61.3	7.58	1.72	1				Pf00488			A0A0H2XER5; saa:SAUSA300_2001		0	0		178.6	227.6	229.9			61.7	150.8	144	183.4								249.3	250.6	281.9	272.2			70.8
FALSE	Medium	Master Protein	A0A0H2XHY9	TPR domain protein OS=Staphylococcus aureus (strain USA300) OX=367830 GN=SAUSA300_0746 PE=4 SV=1	0.021	2.144	1	1	1	1	479	57	5.19	0	1				Pf14559			A0A0H2XHY9; saa:SAUSA300_0746		0	0	159.2	42.9				271.3					161						119.2		309.2	392	171		210
FALSE	Medium	Master Protein	A0A0H2XJ21	Ribulose-5-phosphate reductase OS=Staphylococcus aureus (strain USA300) OX=367830 GN=tarJ PE=3 SV=1	0.021	2.138	2	1	2	1	341	38.4	5.12	1.76	1				Pf00107, Pf08240		tarJ	A0A0H2XJ21; saa:SAUSA300_0250	Pentose and glucuronate interconversions; Metabolic pathways	2	0		212.2	182.7	162.4	108.6			143.9	174.1	144.2	74.4		297.8	116.8	106.8	174.3	122.5	160.1	90.6	87.5
FALSE	Medium	Master Protein	A0A0H2XHS8	Cardiolipin synthase OS=Staphylococcus aureus (strain USA300) OX=367830 GN=SAUSA300_1216 PE=3 SV=1	0.021	2.135	3	1	1	1	493	56.3	7.68	0	1				Pf13091, Pf13396			A0A0H2XHS8; saa:SAUSA300_1216	Glycerophospholipid metabolism; Metabolic pathways	2	0		111.1		145									220.4					595.8	440.9	465.9
FALSE	Medium	Master Protein	A0A0H2XGI7	CDP-glycerol glycerophosphotransferase family protein OS=Staphylococcus aureus (strain USA300) OX=367830 GN=SAUSA300_2314 PE=3 SV=1	0.021	2.134	2	1	1	1	557	64.5	6.38	0	1				Pf04464			A0A0H2XGI7; saa:SAUSA300_2314		0	0						244.1	185.4	71		100.4	238.3		112.6	223.7				256.7	201.1	431.8			270.3
FALSE	Medium	Master Protein	Q2FJ88	Ribulokinase OS=Staphylococcus aureus (strain USA300) OX=367830 GN=araB PE=3 SV=1	0.021	2.131	1	1	3	1	545	61	6.11	0	1				Pf00370, Pf02782		araB	Q2FJ88; saa:SAUSA300_0537	Pentose and glucuronate interconversions; Metabolic pathways	2	0		187.2	171.3	169	60.7		330.7	64.4		79.8	59.4		44.7	85.2	184	286.9	124.8	102.1	82.1	76.9	197.1			68.9
FALSE	Medium	Master Protein	A0A0H2XGT3	Sulfite reductase flavoprotein OS=Staphylococcus aureus (strain USA300) OX=367830 GN=SAUSA300_2554 PE=4 SV=1	0.021	2.128	1	1	1	1	626	72.2	4.67	0	1				Pf00175, Pf00258, Pf00667			A0A0H2XGT3; saa:SAUSA300_2554	Sulfur metabolism; Metabolic pathways; Microbial metabolism in diverse environments	3	0						264.9	325.3				215.5		74.2	191.1	96.7	111.4	106.5	281.8	321.5	211.1			117.2
FALSE	Medium	Master Protein	A0A0H2XG21	Uncharacterized protein OS=Staphylococcus aureus (strain USA300) OX=367830 GN=SAUSA300_0336 PE=4 SV=1	0.021	2.119	5	1	2	1	146	17.5	6.67	0	1				Pf08877			A0A0H2XG21; saa:SAUSA300_0336		0	0	539.2										222.3					107.4	163.5	414.2	135.6				366.8	310.7
FALSE	Medium	Master Protein	Q2FF19	ATP synthase subunit c OS=Staphylococcus aureus (strain USA300) OX=367830 GN=atpE PE=3 SV=1	0.022	2.113	17	1	2	1	70	7	6.46	0	1				Pf00137	72469830	atpE	Q2FF19; saa:SAUSA300_2063	Oxidative phosphorylation; Metabolic pathways	2	0		397.8	358.7	198.5				508.3					27.1		524	86			17.8	36.7
FALSE	Medium	Master Protein	A0A0H2XHE7	Rhodanese-like domain protein OS=Staphylococcus aureus (strain USA300) OX=367830 GN=SAUSA300_1703 PE=4 SV=1	0.022	2.102	13	1	2	1	103	11.3	4.67	0	1				Pf00581			A0A0H2XHE7; saa:SAUSA300_1703		0	0		89.8					308.5								32.3			136.2	271.2	121.7	376.1		754	278.1
FALSE	Medium	Master Protein	A0A0H2XIE6	Putative lipoprotein OS=Staphylococcus aureus (strain USA300) OX=367830 GN=SAUSA300_1376 PE=4 SV=1	0.022	2.096	2	1	2	1	304	34.6	6.83	0	1				Pf07901			A0A0H2XIE6; saa:SAUSA300_1376		0	0		214.7	241.6	192.9	41.1		41.1			209.3			78.7	164.6	111	121.5	151.6	206.6	144.3	150	42.3
FALSE	Medium	Master Protein	A0A0H2XHK6	Iron-dependent repressor OS=Staphylococcus aureus (strain USA300) OX=367830 GN=SAUSA300_0621 PE=3 SV=1	0.023	2.088	7	1	1	1	214	24.9	5.53	0	1				Pf01325, Pf02742, Pf04023			A0A0H2XHK6; saa:SAUSA300_0621		0	0		160.3	492.8	72												60.9		221.6	624.5	336.9
FALSE	Medium	Master Protein	A0A0H2XKJ6	DUF805 domain-containing protein OS=Staphylococcus aureus (strain USA300) OX=367830 GN=SAUSA300_2289 PE=4 SV=1	0.023	2.074	5	1	3	1	215	24.9	6.54	0	1				Pf05656			A0A0H2XKJ6; saa:SAUSA300_2289		0	0	11.2	15.2	23.7	19				534.8	554.7	382.9	356.4	17.9	221.8	319.7
FALSE	Medium	Master Protein	Q2FIT5	Histidine protein kinase SaeS OS=Staphylococcus aureus (strain USA300) OX=367830 GN=saeS PE=3 SV=1	0.023	2.07	2	1	1	1	351	39.7	5.33	0	1				Pf00512, Pf02518		saeS	Q2FIT5; saa:SAUSA300_0690	Two-component system	1	0				53.3						34.9					226.6	430.5		267	648.9	161.2
FALSE	Medium	Master Protein	A0A0H2XEM9	CBS domain pair protein OS=Staphylococcus aureus (strain USA300) OX=367830 GN=SAUSA300_1524 PE=4 SV=1	0.023	2.067	5	1	2	1	179	20.5	8.35	0	1				Pf00571			A0A0H2XEM9; saa:SAUSA300_1524		0	0		305.1	224.7	418.9	152.9		128	47.6		36.4					82	142.5		283.9	220.6	230.1
FALSE	Medium	Master Protein	A0A0H2XJ99	Transfer complex protein TraF OS=Staphylococcus aureus (strain USA300) OX=367830 GN=traF PE=4 SV=1	0.023	2.061	1	1	3	1	426	50.2	7.24	0	1						traF	A0A0H2XJ99; saa:SAUSA300_pUSA0315		0	0		371.7	402.2	333.3	51.4		45.6			13.2	17.8	32.6		13.2	381.4	484.9	305.4	429.2	154	214.3				13.3
FALSE	Medium	Master Protein	Q2FHV0	Iron-regulated surface determinant protein C OS=Staphylococcus aureus (strain USA300) OX=367830 GN=isdC PE=3 SV=1	0.023	2.061	4	1	1	1	227	24.8	8.95	0	1				Pf05031		isdC	Q2FHV0; saa:SAUSA300_1030		0	0	145.5	42.3			167.3	184.7	149.7	103.8	106.8	110	107.5	83.1	67.8	96.8			75.6	35.3		26.6	395.1	306.3	162.4	281.9
FALSE	Medium	Master Protein	A0A0H2XFK1	Glutathione S-transferase-related transmembrane protein OS=Staphylococcus aureus (strain USA300) OX=367830 GN=SAUSA300_2350 PE=3 SV=1	0.023	2.058	5	1	1	1	155	17.4	9.19	0	1				Pf08327			A0A0H2XFK1; saa:SAUSA300_2350		0	0		302.9	271.7	306.1														366.8	251	254
FALSE	Medium	Master Protein	Q2FHZ0	DNA-directed RNA polymerase subunit epsilon OS=Staphylococcus aureus (strain USA300) OX=367830 GN=rpoY PE=3 SV=1	0.023	2.034	18	1	1	1	72	8.7	5.43	0	1				Pf07288	66839285	rpoY	Q2FHZ0; saa:SAUSA300_0990		0	0								306.2	285									634.9	498.7	431.9
FALSE	Medium	Master Protein	A0A0H2XJR8	16S rRNA (Guanine(966)-N(2))-methyltransferase RsmD OS=Staphylococcus aureus (strain USA300) OX=367830 GN=SAUSA300_1023 PE=4 SV=1	0.023	2.031	4	1	2	1	180	20.2	6.8	0	1				Pf03602			A0A0H2XJR8; saa:SAUSA300_1023		0	0		85.9	98.5	113.5		101.6	88	22		47.1	42.3	37.2	45.7	61.3	63	182.3	48.8	289	285.7	381.1	46.1	71.5		127.5
FALSE	Medium	Master Protein	A0A0H2XJQ7	Lipid II isoglutaminyl synthase (glutamine-hydrolyzing) subunit GatD OS=Staphylococcus aureus (strain USA300) OX=367830 GN=gatD PE=3 SV=1	0.023	2.025	3	1	3	1	243	27.4	5.68	0	1				Pf07685		gatD	A0A0H2XJQ7; saa:SAUSA300_1872	Peptidoglycan biosynthesis; Metabolic pathways	2	0		51.6	74.1	46.2				24.9		27.1	139.6		157.1	96.4	100.8	159.2	130.8	184.5	259.7	333.5		206.8	389.4
FALSE	Medium	Master Protein	A0A0H2XHM0	Capsular polysaccharide biosynthesis protein Cap5I OS=Staphylococcus aureus (strain USA300) OX=367830 GN=cap5I PE=4 SV=1	0.023	2.019	2	1	5	1	369	42.6	9.11	0	1				Pf13439		cap5I	A0A0H2XHM0; saa:SAUSA300_0160		0	0		77	75.4	78.8				158.6	115.9	90.4	97		51	118.2	77.6	68.7	80.4	100.5	200.7	156.7	164.7	182.6		193
FALSE	Medium	Master Protein	Q2FGX4	Chorismate synthase OS=Staphylococcus aureus (strain USA300) OX=367830 GN=aroC PE=3 SV=1	0.024	2	2	1	2	1	388	43	5.92	0	1				Pf01264		aroC	Q2FGX4; saa:SAUSA300_1357	Phenylalanine, tyrosine and tryptophan biosynthesis; Metabolic pathways; Biosynthesis of secondary metabolites; Biosynthesis of amino acids	4	0		334	303.1	363.6	110.2					46.5	99.1		62.6	71.4	112.4	210.3		229.7	210.5	214.1		277.1
FALSE	Medium	Master Protein	A0A0H2XGC4	Transcription factor FapR OS=Staphylococcus aureus (strain USA300) OX=367830 GN=fapR PE=3 SV=1	0.024	1.999	5	1	1	1	190	22	9.44	0	1				Pf03061		fapR	A0A0H2XGC4; saa:SAUSA300_1121		0	0							1287.8												161.2					1561.8
FALSE	Medium	Master Protein	A0A0H2XK48	General stress protein 20U OS=Staphylococcus aureus (strain USA300) OX=367830 GN=dps PE=3 SV=1	0.024	1.997	6	1	2	1	147	16.7	4.64	0	1				Pf00210		dps	A0A0H2XK48; saa:SAUSA300_2092		0	0											603.4		688.3	665.4	143.4	116	745.5
FALSE	Medium	Master Protein	A0A0H2XGW2	Transcription regulatory protein OS=Staphylococcus aureus (strain USA300) OX=367830 GN=SAUSA300_2326 PE=4 SV=1	0.024	1.993	2	1	1	1	701	81.8	6.52	0	1				Pf12833			A0A0H2XGW2; saa:SAUSA300_2326		0	0		124.4	143.1	161			240.4		92.7			144.5				104.7		161.1	121.6	142
FALSE	Medium	Master Protein	A0A0H2XHM1	Delta-aminolevulinic acid dehydratase OS=Staphylococcus aureus (strain USA300) OX=367830 GN=hemB PE=3 SV=1	0.024	1.99	2	1	1	1	324	36.6	5.41	0	1				Pf00490		hemB	A0A0H2XHM1; saa:SAUSA300_1615	Porphyrin metabolism; Metabolic pathways; Biosynthesis of secondary metabolites; Microbial metabolism in diverse environments; Biosynthesis of cofactors	5	0			56.4	37.7									99.6					80.8	273.3	176.5			319.9	214
FALSE	Medium	Master Protein	A0A0H2XGA3	Extracellular matrix and plasma binding protein OS=Staphylococcus aureus (strain USA300) OX=367830 GN=SAUSA300_0775 PE=4 SV=1	0.024	1.989	12	1	1	1	156	17.7	9.16	0	1							A0A0H2XGA3; saa:SAUSA300_0775		0	0															1431.8	2068.2
FALSE	Medium	Master Protein	Q2FED6	Putative hemin transport system permease protein HrtB OS=Staphylococcus aureus (strain USA300) OX=367830 GN=hrtB PE=3 SV=1	0.024	1.988	3	1	1	1	351	39.5	9.1	0	1				Pf02687		hrtB	Q2FED6; saa:SAUSA300_2307	ABC transporters	1	0	630.3											825.1			161.9	104.3	166.2	308.8	177.2	76.5			611.9
FALSE	Medium	Master Protein	A0A0H2XDZ1	Peptide ABC transporter, permease protein OS=Staphylococcus aureus (strain USA300) OX=367830 GN=SAUSA300_0202 PE=3 SV=1	0.024	1.973	2	1	1	1	387	43	9.41	0	1				Pf00528			A0A0H2XDZ1; saa:SAUSA300_0202	Quorum sensing	1	0		104	133.2	132.3	273.3		385.2	78.6		141.2	102.6	134.6		285.3		112	32.3	358.6		185.7
FALSE	Medium	Master Protein	Q2FFX3	6,7-dimethyl-8-ribityllumazine synthase OS=Staphylococcus aureus (strain USA300) OX=367830 GN=ribH PE=3 SV=1	0.026	1.96	5	1	1	1	154	16.4	5.99	0	1				Pf00885		ribH	Q2FFX3; saa:SAUSA300_1712	Riboflavin metabolism; Metabolic pathways; Biosynthesis of secondary metabolites; Biosynthesis of cofactors	4	0	810.1	176.3	105								300.4		266.5		80.6	31.9		511.9	149.4	134.7
FALSE	Medium	Master Protein	A0A0H2XHD2	Uncharacterized protein OS=Staphylococcus aureus (strain USA300) OX=367830 GN=SAUSA300_1734 PE=3 SV=1	0.026	1.955	6	1	2	1	159	18.4	5.95	0	1				Pf00293			A0A0H2XHD2; saa:SAUSA300_1734		0	0	164.5	106.8	163.8	125.8	118						128.6	68.3			114.5	196.1	77.7	221.5	171.2	308.5
FALSE	Medium	Master Protein	A0A0H2XGC7	Hydrolase, alpha/beta hydrolase fold family OS=Staphylococcus aureus (strain USA300) OX=367830 GN=SAUSA300_0604 PE=3 SV=1	0.026	1.946	4	1	1	1	262	30.2	7.77	0	1				Pf00561			A0A0H2XGC7; saa:SAUSA300_0604		0	0	59.7		35.9	59.1	154.2	207.7	255					67.5			33.7	6	91					220.1	68	93.2
FALSE	Medium	Master Protein	A0A0H2XF25	Putative transporter OS=Staphylococcus aureus (strain USA300) OX=367830 GN=SAUSA300_2449 PE=4 SV=1	0.026	1.94	2	1	6	1	425	47.6	9.55	0	1				Pf07690			A0A0H2XF25; saa:SAUSA300_2449		0	0	21.8	35.3	44.2	38.2	118.5	119.7	98.5	329.2	260.5	137.4	66.1	14.7	61.6	69.1	36.4	28.6	79.5	129.6	111	75	64.3	132.1	2.4	79.7
FALSE	Medium	Master Protein	A0A0H2XGE7	Phosphomethylpyrimidine kinase OS=Staphylococcus aureus (strain USA300) OX=367830 GN=thiD PE=3 SV=1	0.026	1.938	3	1	1	1	276	30.2	6.21	0	1				Pf08543		thiD	A0A0H2XGE7; saa:SAUSA300_2049	Thiamine metabolism; Metabolic pathways; Biosynthesis of cofactors	3	0	22.1	52	43.3	39.7	643.3	958.9	755.5	23.2	14.2	20.7	212.4	30	134.2	170.8	22.2	17.4	23.3	26.9	29	30.3	29.3		15	19.5
FALSE	Medium	Master Protein	A0A0H2XG78	D-isomer specific 2-hydroxyacid dehydrogenase family protein OS=Staphylococcus aureus (strain USA300) OX=367830 GN=SAUSA300_1843 PE=3 SV=1	0.026	1.936	2	1	1	1	316	35.9	5.9	0	1				Pf00389, Pf02826			A0A0H2XG78; saa:SAUSA300_1843		0	0	71.6	520.6	584.7	533.1	27.1			84.4	67.9	72.2	247.2	39.9			108.6	151.9	79.5					105.8		125.5
FALSE	Medium	Master Protein	A0A0H2XF07	Putative zinc-binding dehydrogenase OS=Staphylococcus aureus (strain USA300) OX=367830 GN=SAUSA300_2317 PE=4 SV=1	0.026	1.897	3	1	2	1	300	32.8	6	0	1				Pf00107, Pf08240			A0A0H2XF07; saa:SAUSA300_2317	Propanoate metabolism; Metabolic pathways	2	0	79.3	249.9	161.8	231.4	191.9	176.7	224.3	41	54.3	61.2	130.1	110.6	194.4	111.2	73.1	67.8	26.2	91.8	67	89.7			71.1
FALSE	Medium	Master Protein	A0A0H2XGU8	Putative pyridoxal phosphate-dependent acyltransferase OS=Staphylococcus aureus (strain USA300) OX=367830 GN=hisC PE=3 SV=1	0.027	1.886	2	1	1	1	337	38.2	5.86	0	1				Pf00155		hisC	A0A0H2XGU8; saa:SAUSA300_2610	Histidine metabolism; Tyrosine metabolism; Phenylalanine metabolism; Phenylalanine, tyrosine and tryptophan biosynthesis; Novobiocin biosynthesis; Metabolic pathways; Biosynthesis of secondary metabolites; Biosynthesis of amino acids	8	0		219.4	237.3	192	242.4		254.1			89.2	291.8	51.4			108.1	136.1	138.4	322.8	224.2	216		56.7
FALSE	Medium	Master Protein	A0A0H2XDN2	Oxidoreductase, Gfo/Idh/MocA family OS=Staphylococcus aureus (strain USA300) OX=367830 GN=SAUSA300_0212 PE=4 SV=1	0.029	1.859	2	1	1	1	358	39.2	5.26	0	1				Pf01408, Pf02894			A0A0H2XDN2; saa:SAUSA300_0212		0	0		92.6	115.3	107.9	64	70.5	101.5	150	121.3	115.5	63		69.4	56.6	42.9	63	92.3	94.3	107	100.4	188.5	254		186.9
FALSE	Medium	Master Protein	Q2FGL3	Arginine repressor OS=Staphylococcus aureus (strain USA300) OX=367830 GN=argR PE=3 SV=1	0.029	1.857	10	1	3	1	150	17.1	5.63	0	1				Pf01316, Pf02863	66839710	argR	Q2FGL3; saa:SAUSA300_1469		0	0		44.5		61.4					55									342	527.9	394.5
FALSE	Medium	Master Protein	A0A0H2XEI5	ESAT-6 secretion machinery protein EssA OS=Staphylococcus aureus (strain USA300) OX=367830 GN=SAUSA300_0280 PE=3 SV=1	0.029	1.849	5	1	6	1	152	17.4	9.7	0	1				Pf10661			A0A0H2XEI5; saa:SAUSA300_0280		0	0					106.9	299	94.6	652.8	727.7	584.4				10	118.8	82.5	119.8							13.5
FALSE	Medium	Master Protein	Q2FHR0	Putative cysteine ligase BshC OS=Staphylococcus aureus (strain USA300) OX=367830 GN=bshC PE=3 SV=1	0.029	1.848	2	1	1	1	537	62.8	6.19	0	1				Pf10079		bshC	Q2FHR0; saa:SAUSA300_1071		0	0				97.4						168.3					342.5	302.2	194.5	378.4	331.7	304
FALSE	Medium	Master Protein	A0A0H2XHJ5	Probable cysteine desulfurase OS=Staphylococcus aureus (strain USA300) OX=367830 GN=sufS PE=3 SV=1	0.029	1.844	2	1	1	1	413	46.2	5.57	0	1				Pf00266		sufS	A0A0H2XHJ5; saa:SAUSA300_0820	Selenocompound metabolism; Metabolic pathways	2	0	275.8	257.4	159.9	134.3		332.6	253.3	67.1	103.5		240.4			118.7	44.7	38.7	82.6	60.6	43.5	52.3		300.8	259.5
FALSE	Medium	Master Protein	A0A0H2XH84	Putative XpaC protein OS=Staphylococcus aureus (strain USA300) OX=367830 GN=SAUSA300_1298 PE=4 SV=1	0.029	1.811	3	1	4	1	209	24.7	9.63	0	1				Pf10112			A0A0H2XH84; saa:SAUSA300_1298		0	0	64.7	270.8	285.6	293.3	138.1	133.1	152.1	53.5	54.3	52.4	195.4	61	124.1	141.2	54.4	44.2	61.6	79	63.6	60.3			59.9
FALSE	Medium	Master Protein	A0A0H2XIM4	DUF87 domain-containing protein OS=Staphylococcus aureus (strain USA300) OX=367830 GN=SAUSA300_1483 PE=4 SV=1	0.031	1.807	1	1	4	1	831	95.5	5.49	0	1				Pf12846			A0A0H2XIM4; saa:SAUSA300_1483		0	0	171.2	26.8	24.2	17.4	227.8	292.9	202.1	69.2	97.4	62	92.4	97.5	60.7	91.6	28.6	10.4	77.8	2.7		1.8	209.2	311.7	244.9	137.3
FALSE	Medium	Master Protein	A0A0H2XHY4	Penicillin-binding protein 2 OS=Staphylococcus aureus (strain USA300) OX=367830 GN=mecA PE=3 SV=1	0.031	1.806	1	1	1	1	668	76.1	8.72	0	1				Pf00905, Pf03717, Pf05223		mecA	A0A0H2XHY4; saa:SAUSA300_0032	Peptidoglycan biosynthesis; Metabolic pathways; beta-Lactam resistance	3	0
FALSE	Medium	Master Protein	Q2FJP6	30S ribosomal protein S18 OS=Staphylococcus aureus (strain USA300) OX=367830 GN=rpsR PE=3 SV=1	0.034	1.779	9	1	2	1	80	9.3	11	3.56	1				Pf01084	66838675	rpsR	Q2FJP6; saa:SAUSA300_0368	Ribosome	1	0		154.9											1539.8			50.6		248.4	468.3	261.7
FALSE	Medium	Master Protein	A0A0H2XHK2	Clumping factor B OS=Staphylococcus aureus (strain USA300) OX=367830 GN=clfB PE=4 SV=1	0.033	1.776	1	1	3	1	899	95.7	4.15	0	1				Pf00746, Pf04650, Pf10425, Pf17961		clfB	A0A0H2XHK2; saa:SAUSA300_2565	Staphylococcus aureus infection	1	0		363.5	396.2	716.5				65.3	83.1	43.1				195.7	53.1		103.3	54.9	73		321.4	389.9		162
FALSE	Medium	Master Protein	Q2FDH1	Pyrrolidone-carboxylate peptidase OS=Staphylococcus aureus (strain USA300) OX=367830 GN=pcp PE=3 SV=1	0.033	1.772	3	1	1	1	212	23.2	5.48	0	1				Pf01470		pcp	Q2FDH1; saa:SAUSA300_2623		0	0					60.9	124.3	119.2	98.9	74.4		80.4	83.1			157.8	188	185.8	137.6	272	284.9
FALSE	Medium	Master Protein	Q2FKB7	Phosphonates import ATP-binding protein PhnC OS=Staphylococcus aureus (strain USA300) OX=367830 GN=phnC PE=3 SV=1	0.033	1.772	3	1	1	1	257	28.7	8.1	0	1				Pf00005		phnC	Q2FKB7; saa:SAUSA300_0144	ABC transporters	1	0				59.7	170		192.9	143.4		112.5	172.8	170.1	184.3	149.8	78.4			209.8	406.5	177.2		379
FALSE	Medium	Master Protein	Q2FHV6	Phosphopantetheine adenylyltransferase OS=Staphylococcus aureus (strain USA300) OX=367830 GN=coaD PE=3 SV=1	0.033	1.767	6	1	1	1	160	18.4	6.68	0	1				Pf01467	66839319	coaD	Q2FHV6; saa:SAUSA300_1024	Pantothenate and CoA biosynthesis; Metabolic pathways; Biosynthesis of cofactors	3	0																		533.1	742.6	474.9
FALSE	Medium	Master Protein	A0A0H2XJ69	Multidrug resistance protein B, drug resistance transporter OS=Staphylococcus aureus (strain USA300) OX=367830 GN=SAUSA300_2298 PE=3 SV=1	0.033	1.763	2	1	1	1	643	70.9	9.04	0	1				Pf07690			A0A0H2XJ69; saa:SAUSA300_2298		0	0			180.2		331.8	217.7	432.6	160	109.6	152.8								312.8	380.1
FALSE	Medium	Master Protein	Q2FH51	Phosphate import ATP-binding protein PstB OS=Staphylococcus aureus (strain USA300) OX=367830 GN=pstB PE=3 SV=1	0.033	1.761	3	1	2	1	283	32.1	6.54	0	1				Pf00005		pstB	Q2FH51; saa:SAUSA300_1280	ABC transporters	1	0	122.6	86	53.7		275.3		80	48.2	64.9	48.6	57.3	289.9		68.2	12.7	13.3	23.9	43.7	11	27.1	117.7	67.4	344
FALSE	Medium	Master Protein	Q2FHL4	50S ribosomal protein L28 OS=Staphylococcus aureus (strain USA300) OX=367830 GN=rpmB PE=3 SV=1	0.036	1.753	11	1	2	1	62	7	12.23	0	1				Pf00830	61498368; 66839416	rpmB	Q2FHL4; saa:SAUSA300_1117	Ribosome	1	0		74.9	81.7	81.3		130.2		74.9	62.1	38.6	86.2	33.9		241.5	84.7	60.3	38.6	77.2		84.5	523.3	19.8		206.1
FALSE	Medium	Master Protein	A0A0H2XJA9	Primosomal protein DnaI OS=Staphylococcus aureus (strain USA300) OX=367830 GN=dnaI PE=4 SV=1	0.037	1.744	3	1	1	1	306	35.6	7.14	0	1				Pf00308, Pf07319		dnaI	A0A0H2XJA9; saa:SAUSA300_1630		0	0													648.1			91.9		743.8	346.3	380.6
FALSE	Medium	Master Protein	A0A0H2XIN3	lipoate--protein ligase OS=Staphylococcus aureus (strain USA300) OX=367830 GN=SAUSA300_0328 PE=4 SV=1	0.038	1.74	3	1	1	1	340	38.9	5.27	0	1				Pf03099, Pf10437			A0A0H2XIN3; saa:SAUSA300_0328	Lipoic acid metabolism; Metabolic pathways; Biosynthesis of cofactors	3	0	47.2	75.4	75.1	86.7	33.5	69.6	73.3				65	50.9	163.6	136.3	53.2	31.3	77.9	63.6	112.7	138.2	241.6	403.1	46.6	308
FALSE	Medium	Master Protein	Q2FHY1	Spermidine/putrescine import ATP-binding protein PotA OS=Staphylococcus aureus (strain USA300) OX=367830 GN=potA PE=3 SV=1	0.038	1.74	3	1	3	1	364	41.3	4.74	0	1				Pf00005, Pf08402		potA	Q2FHY1; saa:SAUSA300_0999	ABC transporters	1	0																			1062.1	910.4
FALSE	Medium	Master Protein	A0A0H2XHR6	Putative long chain fatty acid-CoA ligase VraA OS=Staphylococcus aureus (strain USA300) OX=367830 GN=SAUSA300_2542 PE=4 SV=1	0.038	1.739	2	1	2	1	532	59.7	5.74	0	1				Pf00501, Pf13193			A0A0H2XHR6; saa:SAUSA300_2542	Glycolysis / Gluconeogenesis; Pyruvate metabolism; Glyoxylate and dicarboxylate metabolism; Propanoate metabolism; Methane metabolism; Metabolic pathways; Biosynthesis of secondary metabolites; Microbial metabolism in diverse environments; Carbon metabolism	9	0		484.8	249.1	657.3														295.6	394.8	283.4
FALSE	Medium	Master Protein	A0A0H2XKI8	Aminotransferase, class V OS=Staphylococcus aureus (strain USA300) OX=367830 GN=SAUSA300_1579 PE=3 SV=1	0.038	1.739	2	1	4	1	380	42.5	4.91	0	1				Pf00266			A0A0H2XKI8; saa:SAUSA300_1579	Thiamine metabolism; Metabolic pathways; Biosynthesis of cofactors; Sulfur relay system	4	0	45.5				381.8	271.7	379.6		43.6	43.3	71.4	53.5	47.4	88.1	108	89.1	84.6	103.6	76.3	93.5	105.9	104.9	82.8	101.8
FALSE	Medium	Master Protein	Q2FIA8	ATP-dependent helicase/nuclease subunit A OS=Staphylococcus aureus (strain USA300) OX=367830 GN=addA PE=3 SV=1	0.039	1.736	1	1	3	1	1217	141.2	5.34	0	1				Pf00580, Pf12705, Pf13361		addA	Q2FIA8; saa:SAUSA300_0870		0	0		193.1		158.3			202.8		128.2	128.9	237.4			300.6				229	166.4	218
FALSE	Medium	Master Protein	A0A0H2XFV7	Capsular polysaccharide biosynthesis protein Cap5G OS=Staphylococcus aureus (strain USA300) OX=367830 GN=cap5G PE=3 SV=1	0.039	1.735	2	1	2	1	374	42.8	6.16	0	1				Pf02350		cap5G	A0A0H2XFV7; saa:SAUSA300_0158	O-Antigen nucleotide sugar biosynthesis; Metabolic pathways; Biosynthesis of nucleotide sugars	3	0		18.2		26	157.5		188.1	70	49.1	74.9					134.3	165.4	129.5	347.8	701.4	281.2
FALSE	Medium	Master Protein	A0A0H2XIZ7	SRPBCC domain-containing protein OS=Staphylococcus aureus (strain USA300) OX=367830 GN=SAUSA300_2272 PE=1 SV=1	0.041	1.724	4	1	2	1	168	20.1	5.34	0	1				Pf08327			A0A0H2XIZ7; saa:SAUSA300_2272		0	0																			380.9	582.9				791.9
FALSE	Medium	Master Protein	A0A0H2XHS7	Bacterioferritin comigratory protein OS=Staphylococcus aureus (strain USA300) OX=367830 GN=SAUSA300_1844 PE=3 SV=1	0.041	1.722	5	1	3	1	151	17.2	5.68	3.61	1				Pf00578			A0A0H2XHS7; saa:SAUSA300_1844		0	0				379.6														446.4	561.2	279
FALSE	Medium	Master Protein	Q2FHK9	Phosphate acyltransferase OS=Staphylococcus aureus (strain USA300) OX=367830 GN=plsX PE=3 SV=1	0.041	1.722	2	1	6	1	328	35.4	6.34	0	1				Pf02504		plsX	Q2FHK9; saa:SAUSA300_1122	Glycerolipid metabolism; Metabolic pathways; Biosynthesis of secondary metabolites	3	0		123.8	102	83.4	191.7	239.9	266.5	35.7	32.5	33.5	107.4	67.4	70.7	88.2	140.1	118	141.2	90	114.8	88.7	133.1	253.9	89	73
FALSE	Medium	Master Protein	A0A0H2XHE0	Thiol-disulfide oxidoreductase DCC family protein OS=Staphylococcus aureus (strain USA300) OX=367830 GN=SAUSA300_2093 PE=4 SV=1	0.041	1.714	7	1	2	1	137	16.2	9.42	0	1				Pf04134			A0A0H2XHE0; saa:SAUSA300_2093		0	0		192.9	173	170.8	113.5		161.5	80.3	35.7	93.1	207.4	73.7	125.6	231.9	72.9	77.9	61	57.9	64.3	59
FALSE	Medium	Master Protein	A0A0H2XGD4	Aminoacyltransferase FemA OS=Staphylococcus aureus (strain USA300) OX=367830 GN=fmhA PE=3 SV=1	0.041	1.706	2	1	1	1	416	48.9	7.49	0	1				Pf02388		fmhA	A0A0H2XGD4; saa:SAUSA300_2356		0	0	19.4	263.2	324.5	281.2				35.5	36.6	31.2	601.7		440.4	689.9			13.6	9.5	6.9		36		33.3
FALSE	Medium	Master Protein	A0A0H2XJC3	Sensor protein VraS OS=Staphylococcus aureus (strain USA300) OX=367830 GN=vraS PE=4 SV=1	0.041	1.7	2	1	2	1	347	40	6.15	0	1				Pf02518, Pf07730		vraS	A0A0H2XJC3; saa:SAUSA300_1866	Two-component system	1	0
FALSE	Medium	Master Protein	Q2FIL2	SsrA-binding protein OS=Staphylococcus aureus (strain USA300) OX=367830 GN=smpB PE=3 SV=1	0.042	1.694	6	1	1	1	154	17.7	10.02	0	1				Pf01668		smpB	Q2FIL2; saa:SAUSA300_0765		0	0	60.9	91.6	102.6	81.4	84.3	168.3	149.3				60.4	98.9	44.6	118.7	38.9	38.4	53.3	119.3	200.3	143.3	157	84.2	81.3	163.6
[truncated: 118 more columns]

## Sheet: ID
SampleID	Name	Group
Abundance: F35: Sample, 1	1800_1	1800
Abundance: F34: Sample, 2	1800_2	1800
Abundance: F33: Sample, 3	1800_3	1800
Abundance: F32: Sample, 4	41586_1	41586
Abundance: F31: Sample, 5	41586_2	41586
Abundance: F30: Sample, 6	41586_3	41586
Abundance: F29: Sample, 7	41879_1	41879
Abundance: F28: Sample, 8	41879_2	41879
Abundance: F27: Sample, 9	41879_3	41879
Abundance: F26: Sample, 10	54581_1	54581
Abundance: F25: Sample, 11	54581_2	54581
Abundance: F24: Sample, 12	54581_3	54581
Abundance: F23: Sample, 13	1801_1	1801
Abundance: F22: Sample, 14	1801_2	1801
Abundance: F21: Sample, 15	1801_3	1801
Abundance: F20: Sample, 16	1799_1	1799
Abundance: F19: Sample, 17	1799_2	1799
Abundance: F18: Sample, 18	1799_3	1799
Abundance: F17: Sample, 19	10778_1	10778
Abundance: F16: Sample, 20	10778_2	10778
Abundance: F15: Sample, 21	10778_3	10778
Abundance: F14: Sample, 22	2353_1	2353
Abundance: F13: Sample, 23	2353_2	2353
Abundance: F12: Sample, 24	2353_3	2353
Abundance: F11: Sample, 25	2354_1	2354
Abundance: F10: Sample, 26	2354_2	2354
Abundance: F9: Sample, 27	2354_3	2354
Abundance: F8: Sample, 28	15915_1	15915
Abundance: F7: Sample, 29	15915_2	15915
Abundance: F6: Sample, 30	15915_3	15915
Abundance: F5: Sample, 31	25925_1	25925
Abundance: F4: Sample, 32	25925_2	25925
Abundance: F3: Sample, 33	25925_3	25925
Abundance: F2: Sample, 34	Sa_1_a	Sa_1
Abundance: F1: Sample, 35	Sa_2_b	Sa_2
