# Supplementary material for: Mass Spectrometry-Based Analysis of Surface Proteins in Staphylococcus aureus Clinical Strains: Identification of Promising k‑mer Targets for Diagnostics
Source: J Proteome Res. 2025 Aug 7;24(9):4575–85. doi: 10.1021/acs.jproteome.5c00321 (PMC12418492; doi:10.1021/acs.jproteome.5c00321)
Supplement: Supplementary file 3 [file pr5c00321_si_003.xlsx]

## Sheet: idmapping_2024_03_11
Table S3. A list of common core proteins which are proteins common to all strains subjected to surface shaving and to all strains in the core proteome (genome) as identified by pangenome analysis
From	Entry	Entry Name	Gene Ontology (cellular component)	Protein names	Organism	Gene Names (ordered locus)	Gene Names (primary)	Gene Names (synonym)	Gene Ontology (biological process)	Gene Ontology (molecular function)	GeneID	KEGG	Reactome	BioCyc
Q2FE79	Q2FE79	SBI_STAA3	extracellular region [GO:0005576]; plasma membrane [GO:0005886]	Immunoglobulin-binding protein Sbi	Staphylococcus aureus (strain USA300)	SAUSA300_2364	sbi			IgG binding [GO:0019864]		saa:SAUSA300_2364;
Q2FK44	Q2FK44	PFLB_STAA3	cytoplasm [GO:0005737]	Formate acetyltransferase (EC 2.3.1.54) (Pyruvate formate-lyase)	Staphylococcus aureus (strain USA300)	SAUSA300_0220	pflB		glucose metabolic process [GO:0006006]	formate C-acetyltransferase activity [GO:0008861]		saa:SAUSA300_0220;
A0A0H2XIJ3	A0A0H2XIJ3	A0A0H2XIJ3_STAA3	extracellular region [GO:0005576]	Bifunctional autolysin (EC 3.2.1.96) (EC 3.5.1.28)	Staphylococcus aureus (strain USA300)	SAUSA300_0955	atl		cell wall organization [GO:0071555]; peptidoglycan catabolic process [GO:0009253]	amidase activity [GO:0004040]; mannosyl-glycoprotein endo-beta-N-acetylglucosaminidase activity [GO:0033925]; N-acetylmuramoyl-L-alanine amidase activity [GO:0008745]		saa:SAUSA300_0955;
Q2FJ92	Q2FJ92	EFTU_STAA3	cytoplasm [GO:0005737]	Elongation factor Tu (EF-Tu)	Staphylococcus aureus (strain USA300)	SAUSA300_0533	tuf			GTP binding [GO:0005525]; GTPase activity [GO:0003924]; translation elongation factor activity [GO:0003746]		saa:SAUSA300_0533;
Q2FGE3	Q2FGE3	DNAK_STAA3		Chaperone protein DnaK (HSP70) (Heat shock 70 kDa protein) (Heat shock protein 70)	Staphylococcus aureus (strain USA300)	SAUSA300_1540	dnaK			ATP binding [GO:0005524]; ATP-dependent protein folding chaperone [GO:0140662]; unfolded protein binding [GO:0051082]		saa:SAUSA300_1540;
Q2FJ98	Q2FJ98	RPOB_STAA3	DNA-directed RNA polymerase complex [GO:0000428]	DNA-directed RNA polymerase subunit beta (RNAP subunit beta) (EC 2.7.7.6) (RNA polymerase subunit beta) (Transcriptase subunit beta)	Staphylococcus aureus (strain USA300)	SAUSA300_0527	rpoB		DNA-templated transcription [GO:0006351]	DNA binding [GO:0003677]; DNA-directed 5'-3' RNA polymerase activity [GO:0003899]; ribonucleoside binding [GO:0032549]		saa:SAUSA300_0527;
A0A0H2XKH5	A0A0H2XKH5	A0A0H2XKH5_STAA3		Aconitate hydratase (Aconitase) (EC 4.2.1.3)	Staphylococcus aureus (strain USA300)	SAUSA300_1246	acnA		tricarboxylic acid cycle [GO:0006099]	2-methylisocitrate dehydratase activity [GO:0047456]; 4 iron, 4 sulfur cluster binding [GO:0051539]; aconitate hydratase activity [GO:0003994]; metal ion binding [GO:0046872]; RNA binding [GO:0003723]		saa:SAUSA300_1246;
A0A0H2XI32	A0A0H2XI32	A0A0H2XI32_STAA3		peptidoglycan glycosyltransferase (EC 2.4.1.129)	Staphylococcus aureus (strain USA300)	SAUSA300_1341	pbp2		proteolysis [GO:0006508]	penicillin binding [GO:0008658]; peptidoglycan glycosyltransferase activity [GO:0008955]; serine-type D-Ala-D-Ala carboxypeptidase activity [GO:0009002]		saa:SAUSA300_1341;
Q2FFQ5	Q2FFQ5	PRSA_STAA3	plasma membrane [GO:0005886]	Foldase protein PrsA (EC 5.2.1.8)	Staphylococcus aureus (strain USA300)	SAUSA300_1790	prsA		protein folding [GO:0006457]	peptidyl-prolyl cis-trans isomerase activity [GO:0003755]		saa:SAUSA300_1790;
Q2FDV3	Q2FDV3	ROCA_STAA3		1-pyrroline-5-carboxylate dehydrogenase (P5C dehydrogenase) (EC 1.2.1.88) (L-glutamate gamma-semialdehyde dehydrogenase)	Staphylococcus aureus (strain USA300)	SAUSA300_2491	rocA		glutamate biosynthetic process [GO:0006537]; proline catabolic process to glutamate [GO:0010133]	1-pyrroline-5-carboxylate dehydrogenase activity [GO:0003842]		saa:SAUSA300_2491;
Q2FIN8	Q2FIN8	SECA1_STAA3	cytoplasm [GO:0005737]; plasma membrane [GO:0005886]	Protein translocase subunit SecA 1 (EC 7.4.2.8)	Staphylococcus aureus (strain USA300)	SAUSA300_0737	secA1		intracellular protein transmembrane transport [GO:0065002]; protein import [GO:0017038]; protein targeting [GO:0006605]	ATP binding [GO:0005524]; metal ion binding [GO:0046872]; protein-exporting ATPase activity [GO:0008564]		saa:SAUSA300_0737;
Q2FHJ3	Q2FHJ3	SUCC_STAA3	cytoplasm [GO:0005737]	Succinate--CoA ligase [ADP-forming] subunit beta (EC 6.2.1.5) (Succinyl-CoA synthetase subunit beta) (SCS-beta)	Staphylococcus aureus (strain USA300)	SAUSA300_1138	sucC		tricarboxylic acid cycle [GO:0006099]	ATP binding [GO:0005524]; magnesium ion binding [GO:0000287]; succinate-CoA ligase (ADP-forming) activity [GO:0004775]; succinate-CoA ligase (GDP-forming) activity [GO:0004776]		saa:SAUSA300_1138;
Q2FFJ6	Q2FFJ6	GATB_STAA3		Aspartyl/glutamyl-tRNA(Asn/Gln) amidotransferase subunit B (Asp/Glu-ADT subunit B) (EC 6.3.5.-)	Staphylococcus aureus (strain USA300)	SAUSA300_1880	gatB		translation [GO:0006412]	asparaginyl-tRNA synthase (glutamine-hydrolyzing) activity [GO:0050566]; ATP binding [GO:0005524]; glutaminyl-tRNA synthase (glutamine-hydrolyzing) activity [GO:0050567]		saa:SAUSA300_1880;
A0A0H2XHG3	A0A0H2XHG3	A0A0H2XHG3_STAA3		Probable malate:quinone oxidoreductase (EC 1.1.5.4) (MQO) (Malate dehydrogenase [quinone])	Staphylococcus aureus (strain USA300)	SAUSA300_2541	mqo		tricarboxylic acid cycle [GO:0006099]	malate dehydrogenase (menaquinone) activity [GO:0052589]; malate dehydrogenase (quinone) activity [GO:0008924]		saa:SAUSA300_2541;
Q2FIL7	Q2FIL7	ENO_STAA3	cell surface [GO:0009986]; extracellular region [GO:0005576]; phosphopyruvate hydratase complex [GO:0000015]	Enolase (EC 4.2.1.11) (2-phospho-D-glycerate hydro-lyase) (2-phosphoglycerate dehydratase)	Staphylococcus aureus (strain USA300)	SAUSA300_0760	eno		glycolytic process [GO:0006096]	magnesium ion binding [GO:0000287]; phosphopyruvate hydratase activity [GO:0004634]		saa:SAUSA300_0760;
Q2FHN5	Q2FHN5	CARB_STAA3		Carbamoyl phosphate synthase large chain (EC 6.3.4.16) (EC 6.3.5.5) (Carbamoyl phosphate synthetase ammonia chain)	Staphylococcus aureus (strain USA300)	SAUSA300_1096	carB		'de novo' UMP biosynthetic process [GO:0044205]; arginine biosynthetic process [GO:0006526]	ATP binding [GO:0005524]; carbamoyl-phosphate synthase (glutamine-hydrolyzing) activity [GO:0004088]; metal ion binding [GO:0046872]		saa:SAUSA300_1096;
A0A0H2XFB6	A0A0H2XFB6	A0A0H2XFB6_STAA3		enoyl-CoA hydratase (EC 4.2.1.17)	Staphylococcus aureus (strain USA300)	SAUSA300_0226			fatty acid beta-oxidation [GO:0006635]	3-hydroxyacyl-CoA dehydrogenase activity [GO:0003857]; enoyl-CoA hydratase activity [GO:0004300]; NAD+ binding [GO:0070403]; phosphogluconate dehydrogenase (decarboxylating) activity [GO:0004616]		saa:SAUSA300_0226;
Q2FFZ9	Q2FFZ9	Y1685_STAA3	plasma membrane [GO:0005886]	UPF0478 protein SAUSA300_1685	Staphylococcus aureus (strain USA300)	SAUSA300_1685						saa:SAUSA300_1685;
A0A0H2XH82	A0A0H2XH82	A0A0H2XH82_STAA3		Putative lipoprotein	Staphylococcus aureus (strain USA300)	SAUSA300_0372						saa:SAUSA300_0372;
Q2FJB5	Q2FJB5	CLPC_STAA3		ATP-dependent Clp protease ATP-binding subunit ClpC	Staphylococcus aureus (strain USA300)	SAUSA300_0510	clpC			ATP binding [GO:0005524]; ATP hydrolysis activity [GO:0016887]		saa:SAUSA300_0510;
Q2FF95	Q2FF95	CH60_STAA3	cytoplasm [GO:0005737]	Chaperonin GroEL (EC 5.6.1.7) (60 kDa chaperonin) (Chaperonin-60) (Cpn60)	Staphylococcus aureus (strain USA300)	SAUSA300_1982	groEL	groL	protein refolding [GO:0042026]	ATP binding [GO:0005524]; ATP-dependent protein folding chaperone [GO:0140662]; isomerase activity [GO:0016853]; unfolded protein binding [GO:0051082]		saa:SAUSA300_1982;
A0A0H2XIH6	A0A0H2XIH6	A0A0H2XIH6_STAA3		Transketolase (EC 2.2.1.1)	Staphylococcus aureus (strain USA300)	SAUSA300_1239	tkt		DNA recombination [GO:0006310]; pentose-phosphate shunt [GO:0006098]; reductive pentose-phosphate cycle [GO:0019253]	metal ion binding [GO:0046872]; transketolase activity [GO:0004802]		saa:SAUSA300_1239;
A0A0H2XGW5	A0A0H2XGW5	A0A0H2XGW5_STAA3	plasma membrane [GO:0005886]	ATP-dependent zinc metalloprotease FtsH (EC 3.4.24.-)	Staphylococcus aureus (strain USA300)	SAUSA300_0489	ftsH		cell division [GO:0051301]; protein catabolic process [GO:0030163]; proteolysis [GO:0006508]	ATP binding [GO:0005524]; ATP hydrolysis activity [GO:0016887]; ATP-dependent peptidase activity [GO:0004176]; metalloendopeptidase activity [GO:0004222]; zinc ion binding [GO:0008270]		saa:SAUSA300_0489;
Q2FI17	Q2FI17	QOX2_STAA3	plasma membrane [GO:0005886]; respirasome [GO:0070469]	Probable quinol oxidase subunit 2 (EC 1.10.3.-) (Quinol oxidase polypeptide II)	Staphylococcus aureus (strain USA300)	SAUSA300_0963	qoxA			copper ion binding [GO:0005507]; cytochrome bo3 ubiquinol oxidase activity [GO:0009486]; cytochrome-c oxidase activity [GO:0004129]; oxidoreductase activity, acting on diphenols and related substances as donors, oxygen as acceptor [GO:0016682]		saa:SAUSA300_0963;
Q2FEP5	Q2FEP5	RS3_STAA3	ribonucleoprotein complex [GO:1990904]; ribosome [GO:0005840]	Small ribosomal subunit protein uS3 (30S ribosomal protein S3)	Staphylococcus aureus (strain USA300)	SAUSA300_2198	rpsC		translation [GO:0006412]	mRNA binding [GO:0003729]; rRNA binding [GO:0019843]; structural constituent of ribosome [GO:0003735]	66840456;	saa:SAUSA300_2198;
Q2FF15	Q2FF15	GLYA_STAA3	cytoplasm [GO:0005737]	Serine hydroxymethyltransferase (SHMT) (Serine methylase) (EC 2.1.2.1)	Staphylococcus aureus (strain USA300)	SAUSA300_2067	glyA		glycine biosynthetic process from serine [GO:0019264]; tetrahydrofolate interconversion [GO:0035999]	glycine hydroxymethyltransferase activity [GO:0004372]; pyridoxal phosphate binding [GO:0030170]		saa:SAUSA300_2067;
Q2FHD8	Q2FHD8	GLPD_STAA3	glycerol-3-phosphate dehydrogenase complex [GO:0009331]	Aerobic glycerol-3-phosphate dehydrogenase (EC 1.1.5.3)	Staphylococcus aureus (strain USA300)	SAUSA300_1193	glpD		glycerol catabolic process [GO:0019563]; glycerol-3-phosphate metabolic process [GO:0006072]	glycerol-3-phosphate dehydrogenase (quinone) activity [GO:0004368]		saa:SAUSA300_1193;
A0A0H2XKM7	A0A0H2XKM7	A0A0H2XKM7_STAA3		Transferrin receptor	Staphylococcus aureus (strain USA300)	SAUSA300_0721			iron ion transport [GO:0006826]			saa:SAUSA300_0721;
Q2FIG2	Q2FIG2	Y816_STAA3		UPF0337 protein SAUSA300_0816	Staphylococcus aureus (strain USA300)	SAUSA300_0816						saa:SAUSA300_0816;
Q2FIA7	Q2FIA7	Y871_STAA3		Uncharacterized protein SAUSA300_0871	Staphylococcus aureus (strain USA300)	SAUSA300_0871				catalytic activity [GO:0003824]; metal ion binding [GO:0046872]		saa:SAUSA300_0871;
A0A0H2XHD5	A0A0H2XHD5	A0A0H2XHD5_STAA3		Pyruvate dehydrogenase E1 component subunit alpha (EC 1.2.4.1)	Staphylococcus aureus (strain USA300)	SAUSA300_0993	pdhA		glycolytic process [GO:0006096]	pyruvate dehydrogenase (acetyl-transferring) activity [GO:0004739]		saa:SAUSA300_0993;
A0A0H2XIQ2	A0A0H2XIQ2	A0A0H2XIQ2_STAA3	membrane [GO:0016020]	Dihydrolipoyl dehydrogenase (EC 1.8.1.4)	Staphylococcus aureus (strain USA300)	SAUSA300_0996	lpdA			dihydrolipoyl dehydrogenase activity [GO:0004148]; flavin adenine dinucleotide binding [GO:0050660]		saa:SAUSA300_0996;
Q2FJ95	Q2FJ95	RS12_STAA3	small ribosomal subunit [GO:0015935]	Small ribosomal subunit protein uS12 (30S ribosomal protein S12)	Staphylococcus aureus (strain USA300)	SAUSA300_0530	rpsL		translation [GO:0006412]	rRNA binding [GO:0019843]; structural constituent of ribosome [GO:0003735]; tRNA binding [GO:0000049]	66838837;	saa:SAUSA300_0530;
A0A0H2XFL9	A0A0H2XFL9	A0A0H2XFL9_STAA3	cytoplasm [GO:0005737]	Large ribosomal subunit assembly factor BipA (EC 3.6.5.-) (GTP-binding protein BipA)	Staphylococcus aureus (strain USA300)	SAUSA300_1009	typA	bipA	ribosomal large subunit assembly [GO:0000027]	GTP binding [GO:0005525]; GTPase activity [GO:0003924]; ribosome binding [GO:0043022]; rRNA binding [GO:0019843]; tRNA binding [GO:0000049]	66839304;	saa:SAUSA300_1009;
Q2FEV0	Q2FEV0	ASP23_STAA3		Alkaline shock protein 23	Staphylococcus aureus (strain USA300)	SAUSA300_2142	asp23					saa:SAUSA300_2142;
Q2FGF0	Q2FGF0	FLOA_STAA3	membrane raft [GO:0045121]; plasma membrane [GO:0005886]	Flotillin-like protein FloA	Staphylococcus aureus (strain USA300)	SAUSA300_1533	floA				66839763;	saa:SAUSA300_1533;
A0A0H2XHQ1	A0A0H2XHQ1	A0A0H2XHQ1_STAA3	cell division site [GO:0032153]; cytoplasmic side of plasma membrane [GO:0009898]	Cell division protein FtsA	Staphylococcus aureus (strain USA300)	SAUSA300_1079	ftsA		FtsZ-dependent cytokinesis [GO:0043093]			saa:SAUSA300_1079;
Q2FJ31	Q2FJ31	ADH_STAA3		Alcohol dehydrogenase (ADH) (EC 1.1.1.1)	Staphylococcus aureus (strain USA300)	SAUSA300_0594	adh			alcohol dehydrogenase (NAD+) activity [GO:0004022]; zinc ion binding [GO:0008270]	66838896;	saa:SAUSA300_0594;
A0A0H2XER4	A0A0H2XER4	A0A0H2XER4_STAA3	membrane [GO:0016020]	AcrB/AcrD/AcrF family protein	Staphylococcus aureus (strain USA300)	SAUSA300_2213				transmembrane transporter activity [GO:0022857]		saa:SAUSA300_2213;
Q2FK94	Q2FK94	ALDA_STAA3		Putative aldehyde dehydrogenase AldA (EC 1.2.1.3)	Staphylococcus aureus (strain USA300)	SAUSA300_0170	aldA			aldehyde dehydrogenase (NAD+) activity [GO:0004029]; glyceraldehyde-3-phosphate dehydrogenase (NAD+) (non-phosphorylating) activity [GO:0043878]		saa:SAUSA300_0170;
Q2FJA2	Q2FJA2	RL1_STAA3	large ribosomal subunit [GO:0015934]	Large ribosomal subunit protein uL1 (50S ribosomal protein L1)	Staphylococcus aureus (strain USA300)	SAUSA300_0523	rplA		regulation of translation [GO:0006417]; translation [GO:0006412]	rRNA binding [GO:0019843]; structural constituent of ribosome [GO:0003735]; tRNA binding [GO:0000049]		saa:SAUSA300_0523;
A0A0H2XJY2	A0A0H2XJY2	A0A0H2XJY2_STAA3		Putative long chain fatty acid-CoA ligase VraA (Acyl-CoA synthetase)	Staphylococcus aureus (strain USA300)	SAUSA300_0228	fadE			ligase activity [GO:0016874]		saa:SAUSA300_0228;
A0A0H2XHZ4	A0A0H2XHZ4	A0A0H2XHZ4_STAA3		Acyl-CoA dehydrogenase FadD (EC 1.3.8.6)	Staphylococcus aureus (strain USA300)	SAUSA300_0227	fadD			flavin adenine dinucleotide binding [GO:0050660]; glutaryl-CoA dehydrogenase activity [GO:0004361]		saa:SAUSA300_0227;
A0A0H2XGV4	A0A0H2XGV4	A0A0H2XGV4_STAA3	plasma membrane [GO:0005886]	Serine protease HtrA-like	Staphylococcus aureus (strain USA300)	SAUSA300_1674			proteolysis [GO:0006508]	serine-type endopeptidase activity [GO:0004252]		saa:SAUSA300_1674;
Q2FG20	Q2FG20	EZRA_STAA3	plasma membrane [GO:0005886]; septin ring [GO:0005940]	Septation ring formation regulator EzrA	Staphylococcus aureus (strain USA300)	SAUSA300_1664	ezrA		division septum assembly [GO:0000917]; septin ring assembly [GO:0000921]			saa:SAUSA300_1664;
Q2FG40	Q2FG40	KPYK_STAA3		Pyruvate kinase (PK) (EC 2.7.1.40)	Staphylococcus aureus (strain USA300)	SAUSA300_1644	pyk		phosphorylation [GO:0016310]	ATP binding [GO:0005524]; kinase activity [GO:0016301]; magnesium ion binding [GO:0000287]; potassium ion binding [GO:0030955]; pyruvate kinase activity [GO:0004743]		saa:SAUSA300_1644;
Q2FF06	Q2FF06	ALDH_STAA3		Putative aldehyde dehydrogenase (EC 1.2.1.3)	Staphylococcus aureus (strain USA300)	SAUSA300_2076			cellular aldehyde metabolic process [GO:0006081]	aldehyde dehydrogenase (NAD+) activity [GO:0004029]; glyceraldehyde-3-phosphate dehydrogenase (NAD+) (non-phosphorylating) activity [GO:0043878]		saa:SAUSA300_2076;
Q2FHI2	Q2FHI2	RS2_STAA3	small ribosomal subunit [GO:0015935]	Small ribosomal subunit protein uS2 (30S ribosomal protein S2)	Staphylococcus aureus (strain USA300)	SAUSA300_1149	rpsB		translation [GO:0006412]	structural constituent of ribosome [GO:0003735]	66839448;	saa:SAUSA300_1149;
Q2FHH9	Q2FHH9	RRF_STAA3	cytoplasm [GO:0005737]	Ribosome-recycling factor (RRF) (Ribosome-releasing factor)	Staphylococcus aureus (strain USA300)	SAUSA300_1152	frr		translational termination [GO:0006415]			saa:SAUSA300_1152;
Q2FEP4	Q2FEP4	RL22_STAA3	large ribosomal subunit [GO:0015934]	Large ribosomal subunit protein uL22 (50S ribosomal protein L22)	Staphylococcus aureus (strain USA300)	SAUSA300_2199	rplV		translation [GO:0006412]	rRNA binding [GO:0019843]; structural constituent of ribosome [GO:0003735]	66840457;	saa:SAUSA300_2199;
Q2FDQ7	Q2FDQ7	LDH2_STAA3	cytoplasm [GO:0005737]	L-lactate dehydrogenase 2 (L-LDH 2) (EC 1.1.1.27)	Staphylococcus aureus (strain USA300)	SAUSA300_2537	ldh2		glycolytic process [GO:0006096]	L-lactate dehydrogenase activity [GO:0004459]		saa:SAUSA300_2537;
Q2FHF2	Q2FHF2	RNY_STAA3	plasma membrane [GO:0005886]	Ribonuclease Y (RNase Y) (EC 3.1.-.-) (Conserved virulence factor A)	Staphylococcus aureus (strain USA300)	SAUSA300_1179	rny	cvfA	mRNA catabolic process [GO:0006402]	RNA binding [GO:0003723]; RNA endonuclease activity [GO:0004521]		saa:SAUSA300_1179;
Q2FHI1	Q2FHI1	EFTS_STAA3	cytoplasm [GO:0005737]	Elongation factor Ts (EF-Ts)	Staphylococcus aureus (strain USA300)	SAUSA300_1150	tsf			translation elongation factor activity [GO:0003746]		saa:SAUSA300_1150;
Q2FJ94	Q2FJ94	RS7_STAA3	small ribosomal subunit [GO:0015935]	Small ribosomal subunit protein uS7 (30S ribosomal protein S7)	Staphylococcus aureus (strain USA300)	SAUSA300_0531	rpsG		translation [GO:0006412]	rRNA binding [GO:0019843]; structural constituent of ribosome [GO:0003735]; tRNA binding [GO:0000049]	77314564;	saa:SAUSA300_0531;
A0A0H2XIJ5	A0A0H2XIJ5	A0A0H2XIJ5_STAA3	ATP-binding cassette (ABC) transporter complex [GO:0043190]; periplasmic space [GO:0042597]	Oligopeptide ABC transporter, substrate-binding protein	Staphylococcus aureus (strain USA300)	SAUSA300_0891	oppA		transmembrane transport [GO:0055085]			saa:SAUSA300_0891;
Q2FGI7	Q2FGI7	GCSPB_STAA3		Probable glycine dehydrogenase (decarboxylating) subunit 2 (EC 1.4.4.2) (Glycine cleavage system P-protein subunit 2) (Glycine decarboxylase subunit 2) (Glycine dehydrogenase (aminomethyl-transferring) subunit 2)	Staphylococcus aureus (strain USA300)	SAUSA300_1496	gcvPB		glycine decarboxylation via glycine cleavage system [GO:0019464]	glycine dehydrogenase (decarboxylating) activity [GO:0004375]		saa:SAUSA300_1496;
A0A0H2XIC6	A0A0H2XIC6	A0A0H2XIC6_STAA3	ribosome [GO:0005840]	Small ribosomal subunit protein bS1 (30S ribosomal protein S1)	Staphylococcus aureus (strain USA300)	SAUSA300_1365	rpsA			nucleic acid binding [GO:0003676]		saa:SAUSA300_1365;
Q2FEX1	Q2FEX1	GLMM_STAA3		Phosphoglucosamine mutase (EC 5.4.2.10)	Staphylococcus aureus (strain USA300)	SAUSA300_2111	glmM		carbohydrate metabolic process [GO:0005975]	magnesium ion binding [GO:0000287]; phosphoglucosamine mutase activity [GO:0008966]		saa:SAUSA300_2111;
Q2FER3	Q2FER3	RS13_STAA3	ribonucleoprotein complex [GO:1990904]; ribosome [GO:0005840]	Small ribosomal subunit protein uS13 (30S ribosomal protein S13)	Staphylococcus aureus (strain USA300)	SAUSA300_2180	rpsM		translation [GO:0006412]	rRNA binding [GO:0019843]; structural constituent of ribosome [GO:0003735]; tRNA binding [GO:0000049]	66840438;	saa:SAUSA300_2180;
A0A0H2XJ80	A0A0H2XJ80	A0A0H2XJ80_STAA3	cytoplasm [GO:0005737]	Arginine deiminase (ADI) (EC 3.5.3.6) (Arginine dihydrolase) (AD)	Staphylococcus aureus (strain USA300)	SAUSA300_2570	arcA		arginine catabolic process to ornithine [GO:0019547]	arginine deiminase activity [GO:0016990]		saa:SAUSA300_2570;
Q2FF24	Q2FF24	ATPB_STAA3	plasma membrane [GO:0005886]; proton-transporting ATP synthase complex, catalytic core F(1) [GO:0045261]	ATP synthase subunit beta (EC 7.1.2.2) (ATP synthase F1 sector subunit beta) (F-ATPase subunit beta)	Staphylococcus aureus (strain USA300)	SAUSA300_2058	atpD			ATP binding [GO:0005524]; ATP hydrolysis activity [GO:0016887]; proton-transporting ATP synthase activity, rotational mechanism [GO:0046933]; proton-transporting ATPase activity, rotational mechanism [GO:0046961]		saa:SAUSA300_2058;
Q2FJ97	Q2FJ97	RPOC_STAA3	DNA-directed RNA polymerase complex [GO:0000428]	DNA-directed RNA polymerase subunit beta' (RNAP subunit beta') (EC 2.7.7.6) (RNA polymerase subunit beta') (Transcriptase subunit beta')	Staphylococcus aureus (strain USA300)	SAUSA300_0528	rpoC		DNA-templated transcription [GO:0006351]	DNA binding [GO:0003677]; DNA-directed 5'-3' RNA polymerase activity [GO:0003899]; magnesium ion binding [GO:0000287]; zinc ion binding [GO:0008270]		saa:SAUSA300_0528;
Q2FID4	Q2FID4	NDH_STAA3	plasma membrane [GO:0005886]	Type II NADH:quinone oxidoreductase (EC 1.6.5.9) (NDH-2)	Staphylococcus aureus (strain USA300)	SAUSA300_0844				NADH dehydrogenase (quinone) activity [GO:0050136]		saa:SAUSA300_0844;
Q2FEI9	Q2FEI9	Y2254_STAA3		Putative 2-hydroxyacid dehydrogenase SAUSA300_2254 (EC 1.1.1.-)	Staphylococcus aureus (strain USA300)	SAUSA300_2254				NAD binding [GO:0051287]; oxidoreductase activity, acting on the CH-OH group of donors, NAD or NADP as acceptor [GO:0016616]		saa:SAUSA300_2254;
Q2FG62	Q2FG62	CLPX_STAA3		ATP-dependent Clp protease ATP-binding subunit ClpX	Staphylococcus aureus (strain USA300)	SAUSA300_1621	clpX			ATP binding [GO:0005524]; ATP hydrolysis activity [GO:0016887]; ATP-dependent protein folding chaperone [GO:0140662]; protein dimerization activity [GO:0046983]; unfolded protein binding [GO:0051082]; zinc ion binding [GO:0008270]		saa:SAUSA300_1621;
A0A0H2XIC4	A0A0H2XIC4	A0A0H2XIC4_STAA3		DNA-binding protein	Staphylococcus aureus (strain USA300)	SAUSA300_0383						saa:SAUSA300_0383;
A0A0H2XFA9	A0A0H2XFA9	A0A0H2XFA9_STAA3	cytoplasm [GO:0005737]	Glutamine--fructose-6-phosphate aminotransferase [isomerizing] (EC 2.6.1.16) (D-fructose-6-phosphate amidotransferase) (GFAT) (Glucosamine-6-phosphate synthase) (Hexosephosphate aminotransferase) (L-glutamine--D-fructose-6-phosphate amidotransferase)	Staphylococcus aureus (strain USA300)	SAUSA300_2104	glmS		carbohydrate derivative biosynthetic process [GO:1901137]; carbohydrate metabolic process [GO:0005975]; glutamine metabolic process [GO:0006541]	carbohydrate derivative binding [GO:0097367]; glutamine-fructose-6-phosphate transaminase (isomerizing) activity [GO:0004360]		saa:SAUSA300_2104;
Q2FG61	Q2FG61	TIG_STAA3	cytoplasm [GO:0005737]	Trigger factor (TF) (EC 5.2.1.8) (PPIase)	Staphylococcus aureus (strain USA300)	SAUSA300_1622	tig		cell cycle [GO:0007049]; cell division [GO:0051301]; protein folding [GO:0006457]; protein transport [GO:0015031]	peptidyl-prolyl cis-trans isomerase activity [GO:0003755]		saa:SAUSA300_1622;
Q2FKQ0	Q2FKQ0	GYRA_STAA3	chromosome [GO:0005694]; cytoplasm [GO:0005737]	DNA gyrase subunit A (EC 5.6.2.2)	Staphylococcus aureus (strain USA300)	SAUSA300_0006	gyrA		DNA topological change [GO:0006265]; DNA-templated DNA replication [GO:0006261]; response to antibiotic [GO:0046677]	ATP binding [GO:0005524]; DNA binding [GO:0003677]; DNA negative supercoiling activity [GO:0034335]		saa:SAUSA300_0006;
Q2FHL2	Q2FHL2	Y1119_STAA3		Uncharacterized protein SAUSA300_1119	Staphylococcus aureus (strain USA300)	SAUSA300_1119			glycerol metabolic process [GO:0006071]	glycerone kinase activity [GO:0004371]		saa:SAUSA300_1119;
A0A0H2XGF8	A0A0H2XGF8	A0A0H2XGF8_STAA3		Pyruvate carboxylase (EC 6.4.1.1)	Staphylococcus aureus (strain USA300)	SAUSA300_1014	pyc		gluconeogenesis [GO:0006094]; pyruvate metabolic process [GO:0006090]	ATP binding [GO:0005524]; metal ion binding [GO:0046872]; pyruvate carboxylase activity [GO:0004736]		saa:SAUSA300_1014;
Q2FHG4	Q2FHG4	PNP_STAA3	cytoplasm [GO:0005737]	Polyribonucleotide nucleotidyltransferase (EC 2.7.7.8) (Polynucleotide phosphorylase) (PNPase)	Staphylococcus aureus (strain USA300)	SAUSA300_1167	pnp	pnpA	mRNA catabolic process [GO:0006402]; RNA processing [GO:0006396]	magnesium ion binding [GO:0000287]; polyribonucleotide nucleotidyltransferase activity [GO:0004654]; RNA binding [GO:0003723]		saa:SAUSA300_1167;
Q2FEQ7	Q2FEQ7	RL30_STAA3	large ribosomal subunit [GO:0015934]	Large ribosomal subunit protein uL30 (50S ribosomal protein L30)	Staphylococcus aureus (strain USA300)	SAUSA300_2186	rpmD		translation [GO:0006412]	structural constituent of ribosome [GO:0003735]		saa:SAUSA300_2186;
Q2FKQ1	Q2FKQ1	GYRB_STAA3	chromosome [GO:0005694]; cytoplasm [GO:0005737]	DNA gyrase subunit B (EC 5.6.2.2)	Staphylococcus aureus (strain USA300)	SAUSA300_0005	gyrB		DNA topological change [GO:0006265]; DNA-templated DNA replication [GO:0006261]	ATP binding [GO:0005524]; DNA binding [GO:0003677]; DNA topoisomerase type II (double strand cut, ATP-hydrolyzing) activity [GO:0003918]; metal ion binding [GO:0046872]		saa:SAUSA300_0005;
Q2FIS2	Q2FIS2	LTAS_STAA3	extracellular region [GO:0005576]; plasma membrane [GO:0005886]	Lipoteichoic acid synthase [Cleaved into: Glycerol phosphate lipoteichoic acid synthase (LTA synthase) (EC 2.7.8.-) (Polyglycerol phosphate synthase); Processed glycerol phosphate lipoteichoic acid synthase]	Staphylococcus aureus (strain USA300)	SAUSA300_0703	ltaS		cell wall organization [GO:0071555]; lipoteichoic acid biosynthetic process [GO:0070395]	metal ion binding [GO:0046872]; sulfuric ester hydrolase activity [GO:0008484]; transferase activity [GO:0016740]		saa:SAUSA300_0703;
Q2FIL9	Q2FIL9	TPIS_STAA3	cytoplasm [GO:0005737]	Triosephosphate isomerase (TIM) (TPI) (EC 5.3.1.1) (Triose-phosphate isomerase)	Staphylococcus aureus (strain USA300)	SAUSA300_0758	tpiA		gluconeogenesis [GO:0006094]; glycolytic process [GO:0006096]	triose-phosphate isomerase activity [GO:0004807]		saa:SAUSA300_0758;
A0A0H2XK58	A0A0H2XK58	A0A0H2XK58_STAA3	cell division site [GO:0032153]; cytoplasm [GO:0005737]	Cell division protein FtsZ	Staphylococcus aureus (strain USA300)	SAUSA300_1080	ftsZ		division septum assembly [GO:0000917]; FtsZ-dependent cytokinesis [GO:0043093]; protein polymerization [GO:0051258]	GTP binding [GO:0005525]; GTPase activity [GO:0003924]		saa:SAUSA300_1080;
Q2FJ29	Q2FJ29	SYR_STAA3	cytoplasm [GO:0005737]	Arginine--tRNA ligase (EC 6.1.1.19) (Arginyl-tRNA synthetase) (ArgRS)	Staphylococcus aureus (strain USA300)	SAUSA300_0596	argS		arginyl-tRNA aminoacylation [GO:0006420]	arginine-tRNA ligase activity [GO:0004814]; ATP binding [GO:0005524]		saa:SAUSA300_0596;
Q2FHJ7	Q2FHJ7	RL19_STAA3	ribonucleoprotein complex [GO:1990904]; ribosome [GO:0005840]	Large ribosomal subunit protein bL19 (50S ribosomal protein L19)	Staphylococcus aureus (strain USA300)	SAUSA300_1134	rplS		translation [GO:0006412]	structural constituent of ribosome [GO:0003735]	66839433;	saa:SAUSA300_1134;
Q2FEQ6	Q2FEQ6	RS5_STAA3	small ribosomal subunit [GO:0015935]	Small ribosomal subunit protein uS5 (30S ribosomal protein S5)	Staphylococcus aureus (strain USA300)	SAUSA300_2187	rpsE		translation [GO:0006412]	rRNA binding [GO:0019843]; structural constituent of ribosome [GO:0003735]		saa:SAUSA300_2187;
Q2FER5	Q2FER5	RPOA_STAA3	cytoplasm [GO:0005737]; DNA-directed RNA polymerase complex [GO:0000428]	DNA-directed RNA polymerase subunit alpha (RNAP subunit alpha) (EC 2.7.7.6) (RNA polymerase subunit alpha) (Transcriptase subunit alpha)	Staphylococcus aureus (strain USA300)	SAUSA300_2178	rpoA		DNA-templated transcription [GO:0006351]	DNA binding [GO:0003677]; DNA-directed 5'-3' RNA polymerase activity [GO:0003899]; protein dimerization activity [GO:0046983]	66840436;	saa:SAUSA300_2178;
A0A0H2XGS8	A0A0H2XGS8	A0A0H2XGS8_STAA3	membrane [GO:0016020]	Uncharacterized protein YhaN AAA domain-containing protein	Staphylococcus aureus (strain USA300)	SAUSA300_1792						saa:SAUSA300_1792;
Q2FEP2	Q2FEP2	RL2_STAA3	large ribosomal subunit [GO:0015934]	Large ribosomal subunit protein uL2 (50S ribosomal protein L2)	Staphylococcus aureus (strain USA300)	SAUSA300_2201	rplB		translation [GO:0006412]	rRNA binding [GO:0019843]; structural constituent of ribosome [GO:0003735]; transferase activity [GO:0016740]	66840459;	saa:SAUSA300_2201;
Q2FH25	Q2FH25	ODO1_STAA3		2-oxoglutarate dehydrogenase E1 component (EC 1.2.4.2) (Alpha-ketoglutarate dehydrogenase)	Staphylococcus aureus (strain USA300)	SAUSA300_1306	odhA		glycolytic process [GO:0006096]; tricarboxylic acid cycle [GO:0006099]	oxoglutarate dehydrogenase (succinyl-transferring) activity [GO:0004591]; thiamine pyrophosphate binding [GO:0030976]		saa:SAUSA300_1306;
Q2FG18	Q2FG18	RS4_STAA3	small ribosomal subunit [GO:0015935]	Small ribosomal subunit protein uS4 (30S ribosomal protein S4)	Staphylococcus aureus (strain USA300)	SAUSA300_1666	rpsD		translation [GO:0006412]	rRNA binding [GO:0019843]; structural constituent of ribosome [GO:0003735]		saa:SAUSA300_1666;
A0A0H2XJG3	A0A0H2XJG3	A0A0H2XJG3_STAA3		Dihydrolipoamide acetyltransferase component of pyruvate dehydrogenase complex (EC 2.3.1.-)	Staphylococcus aureus (strain USA300)	SAUSA300_0995				acyltransferase activity [GO:0016746]		saa:SAUSA300_0995;
Q2FHG9	Q2FHG9	IF2_STAA3	cytoplasm [GO:0005737]	Translation initiation factor IF-2	Staphylococcus aureus (strain USA300)	SAUSA300_1162	infB			GTP binding [GO:0005525]; GTPase activity [GO:0003924]; translation initiation factor activity [GO:0003743]		saa:SAUSA300_1162;
Q2FJ93	Q2FJ93	EFG_STAA3	cytoplasm [GO:0005737]	Elongation factor G (EF-G)	Staphylococcus aureus (strain USA300)	SAUSA300_0532	fusA			GTP binding [GO:0005525]; GTPase activity [GO:0003924]; translation elongation factor activity [GO:0003746]		saa:SAUSA300_0532;
Q2FIE9	Q2FIE9	LIPA_STAA3	cytoplasm [GO:0005737]	Lipoyl synthase (EC 2.8.1.8) (Lip-syn) (LS) (Lipoate synthase) (Lipoic acid synthase) (Sulfur insertion protein LipA)	Staphylococcus aureus (strain USA300)	SAUSA300_0829	lipA			4 iron, 4 sulfur cluster binding [GO:0051539]; lipoate synthase activity [GO:0016992]; metal ion binding [GO:0046872]	66839122;	saa:SAUSA300_0829;
Q2FER4	Q2FER4	RS11_STAA3	ribonucleoprotein complex [GO:1990904]; ribosome [GO:0005840]	Small ribosomal subunit protein uS11 (30S ribosomal protein S11)	Staphylococcus aureus (strain USA300)	SAUSA300_2179	rpsK		translation [GO:0006412]	rRNA binding [GO:0019843]; structural constituent of ribosome [GO:0003735]	77313045;	saa:SAUSA300_2179;
Q2FFY7	Q2FFY7	PEPVL_STAA3		Putative dipeptidase SAUSA300_1697 (EC 3.4.13.-)	Staphylococcus aureus (strain USA300)	SAUSA300_1697			proteolysis [GO:0006508]	dipeptidase activity [GO:0016805]; metallopeptidase activity [GO:0008237]; zinc ion binding [GO:0008270]		saa:SAUSA300_1697;
Q2FJC1	Q2FJC1	PDXS_STAA3		Pyridoxal 5'-phosphate synthase subunit PdxS (PLP synthase subunit PdxS) (EC 4.3.3.6) (Pdx1)	Staphylococcus aureus (strain USA300)	SAUSA300_0504	pdxS		pyridoxal phosphate biosynthetic process [GO:0042823]	pyridoxal 5'-phosphate synthase (glutamine hydrolysing) activity [GO:0036381]	66838811;	saa:SAUSA300_0504;
Q2FFI7	Q2FFI7	PUR8_STAA3		Adenylosuccinate lyase (ASL) (EC 4.3.2.2) (Adenylosuccinase) (ASase)	Staphylococcus aureus (strain USA300)	SAUSA300_1889	purB		'de novo' AMP biosynthetic process [GO:0044208]; 'de novo' IMP biosynthetic process [GO:0006189]	(S)-2-(5-amino-1-(5-phospho-D-ribosyl)imidazole-4-carboxamido) succinate lyase (fumarate-forming) activity [GO:0070626]; N6-(1,2-dicarboxyethyl)AMP AMP-lyase (fumarate-forming) activity [GO:0004018]		saa:SAUSA300_1889;
A0A0H2XJZ3	A0A0H2XJZ3	A0A0H2XJZ3_STAA3	cytoplasm [GO:0005737]	Phosphoenolpyruvate-protein phosphotransferase (EC 2.7.3.9) (Phosphotransferase system, enzyme I)	Staphylococcus aureus (strain USA300)	SAUSA300_0984	ptsI		phosphoenolpyruvate-dependent sugar phosphotransferase system [GO:0009401]; phosphorylation [GO:0016310]	kinase activity [GO:0016301]; metal ion binding [GO:0046872]; phosphoenolpyruvate-protein phosphotransferase activity [GO:0008965]		saa:SAUSA300_0984;
Q2FKP7	Q2FKP7	SYS_STAA3	cytoplasm [GO:0005737]	Serine--tRNA ligase (EC 6.1.1.11) (Seryl-tRNA synthetase) (SerRS) (Seryl-tRNA(Ser/Sec) synthetase)	Staphylococcus aureus (strain USA300)	SAUSA300_0009	serS		selenocysteine biosynthetic process [GO:0016260]; seryl-tRNA aminoacylation [GO:0006434]	ATP binding [GO:0005524]; serine-tRNA ligase activity [GO:0004828]; transferase activity [GO:0016740]		saa:SAUSA300_0009;
Q2FEW1	Q2FEW1	URTF_STAA3		Probable uridylyltransferase SAUSA300_2130 (EC 2.7.7.-)	Staphylococcus aureus (strain USA300)	SAUSA300_2130				uridylyltransferase activity [GO:0070569]		saa:SAUSA300_2130;
A0A0H2XHZ5	A0A0H2XHZ5	A0A0H2XHZ5_STAA3		Fructose-bisphosphate aldolase (EC 4.1.2.13) (Fructose-1,6-bisphosphate aldolase)	Staphylococcus aureus (strain USA300)	SAUSA300_2079	fba		fructose 1,6-bisphosphate metabolic process [GO:0030388]; glycolytic process [GO:0006096]	fructose-bisphosphate aldolase activity [GO:0004332]; zinc ion binding [GO:0008270]	66840331;	saa:SAUSA300_2079;
Q2FKQ5	Q2FKQ5	DNAA_STAA3	cytoplasm [GO:0005737]	Chromosomal replication initiator protein DnaA	Staphylococcus aureus (strain USA300)	SAUSA300_0001	dnaA		DNA replication initiation [GO:0006270]; regulation of DNA replication [GO:0006275]	ATP binding [GO:0005524]; ATP hydrolysis activity [GO:0016887]; DNA replication origin binding [GO:0003688]		saa:SAUSA300_0001;
Q2FJM6	Q2FJM6	IMDH_STAA3		Inosine-5'-monophosphate dehydrogenase (IMP dehydrogenase) (IMPD) (IMPDH) (EC 1.1.1.205)	Staphylococcus aureus (strain USA300)	SAUSA300_0388	guaB		GMP biosynthetic process [GO:0006177]	IMP dehydrogenase activity [GO:0003938]; metal ion binding [GO:0046872]; nucleotide binding [GO:0000166]	66838696;	saa:SAUSA300_0388;
Q2FF25	Q2FF25	ATPE_STAA3	plasma membrane [GO:0005886]; proton-transporting ATP synthase complex, catalytic core F(1) [GO:0045261]	ATP synthase epsilon chain (ATP synthase F1 sector epsilon subunit) (F-ATPase epsilon subunit)	Staphylococcus aureus (strain USA300)	SAUSA300_2057	atpC			ATP binding [GO:0005524]; proton-transporting ATP synthase activity, rotational mechanism [GO:0046933]		saa:SAUSA300_2057;
A0A0H2XFD1	A0A0H2XFD1	A0A0H2XFD1_STAA3		Hydroxymethylglutaryl-CoA synthase (EC 2.3.3.10)	Staphylococcus aureus (strain USA300)	SAUSA300_2484			acetyl-CoA metabolic process [GO:0006084]; farnesyl diphosphate biosynthetic process, mevalonate pathway [GO:0010142]	hydroxymethylglutaryl-CoA synthase activity [GO:0004421]		saa:SAUSA300_2484;
A0A0H2XHU3	A0A0H2XHU3	A0A0H2XHU3_STAA3	cytoplasm [GO:0005737]; DNA polymerase III complex [GO:0009360]	Beta sliding clamp	Staphylococcus aureus (strain USA300)	SAUSA300_0002	dnaN		DNA replication [GO:0006260]	3'-5' exonuclease activity [GO:0008408]; DNA binding [GO:0003677]; DNA-directed DNA polymerase activity [GO:0003887]		saa:SAUSA300_0002;
Q2FHH5	Q2FHH5	SYP_STAA3	cytoplasm [GO:0005737]	Proline--tRNA ligase (EC 6.1.1.15) (Prolyl-tRNA synthetase) (ProRS)	Staphylococcus aureus (strain USA300)	SAUSA300_1156	proS		prolyl-tRNA aminoacylation [GO:0006433]	aminoacyl-tRNA editing activity [GO:0002161]; ATP binding [GO:0005524]; proline-tRNA ligase activity [GO:0004827]; transferase activity [GO:0016740]		saa:SAUSA300_1156;
Q2FEQ4	Q2FEQ4	RL6_STAA3	ribonucleoprotein complex [GO:1990904]; ribosome [GO:0005840]	Large ribosomal subunit protein uL6 (50S ribosomal protein L6)	Staphylococcus aureus (strain USA300)	SAUSA300_2189	rplF		translation [GO:0006412]	rRNA binding [GO:0019843]; structural constituent of ribosome [GO:0003735]		saa:SAUSA300_2189;
A0A0H2XFH8	A0A0H2XFH8	A0A0H2XFH8_STAA3		Pyruvate dehydrogenase E1 component subunit beta (EC 1.2.4.1)	Staphylococcus aureus (strain USA300)	SAUSA300_0994	pdhB			pyruvate dehydrogenase (acetyl-transferring) activity [GO:0004739]		saa:SAUSA300_0994;
A0A0H2XJW8	A0A0H2XJW8	A0A0H2XJW8_STAA3		Putative pyridoxal phosphate-dependent acyltransferase	Staphylococcus aureus (strain USA300)	SAUSA300_0535			biosynthetic process [GO:0009058]	acyltransferase activity [GO:0016746]; pyridoxal phosphate binding [GO:0030170]		saa:SAUSA300_0535;
Q2FGW7	Q2FGW7	DER_STAA3		GTPase Der (GTP-binding protein EngA)	Staphylococcus aureus (strain USA300)	SAUSA300_1364	der	engA	ribosome biogenesis [GO:0042254]	GTP binding [GO:0005525]		saa:SAUSA300_1364;
A0A0H2XHQ2	A0A0H2XHQ2	A0A0H2XHQ2_STAA3	cytoplasm [GO:0005737]	Thioredoxin reductase (EC 1.8.1.9)	Staphylococcus aureus (strain USA300)	SAUSA300_0747	trxB		removal of superoxide radicals [GO:0019430]	thioredoxin-disulfide reductase (NADP) activity [GO:0004791]		saa:SAUSA300_0747;
A0A0H2XHX6	A0A0H2XHX6	A0A0H2XHX6_STAA3		Glyceraldehyde-3-phosphate dehydrogenase (EC 1.2.1.-)	Staphylococcus aureus (strain USA300)	SAUSA300_0756	gap		glucose metabolic process [GO:0006006]	glyceraldehyde-3-phosphate dehydrogenase (NAD+) (phosphorylating) activity [GO:0004365]; NAD binding [GO:0051287]; NADP binding [GO:0050661]		saa:SAUSA300_0756;
A0A0H2XET4	A0A0H2XET4	A0A0H2XET4_STAA3	cytoplasm [GO:0005737]	Transaldolase (EC 2.2.1.2)	Staphylococcus aureus (strain USA300)	SAUSA300_1725			carbohydrate metabolic process [GO:0005975]	aldehyde-lyase activity [GO:0016832]; transaldolase activity [GO:0004801]		saa:SAUSA300_1725;
Q2FH26	Q2FH26	ODO2_STAA3	oxoglutarate dehydrogenase complex [GO:0045252]	Dihydrolipoyllysine-residue succinyltransferase component of 2-oxoglutarate dehydrogenase complex (EC 2.3.1.61) (2-oxoglutarate dehydrogenase complex component E2) (OGDC-E2) (Dihydrolipoamide succinyltransferase component of 2-oxoglutarate dehydrogenase complex)	Staphylococcus aureus (strain USA300)	SAUSA300_1305	odhB	sucB	L-lysine catabolic process to acetyl-CoA via saccharopine [GO:0033512]; tricarboxylic acid cycle [GO:0006099]	dihydrolipoyllysine-residue succinyltransferase activity [GO:0004149]		saa:SAUSA300_1305;
Q2FHI0	Q2FHI0	PYRH_STAA3	cytoplasm [GO:0005737]	Uridylate kinase (UK) (EC 2.7.4.22) (Uridine monophosphate kinase) (UMP kinase) (UMPK)	Staphylococcus aureus (strain USA300)	SAUSA300_1151	pyrH		'de novo' CTP biosynthetic process [GO:0044210]; phosphorylation [GO:0016310]	ATP binding [GO:0005524]; UMP kinase activity [GO:0033862]	66839451;	saa:SAUSA300_1151;
Q2FEQ3	Q2FEQ3	RS8_STAA3	ribonucleoprotein complex [GO:1990904]; ribosome [GO:0005840]	Small ribosomal subunit protein uS8 (30S ribosomal protein S8)	Staphylococcus aureus (strain USA300)	SAUSA300_2190	rpsH		translation [GO:0006412]	rRNA binding [GO:0019843]; structural constituent of ribosome [GO:0003735]	66840448;	saa:SAUSA300_2190;
A0A0H2XI48	A0A0H2XI48	A0A0H2XI48_STAA3		ABC transporter, substrate-binding protein	Staphylococcus aureus (strain USA300)	SAUSA300_0618			cell adhesion [GO:0007155]; metal ion transport [GO:0030001]	metal ion binding [GO:0046872]		saa:SAUSA300_0618;
Q2FI15	Q2FI15	FOLD_STAA3		Bifunctional protein FolD [Includes: Methylenetetrahydrofolate dehydrogenase (EC 1.5.1.5); Methenyltetrahydrofolate cyclohydrolase (EC 3.5.4.9)]	Staphylococcus aureus (strain USA300)	SAUSA300_0965	folD		histidine biosynthetic process [GO:0000105]; methionine biosynthetic process [GO:0009086]; purine nucleotide biosynthetic process [GO:0006164]; tetrahydrofolate interconversion [GO:0035999]	methenyltetrahydrofolate cyclohydrolase activity [GO:0004477]; methylenetetrahydrofolate dehydrogenase (NADP+) activity [GO:0004488]		saa:SAUSA300_0965;
Q2FEN8	Q2FEN8	RS10_STAA3	ribonucleoprotein complex [GO:1990904]; ribosome [GO:0005840]	Small ribosomal subunit protein uS10 (30S ribosomal protein S10)	Staphylococcus aureus (strain USA300)	SAUSA300_2205	rpsJ		translation [GO:0006412]	structural constituent of ribosome [GO:0003735]; tRNA binding [GO:0000049]	77313019;	saa:SAUSA300_2205;
A0A0H2XIF9	A0A0H2XIF9	A0A0H2XIF9_STAA3	cytoplasm [GO:0005737]	DEAD-box ATP-dependent RNA helicase CshB (EC 3.6.4.13)	Staphylococcus aureus (strain USA300)	SAUSA300_1518	cshB		response to cold [GO:0009409]; RNA catabolic process [GO:0006401]	ATP binding [GO:0005524]; ATP hydrolysis activity [GO:0016887]; RNA binding [GO:0003723]; RNA helicase activity [GO:0003724]		saa:SAUSA300_1518;
Q2FJQ9	Q2FJQ9	THLA_STAA3	cytoplasm [GO:0005737]	Probable acetyl-CoA acyltransferase (EC 2.3.1.9) (Acetoacetyl-CoA thiolase)	Staphylococcus aureus (strain USA300)	SAUSA300_0355				acetyl-CoA C-acetyltransferase activity [GO:0003985]		saa:SAUSA300_0355;
A0A0H2XH45	A0A0H2XH45	A0A0H2XH45_STAA3		Putative lipoprotein	Staphylococcus aureus (strain USA300)	SAUSA300_0693						saa:SAUSA300_0693;
Q2FGB6	Q2FGB6	GREA_STAA3		Transcription elongation factor GreA (Transcript cleavage factor GreA)	Staphylococcus aureus (strain USA300)	SAUSA300_1567	greA		regulation of DNA-templated transcription elongation [GO:0032784]	DNA binding [GO:0003677]; RNA polymerase binding [GO:0070063]		saa:SAUSA300_1567;
A0A0H2XIE1	A0A0H2XIE1	A0A0H2XIE1_STAA3		Succinate--CoA ligase [ADP-forming] subunit alpha (EC 6.2.1.5) (Succinyl-CoA synthetase subunit alpha) (SCS-alpha)	Staphylococcus aureus (strain USA300)	SAUSA300_1139	sucD		tricarboxylic acid cycle [GO:0006099]	nucleotide binding [GO:0000166]; succinate-CoA ligase (ADP-forming) activity [GO:0004775]; succinate-CoA ligase (GDP-forming) activity [GO:0004776]	66839438;	saa:SAUSA300_1139;
A0A0H2XGV7	A0A0H2XGV7	A0A0H2XGV7_STAA3	cytoplasm [GO:0005737]	Aminoacyltransferase FemA (EC 2.3.2.17) (Factor essential for expression of methicillin resistance A) (N-acetylmuramoyl-L-alanyl-D-glutamyl-L-lysyl-(N6-glycyl)-D-alanyl-D-alanine-diphosphoundecaprenyl-N-acetylglucosamine:glycine glycyltransferase)	Staphylococcus aureus (strain USA300)	SAUSA300_1269	femA		cell wall organization [GO:0071555]; peptidoglycan biosynthetic process [GO:0009252]; regulation of cell shape [GO:0008360]	aminoacyltransferase activity [GO:0016755]; nucleotide binding [GO:0000166]		saa:SAUSA300_1269;
Q2FG80	Q2FG80	RL21_STAA3	cytoplasm [GO:0005737]; ribonucleoprotein complex [GO:1990904]; ribosome [GO:0005840]	Large ribosomal subunit protein bL21 (50S ribosomal protein L21)	Staphylococcus aureus (strain USA300)	SAUSA300_1603	rplU		translation [GO:0006412]	rRNA binding [GO:0019843]; structural constituent of ribosome [GO:0003735]	66839833;	saa:SAUSA300_1603;
Q2FFV6	Q2FFV6	METK_STAA3	cytoplasm [GO:0005737]	S-adenosylmethionine synthase (AdoMet synthase) (EC 2.5.1.6) (MAT) (Methionine adenosyltransferase)	Staphylococcus aureus (strain USA300)	SAUSA300_1730	metK		one-carbon metabolic process [GO:0006730]; S-adenosylmethionine biosynthetic process [GO:0006556]	ATP binding [GO:0005524]; magnesium ion binding [GO:0000287]; methionine adenosyltransferase activity [GO:0004478]		saa:SAUSA300_1730;
Q2FG83	Q2FG83	OBG_STAA3	cytoplasm [GO:0005737]	GTPase Obg (EC 3.6.5.-) (GTP-binding protein Obg)	Staphylococcus aureus (strain USA300)	SAUSA300_1600	obg		ribosome biogenesis [GO:0042254]	GTP binding [GO:0005525]; GTPase activity [GO:0003924]; magnesium ion binding [GO:0000287]		saa:SAUSA300_1600;
A0A0H2XF75	A0A0H2XF75	A0A0H2XF75_STAA3	cytoplasm [GO:0005737]	ATP-dependent DNA helicase (EC 5.6.2.4)	Staphylococcus aureus (strain USA300)	SAUSA300_1886	pcrA		DNA unwinding involved in DNA replication [GO:0006268]	ATP binding [GO:0005524]; ATP hydrolysis activity [GO:0016887]; DNA binding [GO:0003677]; DNA helicase activity [GO:0003678]		saa:SAUSA300_1886;
Q2FGD8	Q2FGD8	RS20_STAA3	ribonucleoprotein complex [GO:1990904]; ribosome [GO:0005840]	Small ribosomal subunit protein bS20 (30S ribosomal protein S20)	Staphylococcus aureus (strain USA300)	SAUSA300_1545	rpsT		translation [GO:0006412]	rRNA binding [GO:0019843]; structural constituent of ribosome [GO:0003735]	66839775;	saa:SAUSA300_1545;
Q2FHI4	Q2FHI4	HSLU_STAA3	HslUV protease complex [GO:0009376]	ATP-dependent protease ATPase subunit HslU (Unfoldase HslU)	Staphylococcus aureus (strain USA300)	SAUSA300_1147	hslU		protein unfolding [GO:0043335]	ATP binding [GO:0005524]; ATP hydrolysis activity [GO:0016887]; peptidase activity [GO:0008233]; proteasome-activating activity [GO:0036402]		saa:SAUSA300_1147;
Q2FG28	Q2FG28	Y1656_STAA3	cytoplasm [GO:0005737]	Putative universal stress protein SAUSA300_1656	Staphylococcus aureus (strain USA300)	SAUSA300_1656						saa:SAUSA300_1656;
Q2FDV8	Q2FDV8	CLPL_STAA3		ATP-dependent Clp protease ATP-binding subunit ClpL	Staphylococcus aureus (strain USA300)	SAUSA300_2486	clpL			ATP binding [GO:0005524]; ATP hydrolysis activity [GO:0016887]		saa:SAUSA300_2486;
Q2FHD9	Q2FHD9	GLPK_STAA3		Glycerol kinase (EC 2.7.1.30) (ATP:glycerol 3-phosphotransferase) (Glycerokinase) (GK)	Staphylococcus aureus (strain USA300)	SAUSA300_1192	glpK		glycerol catabolic process [GO:0019563]; glycerol metabolic process [GO:0006071]; glycerol-3-phosphate metabolic process [GO:0006072]; phosphorylation [GO:0016310]	ATP binding [GO:0005524]; glycerol kinase activity [GO:0004370]		saa:SAUSA300_1192;
A0A0H2XHQ4	A0A0H2XHQ4	A0A0H2XHQ4_STAA3		Alkyl hydroperoxide reductase subunit F	Staphylococcus aureus (strain USA300)	SAUSA300_0379	ahpF		response to reactive oxygen species [GO:0000302]	alkyl hydroperoxide reductase activity [GO:0008785]; flavin adenine dinucleotide binding [GO:0050660]; NAD binding [GO:0051287]		saa:SAUSA300_0379;
Q2FGE8	Q2FGE8	RS21_STAA3	ribonucleoprotein complex [GO:1990904]; ribosome [GO:0005840]	Small ribosomal subunit protein bS21 (30S ribosomal protein S21)	Staphylococcus aureus (strain USA300)	SAUSA300_1535	rpsU		translation [GO:0006412]	structural constituent of ribosome [GO:0003735]	77331518;	saa:SAUSA300_1535;
A0A0H2XF74	A0A0H2XF74	A0A0H2XF74_STAA3	membrane [GO:0016020]	Putative phage infection protein	Staphylococcus aureus (strain USA300)	SAUSA300_2578				ABC-type transporter activity [GO:0140359]		saa:SAUSA300_2578;
A0A0H2XGA5	A0A0H2XGA5	A0A0H2XGA5_STAA3		(d)CMP kinase (EC 2.7.4.25)	Staphylococcus aureus (strain USA300)	SAUSA300_1367	cmk		phosphorylation [GO:0016310]	ATP binding [GO:0005524]; CMP kinase activity [GO:0036430]; dCMP kinase activity [GO:0036431]		saa:SAUSA300_1367;
A0A0H2XJU8	A0A0H2XJU8	A0A0H2XJU8_STAA3		Lytic regulatory protein	Staphylococcus aureus (strain USA300)	SAUSA300_2100						saa:SAUSA300_2100;
Q2FFA3	Q2FFA3	LUKL1_STAA3	extracellular region [GO:0005576]	Uncharacterized leukocidin-like protein 1	Staphylococcus aureus (strain USA300)	SAUSA300_1974			cytolysis in another organism [GO:0051715]			saa:SAUSA300_1974;
Q2FHI3	Q2FHI3	CODY_STAA3	cytoplasm [GO:0005737]	Global transcriptional regulator CodY	Staphylococcus aureus (strain USA300)	SAUSA300_1148	codY		negative regulation of DNA-templated transcription [GO:0045892]	DNA binding [GO:0003677]; DNA-binding transcription factor activity [GO:0003700]; GTP binding [GO:0005525]		saa:SAUSA300_1148;
Q2FIN9	Q2FIN9	HPF_STAA3	cytoplasm [GO:0005737]	Ribosome hibernation promotion factor (HPF) (Ribosome hibernation-promoting factor)	Staphylococcus aureus (strain USA300)	SAUSA300_0736	hpf		primary metabolic process [GO:0044238]; regulation of translation [GO:0006417]			saa:SAUSA300_0736;
A0A0H2XGG6	A0A0H2XGG6	A0A0H2XGG6_STAA3		ABC transporter, ATP-binding protein	Staphylococcus aureus (strain USA300)	SAUSA300_1285				ATP binding [GO:0005524]; ATP hydrolysis activity [GO:0016887]		saa:SAUSA300_1285;
Q2FEQ1	Q2FEQ1	RL5_STAA3	ribonucleoprotein complex [GO:1990904]; ribosome [GO:0005840]	Large ribosomal subunit protein uL5 (50S ribosomal protein L5)	Staphylococcus aureus (strain USA300)	SAUSA300_2192	rplE		translation [GO:0006412]	rRNA binding [GO:0019843]; structural constituent of ribosome [GO:0003735]; tRNA binding [GO:0000049]		saa:SAUSA300_2192;
A0A0H2XG28	A0A0H2XG28	A0A0H2XG28_STAA3		Ribosome-binding ATPase YchF	Staphylococcus aureus (strain USA300)	SAUSA300_0364	ychF			ATP binding [GO:0005524]; ATP hydrolysis activity [GO:0016887]; GTP binding [GO:0005525]; ribosomal large subunit binding [GO:0043023]		saa:SAUSA300_0364;
A0A0H2XHW0	A0A0H2XHW0	A0A0H2XHW0_STAA3		Glyceraldehyde-3-phosphate dehydrogenase (EC 1.2.1.-)	Staphylococcus aureus (strain USA300)	SAUSA300_1633	gap		glucose metabolic process [GO:0006006]	glyceraldehyde-3-phosphate dehydrogenase (NAD+) (phosphorylating) activity [GO:0004365]; NAD binding [GO:0051287]; NADP binding [GO:0050661]		saa:SAUSA300_1633;
A0A0H2XGP3	A0A0H2XGP3	A0A0H2XGP3_STAA3	cytoplasm [GO:0005737]	UDP-N-acetylglucosamine 1-carboxyvinyltransferase (EC 2.5.1.7) (Enoylpyruvate transferase) (UDP-N-acetylglucosamine enolpyruvyl transferase) (EPT)	Staphylococcus aureus (strain USA300)	SAUSA300_2055	murA		cell cycle [GO:0007049]; cell division [GO:0051301]; cell wall organization [GO:0071555]; peptidoglycan biosynthetic process [GO:0009252]; regulation of cell shape [GO:0008360]; UDP-N-acetylgalactosamine biosynthetic process [GO:0019277]	UDP-N-acetylglucosamine 1-carboxyvinyltransferase activity [GO:0008760]		saa:SAUSA300_2055;
Q2FEP3	Q2FEP3	RS19_STAA3	cytoplasm [GO:0005737]; small ribosomal subunit [GO:0015935]	Small ribosomal subunit protein uS19 (30S ribosomal protein S19)	Staphylococcus aureus (strain USA300)	SAUSA300_2200	rpsS		translation [GO:0006412]	rRNA binding [GO:0019843]; structural constituent of ribosome [GO:0003735]	66840458;	saa:SAUSA300_2200;
Q2FIQ3	Q2FIQ3	MURB_STAA3	cytoplasm [GO:0005737]	UDP-N-acetylenolpyruvoylglucosamine reductase (EC 1.3.1.98) (UDP-N-acetylmuramate dehydrogenase)	Staphylococcus aureus (strain USA300)	SAUSA300_0722	murB		cell cycle [GO:0007049]; cell division [GO:0051301]; cell wall organization [GO:0071555]; peptidoglycan biosynthetic process [GO:0009252]; regulation of cell shape [GO:0008360]	FAD binding [GO:0071949]; UDP-N-acetylmuramate dehydrogenase activity [GO:0008762]		saa:SAUSA300_0722;
Q2FI09	Q2FI09	PURL_STAA3	cytoplasm [GO:0005737]	Phosphoribosylformylglycinamidine synthase subunit PurL (FGAM synthase) (EC 6.3.5.3) (Formylglycinamide ribonucleotide amidotransferase subunit II) (FGAR amidotransferase II) (FGAR-AT II) (Glutamine amidotransferase PurL) (Phosphoribosylformylglycinamidine synthase subunit II)	Staphylococcus aureus (strain USA300)	SAUSA300_0971	purL		'de novo' IMP biosynthetic process [GO:0006189]	ATP binding [GO:0005524]; magnesium ion binding [GO:0000287]; phosphoribosylformylglycinamidine synthase activity [GO:0004642]		saa:SAUSA300_0971;
Q2FIF6	Q2FIF6	Y822_STAA3		Iron-sulfur cluster assembly SufBD family protein SAUSA300_0822	Staphylococcus aureus (strain USA300)	SAUSA300_0822			iron-sulfur cluster assembly [GO:0016226]			saa:SAUSA300_0822;
A0A0H2XEB0	A0A0H2XEB0	A0A0H2XEB0_STAA3		Iron compound ABC transporter, iron compound-binding protein	Staphylococcus aureus (strain USA300)	SAUSA300_2136						saa:SAUSA300_2136;
A0A0H2XHP8	A0A0H2XHP8	A0A0H2XHP8_STAA3		proline dehydrogenase (EC 1.5.5.2)	Staphylococcus aureus (strain USA300)	SAUSA300_1711	putA		proline catabolic process to glutamate [GO:0010133]	nucleotide binding [GO:0000166]; proline dehydrogenase activity [GO:0004657]		saa:SAUSA300_1711;
A0A0H2XJF4	A0A0H2XJF4	A0A0H2XJF4_STAA3		3-oxoacyl-[acyl-carrier-protein] synthase 2 (EC 2.3.1.179)	Staphylococcus aureus (strain USA300)	SAUSA300_0886	fabF		fatty acid biosynthetic process [GO:0006633]	3-oxoacyl-[acyl-carrier-protein] synthase activity [GO:0004315]		saa:SAUSA300_0886;
A0A0H2XFW9	A0A0H2XFW9	A0A0H2XFW9_STAA3	cytoplasm [GO:0005737]	Protein RecA (Recombinase A)	Staphylococcus aureus (strain USA300)	SAUSA300_1178	recA		DNA recombination [GO:0006310]; DNA repair [GO:0006281]; SOS response [GO:0009432]	ATP binding [GO:0005524]; ATP hydrolysis activity [GO:0016887]; ATP-dependent DNA damage sensor activity [GO:0140664]; damaged DNA binding [GO:0003684]; single-stranded DNA binding [GO:0003697]		saa:SAUSA300_1178;
Q2FEG1	Q2FEG1	LYRA_STAA3	plasma membrane [GO:0005886]	Lysostaphin resistance protein A	Staphylococcus aureus (strain USA300)	SAUSA300_2282	lyrA					saa:SAUSA300_2282;
A0A0H2XK42	A0A0H2XK42	A0A0H2XK42_STAA3	plasma membrane [GO:0005886]	Amino acid ABC transporter, amino acid-binding protein	Staphylococcus aureus (strain USA300)	SAUSA300_2359				ligand-gated monoatomic ion channel activity [GO:0015276]		saa:SAUSA300_2359;
Q2FF94	Q2FF94	CH10_STAA3	cytoplasm [GO:0005737]	Co-chaperonin GroES (10 kDa chaperonin) (Chaperonin-10) (Cpn10)	Staphylococcus aureus (strain USA300)	SAUSA300_1983	groES	groS		ATP binding [GO:0005524]; protein folding chaperone [GO:0044183]		saa:SAUSA300_1983;
Q2FDM1	Q2FDM1	ISAB_STAA3	extracellular region [GO:0005576]	Immunodominant staphylococcal antigen B	Staphylococcus aureus (strain USA300)	SAUSA300_2573	isaB					saa:SAUSA300_2573;
A0A0H2XG53	A0A0H2XG53	A0A0H2XG53_STAA3		Uncharacterized protein	Staphylococcus aureus (strain USA300)	SAUSA300_0668						saa:SAUSA300_0668;
Q2FEP0	Q2FEP0	RL4_STAA3	ribonucleoprotein complex [GO:1990904]; ribosome [GO:0005840]	Large ribosomal subunit protein uL4 (50S ribosomal protein L4)	Staphylococcus aureus (strain USA300)	SAUSA300_2203	rplD		translation [GO:0006412]	rRNA binding [GO:0019843]; structural constituent of ribosome [GO:0003735]		saa:SAUSA300_2203;
A0A0H2XJD9	A0A0H2XJD9	A0A0H2XJD9_STAA3		Uncharacterized protein	Staphylococcus aureus (strain USA300)	SAUSA300_1003						saa:SAUSA300_1003;
A0A0H2XKA5	A0A0H2XKA5	A0A0H2XKA5_STAA3	cytoplasm [GO:0005737]	RNA polymerase sigma factor SigA	Staphylococcus aureus (strain USA300)	SAUSA300_1521	rpoD	sigA	DNA-templated transcription initiation [GO:0006352]	DNA binding [GO:0003677]; sigma factor activity [GO:0016987]		saa:SAUSA300_1521;
Q2FF22	Q2FF22	ATPA_STAA3	plasma membrane [GO:0005886]; proton-transporting ATP synthase complex, catalytic core F(1) [GO:0045261]	ATP synthase subunit alpha (EC 7.1.2.2) (ATP synthase F1 sector subunit alpha) (F-ATPase subunit alpha)	Staphylococcus aureus (strain USA300)	SAUSA300_2060	atpA			ATP binding [GO:0005524]; proton-transporting ATP synthase activity, rotational mechanism [GO:0046933]; proton-transporting ATPase activity, rotational mechanism [GO:0046961]		saa:SAUSA300_2060;
Q2FEN9	Q2FEN9	RL3_STAA3	ribonucleoprotein complex [GO:1990904]; ribosome [GO:0005840]	Large ribosomal subunit protein uL3 (50S ribosomal protein L3)	Staphylococcus aureus (strain USA300)	SAUSA300_2204	rplC		translation [GO:0006412]	rRNA binding [GO:0019843]; structural constituent of ribosome [GO:0003735]	66840462;	saa:SAUSA300_2204;
Q2FG06	Q2FG06	FTHS_STAA3		Formate--tetrahydrofolate ligase (EC 6.3.4.3) (Formyltetrahydrofolate synthetase) (FHS) (FTHFS)	Staphylococcus aureus (strain USA300)	SAUSA300_1678	fhs		tetrahydrofolate interconversion [GO:0035999]	ATP binding [GO:0005524]; formate-tetrahydrofolate ligase activity [GO:0004329]		saa:SAUSA300_1678;
Q2FHT6	Q2FHT6	THIO_STAA3		Thioredoxin (Trx)	Staphylococcus aureus (strain USA300)	SAUSA300_1044	trxA			protein-disulfide reductase activity [GO:0015035]	66839339;	saa:SAUSA300_1044;
Q2FHH4	Q2FHH4	DPO3_STAA3	cytoplasm [GO:0005737]	DNA polymerase III PolC-type (PolIII) (EC 2.7.7.7)	Staphylococcus aureus (strain USA300)	SAUSA300_1157	polC		DNA-templated DNA replication [GO:0006261]	3'-5' exonuclease activity [GO:0008408]; DNA binding [GO:0003677]; DNA-directed DNA polymerase activity [GO:0003887]		saa:SAUSA300_1157;
Q2FG72	Q2FG72	SYV_STAA3	cytoplasm [GO:0005737]	Valine--tRNA ligase (EC 6.1.1.9) (Valyl-tRNA synthetase) (ValRS)	Staphylococcus aureus (strain USA300)	SAUSA300_1611	valS		valyl-tRNA aminoacylation [GO:0006438]	aminoacyl-tRNA editing activity [GO:0002161]; ATP binding [GO:0005524]; valine-tRNA ligase activity [GO:0004832]		saa:SAUSA300_1611;
Q2FGG6	Q2FGG6	END4_STAA3	cellular anatomical entity [GO:0110165]	Probable endonuclease 4 (EC 3.1.21.2) (Endodeoxyribonuclease IV) (Endonuclease IV)	Staphylococcus aureus (strain USA300)	SAUSA300_1517	nfo		DNA repair [GO:0006281]	deoxyribonuclease IV (phage-T4-induced) activity [GO:0008833]; DNA binding [GO:0003677]; zinc ion binding [GO:0008270]		saa:SAUSA300_1517;
Q2FF20	Q2FF20	ATPF_STAA3	plasma membrane [GO:0005886]; proton-transporting ATP synthase complex, coupling factor F(o) [GO:0045263]	ATP synthase subunit b (ATP synthase F(0) sector subunit b) (ATPase subunit I) (F-type ATPase subunit b) (F-ATPase subunit b)	Staphylococcus aureus (strain USA300)	SAUSA300_2062	atpF			proton-transporting ATP synthase activity, rotational mechanism [GO:0046933]	66840313;	saa:SAUSA300_2062;
A0A0H2XF85	A0A0H2XF85	A0A0H2XF85_STAA3	cytoplasm [GO:0005737]; excinuclease repair complex [GO:0009380]	UvrABC system protein A (UvrA protein) (Excinuclease ABC subunit A)	Staphylococcus aureus (strain USA300)	SAUSA300_0742	uvrA		nucleotide-excision repair [GO:0006289]; SOS response [GO:0009432]	ATP binding [GO:0005524]; ATP hydrolysis activity [GO:0016887]; DNA binding [GO:0003677]; excinuclease ABC activity [GO:0009381]; zinc ion binding [GO:0008270]		saa:SAUSA300_0742;
Q2FG27	Q2FG27	ACKA_STAA3	cytoplasm [GO:0005737]	Acetate kinase (EC 2.7.2.1) (Acetokinase)	Staphylococcus aureus (strain USA300)	SAUSA300_1657	ackA		acetyl-CoA biosynthetic process [GO:0006085]; organic acid metabolic process [GO:0006082]; phosphorylation [GO:0016310]	acetate kinase activity [GO:0008776]; ATP binding [GO:0005524]; magnesium ion binding [GO:0000287]		saa:SAUSA300_1657;
A0A0H2XEK9	A0A0H2XEK9	A0A0H2XEK9_STAA3	tricarboxylic acid cycle enzyme complex [GO:0045239]	Fumarate hydratase class II (Fumarase C) (EC 4.2.1.2) (Aerobic fumarase) (Iron-independent fumarase)	Staphylococcus aureus (strain USA300)	SAUSA300_1801	fumC		fumarate metabolic process [GO:0006106]; tricarboxylic acid cycle [GO:0006099]	fumarate hydratase activity [GO:0004333]		saa:SAUSA300_1801;
Q2FGY6	Q2FGY6	SYN_STAA3	cytoplasm [GO:0005737]	Asparagine--tRNA ligase (EC 6.1.1.22) (Asparaginyl-tRNA synthetase) (AsnRS)	Staphylococcus aureus (strain USA300)	SAUSA300_1345	asnS		asparaginyl-tRNA aminoacylation [GO:0006421]	asparagine-tRNA ligase activity [GO:0004816]; ATP binding [GO:0005524]; nucleic acid binding [GO:0003676]; transferase activity [GO:0016740]		saa:SAUSA300_1345;
Q2FEP1	Q2FEP1	RL23_STAA3	ribonucleoprotein complex [GO:1990904]; ribosome [GO:0005840]	Large ribosomal subunit protein uL23 (50S ribosomal protein L23)	Staphylococcus aureus (strain USA300)	SAUSA300_2202	rplW		translation [GO:0006412]	rRNA binding [GO:0019843]; structural constituent of ribosome [GO:0003735]		saa:SAUSA300_2202;
A0A0H2XI23	A0A0H2XI23	A0A0H2XI23_STAA3		DegV family protein	Staphylococcus aureus (strain USA300)	SAUSA300_1318				lipid binding [GO:0008289]		saa:SAUSA300_1318;
Q2FG54	Q2FG54	SYT_STAA3	cytoplasm [GO:0005737]	Threonine--tRNA ligase (EC 6.1.1.3) (Threonyl-tRNA synthetase) (ThrRS)	Staphylococcus aureus (strain USA300)	SAUSA300_1629	thrS		threonyl-tRNA aminoacylation [GO:0006435]	ATP binding [GO:0005524]; metal ion binding [GO:0046872]; threonine-tRNA ligase activity [GO:0004829]; transferase activity [GO:0016740]; tRNA binding [GO:0000049]		saa:SAUSA300_1629;
Q2FJM5	Q2FJM5	GUAA_STAA3		GMP synthase [glutamine-hydrolyzing] (EC 6.3.5.2) (GMP synthetase) (Glutamine amidotransferase)	Staphylococcus aureus (strain USA300)	SAUSA300_0389	guaA		glutamine metabolic process [GO:0006541]	ATP binding [GO:0005524]; GMP synthase activity [GO:0003921]		saa:SAUSA300_0389;
Q2FJ20	Q2FJ20	SARA_STAA3	cytoplasm [GO:0005737]	Transcriptional regulator SarA (Staphylococcal accessory regulator A)	Staphylococcus aureus (strain USA300)	SAUSA300_0605	sarA		positive regulation of proteolysis [GO:0045862]; regulation of DNA-templated transcription [GO:0006355]; single-species submerged biofilm formation [GO:0090609]	DNA binding [GO:0003677]; metal ion binding [GO:0046872]		saa:SAUSA300_0605;
A0A0H2XGB2	A0A0H2XGB2	A0A0H2XGB2_STAA3		Uncharacterized protein	Staphylococcus aureus (strain USA300)	SAUSA300_1495						saa:SAUSA300_1495;
Q2FFV5	Q2FFV5	PCKA_STAA3	cytoplasm [GO:0005737]	Phosphoenolpyruvate carboxykinase (ATP) (PCK) (PEP carboxykinase) (PEPCK) (EC 4.1.1.49)	Staphylococcus aureus (strain USA300)	SAUSA300_1731	pckA		gluconeogenesis [GO:0006094]	ATP binding [GO:0005524]; metal ion binding [GO:0046872]; phosphoenolpyruvate carboxykinase (ATP) activity [GO:0004612]		saa:SAUSA300_1731;
Q2FFJ1	Q2FFJ1	DNLJ_STAA3		DNA ligase (EC 6.5.1.2) (Polydeoxyribonucleotide synthase [NAD(+)])	Staphylococcus aureus (strain USA300)	SAUSA300_1885	ligA		DNA repair [GO:0006281]; DNA replication [GO:0006260]	DNA binding [GO:0003677]; DNA ligase (NAD+) activity [GO:0003911]; metal ion binding [GO:0046872]		saa:SAUSA300_1885;
A0A0H2XI39	A0A0H2XI39	A0A0H2XI39_STAA3		Alkaline shock response membrane anchor protein AmaP	Staphylococcus aureus (strain USA300)	SAUSA300_2144						saa:SAUSA300_2144;
A0A0H2XIG9	A0A0H2XIG9	A0A0H2XIG9_STAA3	extracellular region [GO:0005576]	Gamma-hemolysin component A	Staphylococcus aureus (strain USA300)	SAUSA300_2365	hlgA		cytolysis in another organism [GO:0051715]			saa:SAUSA300_2365;
A0A0H2XGI6	A0A0H2XGI6	A0A0H2XGI6_STAA3		Single-stranded DNA-binding protein (SSB)	Staphylococcus aureus (strain USA300)	SAUSA300_0367	ssb		DNA recombination [GO:0006310]; DNA repair [GO:0006281]; DNA replication [GO:0006260]	single-stranded DNA binding [GO:0003697]	66838674;	saa:SAUSA300_0367;
Q2FH20	Q2FH20	MURG_STAA3	plasma membrane [GO:0005886]	UDP-N-acetylglucosamine--N-acetylmuramyl-(pentapeptide) pyrophosphoryl-undecaprenol N-acetylglucosamine transferase (EC 2.4.1.227) (Undecaprenyl-PP-MurNAc-pentapeptide-UDPGlcNAc GlcNAc transferase)	Staphylococcus aureus (strain USA300)	SAUSA300_1311	murG		carbohydrate metabolic process [GO:0005975]; cell cycle [GO:0007049]; cell division [GO:0051301]; cell wall organization [GO:0071555]; lipid glycosylation [GO:0030259]; peptidoglycan biosynthetic process [GO:0009252]; regulation of cell shape [GO:0008360]	UDP-N-acetyl-D-glucosamine:N-acetylmuramoyl-L-alanyl-D-glutamyl-meso-2,6-diaminopimelyl-D-alanyl-D-alanine-diphosphoundecaprenol 4-beta-N-acetylglucosaminlytransferase activity [GO:0051991]; undecaprenyldiphospho-muramoylpentapeptide beta-N-acetylglucosaminyltransferase activity [GO:0050511]		saa:SAUSA300_1311;
A0A0H2XG15	A0A0H2XG15	A0A0H2XG15_STAA3		FeS assembly ATPase SufC	Staphylococcus aureus (strain USA300)	SAUSA300_0818	sufC			ATP binding [GO:0005524]; ATP hydrolysis activity [GO:0016887]	66839110;	saa:SAUSA300_0818;
Q2FGG0	Q2FGG0	PDRP_STAA3		Putative pyruvate, phosphate dikinase regulatory protein (PPDK regulatory protein) (EC 2.7.11.32) (EC 2.7.4.27)	Staphylococcus aureus (strain USA300)	SAUSA300_1523			phosphorylation [GO:0016310]	ADP binding [GO:0043531]; ATP binding [GO:0005524]; phosphotransferase activity, phosphate group as acceptor [GO:0016776]; protein serine/threonine kinase activity [GO:0004674]		saa:SAUSA300_1523;
Q2FJA0	Q2FJA0	RL7_STAA3	ribonucleoprotein complex [GO:1990904]; ribosome [GO:0005840]	Large ribosomal subunit protein bL12 (50S ribosomal protein L7/L12)	Staphylococcus aureus (strain USA300)	SAUSA300_0525	rplL		translation [GO:0006412]	structural constituent of ribosome [GO:0003735]	66838832;	saa:SAUSA300_0525;
Q2FHK6	Q2FHK6	ACP_STAA3	cytoplasm [GO:0005737]	Acyl carrier protein (ACP)	Staphylococcus aureus (strain USA300)	SAUSA300_1125	acpP			acyl carrier activity [GO:0000036]	72470615;	saa:SAUSA300_1125;
A0A0H2XG88	A0A0H2XG88	A0A0H2XG88_STAA3		Methionine aminopeptidase (MAP) (MetAP) (EC 3.4.11.18) (Peptidase M)	Staphylococcus aureus (strain USA300)	SAUSA300_1869	map		proteolysis [GO:0006508]	initiator methionyl aminopeptidase activity [GO:0004239]; metalloaminopeptidase activity [GO:0070006]; transition metal ion binding [GO:0046914]		saa:SAUSA300_1869;
A0A0H2XGH3	A0A0H2XGH3	A0A0H2XGH3_STAA3	plasma membrane [GO:0005886]	PTS system lactose-specific EIICB component (EC 2.7.1.207) (EIICB-Lac)	Staphylococcus aureus (strain USA300)	SAUSA300_2150	lacE		phosphoenolpyruvate-dependent sugar phosphotransferase system [GO:0009401]; phosphorylation [GO:0016310]	kinase activity [GO:0016301]; protein-N(PI)-phosphohistidine-lactose phosphotransferase system transporter activity [GO:0022869]		saa:SAUSA300_2150;
A0A0H2XGE9	A0A0H2XGE9	A0A0H2XGE9_STAA3		Pyruvate oxidase (EC 1.2.3.3)	Staphylococcus aureus (strain USA300)	SAUSA300_2477	cidC		menaquinone biosynthetic process [GO:0009234]	magnesium ion binding [GO:0000287]; pyruvate oxidase activity [GO:0047112]; thiamine pyrophosphate binding [GO:0030976]		saa:SAUSA300_2477;
Q2FHG3	Q2FHG3	RNJ2_STAA3	cytoplasm [GO:0005737]	Ribonuclease J 2 (RNase J2) (EC 3.1.-.-)	Staphylococcus aureus (strain USA300)	SAUSA300_1168	rnj2		rRNA processing [GO:0006364]	5'-3' RNA exonuclease activity [GO:0004534]; RNA binding [GO:0003723]; RNA endonuclease activity [GO:0004521]; zinc ion binding [GO:0008270]		saa:SAUSA300_1168;
A0A0H2XHB4	A0A0H2XHB4	A0A0H2XHB4_STAA3	cytoplasm [GO:0005737]	Ribose-phosphate pyrophosphokinase (RPPK) (EC 2.7.6.1) (5-phospho-D-ribosyl alpha-1-diphosphate synthase) (Phosphoribosyl diphosphate synthase) (Phosphoribosyl pyrophosphate synthase) (P-Rib-PP synthase) (PRPP synthase) (PRPPase)	Staphylococcus aureus (strain USA300)	SAUSA300_0478	prs		5-phosphoribose 1-diphosphate biosynthetic process [GO:0006015]; nucleotide biosynthetic process [GO:0009165]; phosphorylation [GO:0016310]; ribonucleoside monophosphate biosynthetic process [GO:0009156]	ATP binding [GO:0005524]; guanine phosphoribosyltransferase activity [GO:0052657]; hypoxanthine phosphoribosyltransferase activity [GO:0004422]; kinase activity [GO:0016301]; magnesium ion binding [GO:0000287]; ribose phosphate diphosphokinase activity [GO:0004749]	66838781;	saa:SAUSA300_0478;
Q2FG97	Q2FG97	SYD_STAA3	cytoplasm [GO:0005737]	Aspartate--tRNA ligase (EC 6.1.1.12) (Aspartyl-tRNA synthetase) (AspRS)	Staphylococcus aureus (strain USA300)	SAUSA300_1586	aspS		aspartyl-tRNA aminoacylation [GO:0006422]	aspartate-tRNA ligase activity [GO:0004815]; ATP binding [GO:0005524]; nucleic acid binding [GO:0003676]; transferase activity [GO:0016740]		saa:SAUSA300_1586;
Q2FG09	Q2FG09	SYY_STAA3	cytoplasm [GO:0005737]	Tyrosine--tRNA ligase (EC 6.1.1.1) (Tyrosyl-tRNA synthetase) (TyrRS)	Staphylococcus aureus (strain USA300)	SAUSA300_1675	tyrS		tyrosyl-tRNA aminoacylation [GO:0006437]	ATP binding [GO:0005524]; RNA binding [GO:0003723]; tyrosine-tRNA ligase activity [GO:0004831]		saa:SAUSA300_1675;
A0A0H2XIA8	A0A0H2XIA8	A0A0H2XIA8_STAA3		Dihydroorotase (DHOase) (EC 3.5.2.3)	Staphylococcus aureus (strain USA300)	SAUSA300_1094	pyrC		'de novo' UMP biosynthetic process [GO:0044205]	dihydroorotase activity [GO:0004151]; zinc ion binding [GO:0008270]		saa:SAUSA300_1094;
Q2FHT7	Q2FHT7	MUTS2_STAA3		Endonuclease MutS2 (EC 3.1.-.-)	Staphylococcus aureus (strain USA300)	SAUSA300_1043	mutS2		mismatch repair [GO:0006298]; negative regulation of DNA recombination [GO:0045910]	ATP binding [GO:0005524]; ATP hydrolysis activity [GO:0016887]; ATP-dependent DNA damage sensor activity [GO:0140664]; endonuclease activity [GO:0004519]; mismatched DNA binding [GO:0030983]		saa:SAUSA300_1043;
A0A0H2XJZ5	A0A0H2XJZ5	A0A0H2XJZ5_STAA3	membrane [GO:0016020]	Penicillin-binding protein 1	Staphylococcus aureus (strain USA300)	SAUSA300_1075	pbpA			penicillin binding [GO:0008658]		saa:SAUSA300_1075;
A0A0H2XI92	A0A0H2XI92	A0A0H2XI92_STAA3		1-acyl-sn-glycerol-3-phosphate acyltransferases (EC 2.3.1.51)	Staphylococcus aureus (strain USA300)	SAUSA300_1673				1-acylglycerol-3-phosphate O-acyltransferase activity [GO:0003841]		saa:SAUSA300_1673;
A0A0H2XIQ1	A0A0H2XIQ1	A0A0H2XIQ1_STAA3	cytoplasm [GO:0005737]	Putative TrmH family tRNA/rRNA methyltransferase	Staphylococcus aureus (strain USA300)	SAUSA300_0517			RNA methylation [GO:0001510]; RNA processing [GO:0006396]	RNA binding [GO:0003723]; RNA methyltransferase activity [GO:0008173]		saa:SAUSA300_0517;
Q2FG58	Q2FG58	RL20_STAA3	ribonucleoprotein complex [GO:1990904]; ribosome [GO:0005840]	Large ribosomal subunit protein bL20 (50S ribosomal protein L20)	Staphylococcus aureus (strain USA300)	SAUSA300_1625	rplT		ribosomal large subunit assembly [GO:0000027]; translation [GO:0006412]	rRNA binding [GO:0019843]; structural constituent of ribosome [GO:0003735]	66839858;	saa:SAUSA300_1625;
Q2FES2	Q2FES2	RS9_STAA3	ribonucleoprotein complex [GO:1990904]; ribosome [GO:0005840]	Small ribosomal subunit protein uS9 (30S ribosomal protein S9)	Staphylococcus aureus (strain USA300)	SAUSA300_2171	rpsI		translation [GO:0006412]	structural constituent of ribosome [GO:0003735]		saa:SAUSA300_2171;
A0A0H2XKF4	A0A0H2XKF4	A0A0H2XKF4_STAA3	membrane [GO:0016020]	Dynamin N-terminal domain-containing protein	Staphylococcus aureus (strain USA300)	SAUSA300_1333				GTP binding [GO:0005525]; GTPase activity [GO:0003924]		saa:SAUSA300_1333;
Q2FKP1	Q2FKP1	RL9_STAA3	ribonucleoprotein complex [GO:1990904]; ribosome [GO:0005840]	Large ribosomal subunit protein bL9 (50S ribosomal protein L9)	Staphylococcus aureus (strain USA300)	SAUSA300_0015	rplI		translation [GO:0006412]	rRNA binding [GO:0019843]; structural constituent of ribosome [GO:0003735]		saa:SAUSA300_0015;
A0A0H2XGZ0	A0A0H2XGZ0	A0A0H2XGZ0_STAA3		pyridoxal kinase (EC 2.7.1.35) (PN/PL/PM kinase) (Pyridoxal kinase) (Pyridoxamine kinase) (Vitamin B6 kinase)	Staphylococcus aureus (strain USA300)	SAUSA300_0562	thiD		phosphorylation [GO:0016310]; thiamine biosynthetic process [GO:0009228]	phosphomethylpyrimidine kinase activity [GO:0008972]		saa:SAUSA300_0562;
Q2FIX0	Q2FIX0	Y655_STAA3	cytoplasm [GO:0005737]	Probable transcriptional regulatory protein SAUSA300_0655	Staphylococcus aureus (strain USA300)	SAUSA300_0655			regulation of DNA-templated transcription [GO:0006355]	DNA binding [GO:0003677]		saa:SAUSA300_0655;
A0A0H2XH34	A0A0H2XH34	A0A0H2XH34_STAA3	plasma membrane [GO:0005886]	Protein DltD	Staphylococcus aureus (strain USA300)	SAUSA300_0838	dltD		lipoteichoic acid biosynthetic process [GO:0070395]			saa:SAUSA300_0838;
A0A0H2XDY2	A0A0H2XDY2	A0A0H2XDY2_STAA3	plasma membrane [GO:0005886]	Fructose specific permease	Staphylococcus aureus (strain USA300)	SAUSA300_0685	fruA		phosphoenolpyruvate-dependent sugar phosphotransferase system [GO:0009401]	carbohydrate:proton symporter activity [GO:0005351]; protein-N(PI)-phosphohistidine-fructose phosphotransferase system transporter activity [GO:0022877]		saa:SAUSA300_0685;
Q2FF16	Q2FF16	UPP_STAA3		Uracil phosphoribosyltransferase (EC 2.4.2.9) (UMP pyrophosphorylase) (UPRTase)	Staphylococcus aureus (strain USA300)	SAUSA300_2066	upp		UMP salvage [GO:0044206]; uracil salvage [GO:0006223]	GTP binding [GO:0005525]; magnesium ion binding [GO:0000287]; uracil phosphoribosyltransferase activity [GO:0004845]		saa:SAUSA300_2066;
Q2FEV9	Q2FEV9	Y2132_STAA3		UPF0457 protein SAUSA300_2132	Staphylococcus aureus (strain USA300)	SAUSA300_2132					66840391;	saa:SAUSA300_2132;
A0A0H2XES4	A0A0H2XES4	A0A0H2XES4_STAA3		Ribonucleoside-diphosphate reductase (EC 1.17.4.1)	Staphylococcus aureus (strain USA300)	SAUSA300_0716			deoxyribonucleotide biosynthetic process [GO:0009263]; DNA replication [GO:0006260]	ATP binding [GO:0005524]; ribonucleoside-diphosphate reductase activity, thioredoxin disulfide as acceptor [GO:0004748]		saa:SAUSA300_0716;
A0A0H2XGY0	A0A0H2XGY0	A0A0H2XGY0_STAA3		FeS assembly protein SufD	Staphylococcus aureus (strain USA300)	SAUSA300_0819	sufD		iron-sulfur cluster assembly [GO:0016226]			saa:SAUSA300_0819;
Q2FJA1	Q2FJA1	RL10_STAA3	large ribosomal subunit [GO:0015934]	Large ribosomal subunit protein uL10 (50S ribosomal protein L10)	Staphylococcus aureus (strain USA300)	SAUSA300_0524	rplJ		translation [GO:0006412]	large ribosomal subunit rRNA binding [GO:0070180]; structural constituent of ribosome [GO:0003735]		saa:SAUSA300_0524;
Q2FF10	Q2FF10	RF1_STAA3	cytoplasm [GO:0005737]	Peptide chain release factor 1 (RF-1)	Staphylococcus aureus (strain USA300)	SAUSA300_2072	prfA			translation release factor activity, codon specific [GO:0016149]		saa:SAUSA300_2072;
A0A0H2XEL7	A0A0H2XEL7	A0A0H2XEL7_STAA3		Secretory antigen SsaA	Staphylococcus aureus (strain USA300)	SAUSA300_2249	ssaA					saa:SAUSA300_2249;
A0A0H2XGG7	A0A0H2XGG7	A0A0H2XGG7_STAA3		Hydrolase, alpha/beta hydrolase fold family (EC 3.4.11.5)	Staphylococcus aureus (strain USA300)	SAUSA300_0601				aminopeptidase activity [GO:0004177]		saa:SAUSA300_0601;
Q2FHZ1	Q2FHZ1	RNJ1_STAA3	cytoplasm [GO:0005737]	Ribonuclease J 1 (RNase J1) (EC 3.1.-.-)	Staphylococcus aureus (strain USA300)	SAUSA300_0989	rnj1		rRNA processing [GO:0006364]	5'-3' RNA exonuclease activity [GO:0004534]; RNA binding [GO:0003723]; RNA endonuclease activity [GO:0004521]; zinc ion binding [GO:0008270]		saa:SAUSA300_0989;
A0A0H2XJW7	A0A0H2XJW7	A0A0H2XJW7_STAA3		YtxH domain-containing protein	Staphylococcus aureus (strain USA300)	SAUSA300_1788						saa:SAUSA300_1788;
Q2FFQ0	Q2FFQ0	Y1795_STAA3		UPF0342 protein SAUSA300_1795	Staphylococcus aureus (strain USA300)	SAUSA300_1795						saa:SAUSA300_1795;
Q2FDE8	Q2FDE8	MNME_STAA3	cytoplasm [GO:0005737]	tRNA modification GTPase MnmE (EC 3.6.-.-)	Staphylococcus aureus (strain USA300)	SAUSA300_2646	mnmE	trmE	tRNA modification [GO:0006400]	GTP binding [GO:0005525]; GTPase activity [GO:0003924]; metal ion binding [GO:0046872]		saa:SAUSA300_2646;
Q2FDP9	Q2FDP9	BETA_STAA3		Oxygen-dependent choline dehydrogenase (CDH) (CHD) (EC 1.1.99.1) (Betaine aldehyde dehydrogenase) (BADH) (EC 1.2.1.8)	Staphylococcus aureus (strain USA300)	SAUSA300_2545	betA		glycine betaine biosynthetic process from choline [GO:0019285]	betaine-aldehyde dehydrogenase activity [GO:0008802]; choline dehydrogenase activity [GO:0008812]; flavin adenine dinucleotide binding [GO:0050660]		saa:SAUSA300_2545;
Q2FJP8	Q2FJP8	RS6_STAA3	ribonucleoprotein complex [GO:1990904]; ribosome [GO:0005840]	Small ribosomal subunit protein bS6 (30S ribosomal protein S6)	Staphylococcus aureus (strain USA300)	SAUSA300_0366	rpsF		translation [GO:0006412]	rRNA binding [GO:0019843]; structural constituent of ribosome [GO:0003735]		saa:SAUSA300_0366;
A0A0H2XFB7	A0A0H2XFB7	A0A0H2XFB7_STAA3		Dihydroxyacetone kinase, DhaL subunit (EC 2.7.1.-)	Staphylococcus aureus (strain USA300)	SAUSA300_0637			glycerol metabolic process [GO:0006071]; phosphorylation [GO:0016310]	glycerone kinase activity [GO:0004371]		saa:SAUSA300_0637;
A0A0H2XIW5	A0A0H2XIW5	A0A0H2XIW5_STAA3		Pseudouridine synthase (EC 5.4.99.-)	Staphylococcus aureus (strain USA300)	SAUSA300_1090			enzyme-directed rRNA pseudouridine synthesis [GO:0000455]	RNA binding [GO:0003723]; rRNA pseudouridine synthase activity [GO:0120159]		saa:SAUSA300_1090;
Q2FJE4	Q2FJE4	SP5G_STAA3		Putative septation protein SpoVG	Staphylococcus aureus (strain USA300)	SAUSA300_0475	spoVG		division septum assembly [GO:0000917]; sporulation resulting in formation of a cellular spore [GO:0030435]			saa:SAUSA300_0475;
A0A0H2XHU1	A0A0H2XHU1	A0A0H2XHU1_STAA3	membrane [GO:0016020]	succinate dehydrogenase (EC 1.3.5.1)	Staphylococcus aureus (strain USA300)	SAUSA300_1047	sdhA			oxidoreductase activity [GO:0016491]		saa:SAUSA300_1047;
A0A0H2XEK5	A0A0H2XEK5	A0A0H2XEK5_STAA3		Ferrichrome transport ATP-binding protein fhuA	Staphylococcus aureus (strain USA300)	SAUSA300_0633	fhuA			ATP binding [GO:0005524]; ATP hydrolysis activity [GO:0016887]		saa:SAUSA300_0633;
Q2FEP9	Q2FEP9	RL14_STAA3	large ribosomal subunit [GO:0015934]	Large ribosomal subunit protein uL14 (50S ribosomal protein L14)	Staphylococcus aureus (strain USA300)	SAUSA300_2194	rplN		translation [GO:0006412]	rRNA binding [GO:0019843]; structural constituent of ribosome [GO:0003735]	66840452;	saa:SAUSA300_2194;
A0A0H2XFN5	A0A0H2XFN5	A0A0H2XFN5_STAA3		Lipid II isoglutaminyl synthase (glutamine-hydrolyzing) subunit MurT (EC 6.3.5.13)	Staphylococcus aureus (strain USA300)	SAUSA300_1873	murT		cell wall organization [GO:0071555]; peptidoglycan biosynthetic process [GO:0009252]; regulation of cell shape [GO:0008360]	acid-amino acid ligase activity [GO:0016881]; ATP binding [GO:0005524]; carbon-nitrogen ligase activity on lipid II [GO:0140282]; zinc ion binding [GO:0008270]		saa:SAUSA300_1873;
Q2FFH4	Q2FFH4	Y1902_STAA3		Uncharacterized protein SAUSA300_1902	Staphylococcus aureus (strain USA300)	SAUSA300_1902						saa:SAUSA300_1902;
Q2FF43	Q2FF43	DDL_STAA3	cytoplasm [GO:0005737]	D-alanine--D-alanine ligase (EC 6.3.2.4) (D-Ala-D-Ala ligase) (D-alanylalanine synthetase)	Staphylococcus aureus (strain USA300)	SAUSA300_2039	ddl		cell wall organization [GO:0071555]; peptidoglycan biosynthetic process [GO:0009252]; regulation of cell shape [GO:0008360]	ATP binding [GO:0005524]; D-alanine-D-alanine ligase activity [GO:0008716]; metal ion binding [GO:0046872]		saa:SAUSA300_2039;
A0A0H2XH52	A0A0H2XH52	A0A0H2XH52_STAA3		Glucosamine-6-phosphate isomerase	Staphylococcus aureus (strain USA300)	SAUSA300_1804			N-acetylglucosamine metabolic process [GO:0006044]	glucosamine-6-phosphate deaminase activity [GO:0004342]		saa:SAUSA300_1804;
A0A0H2XI02	A0A0H2XI02	A0A0H2XI02_STAA3	cellular anatomical entity [GO:0110165]	5'-nucleotidase family protein	Staphylococcus aureus (strain USA300)	SAUSA300_0025			nucleotide catabolic process [GO:0009166]	metal ion binding [GO:0046872]; nucleotidase activity [GO:0008252]; nucleotide binding [GO:0000166]		saa:SAUSA300_0025;
A0A0H2XIT5	A0A0H2XIT5	A0A0H2XIT5_STAA3	plasma membrane [GO:0005886]	PTS system, trehalose-specific IIBC component (EC 2.7.1.69)	Staphylococcus aureus (strain USA300)	SAUSA300_0448	treP		phosphoenolpyruvate-dependent sugar phosphotransferase system [GO:0009401]; phosphorylation [GO:0016310]	D-glucosamine PTS permease activity [GO:0103111]; kinase activity [GO:0016301]; protein-N(PI)-phosphohistidine-sugar phosphotransferase activity [GO:0008982]; trehalose transmembrane transporter activity [GO:0015574]		saa:SAUSA300_0448;
A0A0H2XJC9	A0A0H2XJC9	A0A0H2XJC9_STAA3		3-oxoacyl-[acyl-carrier-protein] reductase (EC 1.1.1.100)	Staphylococcus aureus (strain USA300)	SAUSA300_1124	fabG		fatty acid biosynthetic process [GO:0006633]	3-oxoacyl-[acyl-carrier-protein] reductase (NADPH) activity [GO:0004316]; NAD binding [GO:0051287]		saa:SAUSA300_1124;
Q2FDW8	Q2FDW8	PTU3C_STAA3	plasma membrane [GO:0005886]	PTS system glucoside-specific EIICBA component [Includes: Glucoside permease IIC component (PTS system glucoside-specific EIIC component); Glucoside-specific phosphotransferase enzyme IIB component (EC 2.7.1.-) (PTS system glucoside-specific EIIB component); Glucoside-specific phosphotransferase enzyme IIA component (PTS system glucoside-specific EIIA component)]	Staphylococcus aureus (strain USA300)	SAUSA300_2476	glcB		phosphoenolpyruvate-dependent sugar phosphotransferase system [GO:0009401]; phosphorylation [GO:0016310]	glucose transmembrane transporter activity [GO:0005355]; kinase activity [GO:0016301]; protein-N(PI)-phosphohistidine-sugar phosphotransferase activity [GO:0008982]		saa:SAUSA300_2476;
A0A0H2XHD3	A0A0H2XHD3	A0A0H2XHD3_STAA3	membrane [GO:0016020]	NERD domain-containing protein	Staphylococcus aureus (strain USA300)	SAUSA300_1729						saa:SAUSA300_1729;
Q2FGI6	Q2FGI6	GCSPA_STAA3		Probable glycine dehydrogenase (decarboxylating) subunit 1 (EC 1.4.4.2) (Glycine cleavage system P-protein subunit 1) (Glycine decarboxylase subunit 1) (Glycine dehydrogenase (aminomethyl-transferring) subunit 1)	Staphylococcus aureus (strain USA300)	SAUSA300_1497	gcvPA		glycine decarboxylation via glycine cleavage system [GO:0019464]; nucleoside metabolic process [GO:0009116]	glycine dehydrogenase (decarboxylating) activity [GO:0004375]		saa:SAUSA300_1497;
A0A0H2XJL5	A0A0H2XJL5	A0A0H2XJL5_STAA3		DUF4242 domain-containing protein	Staphylococcus aureus (strain USA300)	SAUSA300_0173						saa:SAUSA300_0173;
A0A0H2XHE2	A0A0H2XHE2	A0A0H2XHE2_STAA3		Putative lipoprotein	Staphylococcus aureus (strain USA300)	SAUSA300_0377						saa:SAUSA300_0377;
Q2FG82	Q2FG82	RL27_STAA3	ribonucleoprotein complex [GO:1990904]; ribosome [GO:0005840]	Large ribosomal subunit protein bL27 (50S ribosomal protein L27)	Staphylococcus aureus (strain USA300)	SAUSA300_1601	rpmA		translation [GO:0006412]	structural constituent of ribosome [GO:0003735]	66839831;	saa:SAUSA300_1601;
A0A0H2XGA1	A0A0H2XGA1	A0A0H2XGA1_STAA3		Dehydrogenase family protein	Staphylococcus aureus (strain USA300)	SAUSA300_2251				phosphogluconate dehydrogenase (decarboxylating) activity [GO:0004616]		saa:SAUSA300_2251;
Q2FJA3	Q2FJA3	RL11_STAA3	ribonucleoprotein complex [GO:1990904]; ribosome [GO:0005840]	Large ribosomal subunit protein uL11 (50S ribosomal protein L11)	Staphylococcus aureus (strain USA300)	SAUSA300_0522	rplK		translation [GO:0006412]	large ribosomal subunit rRNA binding [GO:0070180]; structural constituent of ribosome [GO:0003735]	66838829;	saa:SAUSA300_0522;
Q2FER6	Q2FER6	RL17_STAA3	ribonucleoprotein complex [GO:1990904]; ribosome [GO:0005840]	Large ribosomal subunit protein bL17 (50S ribosomal protein L17)	Staphylococcus aureus (strain USA300)	SAUSA300_2177	rplQ		translation [GO:0006412]	structural constituent of ribosome [GO:0003735]	66840435;	saa:SAUSA300_2177;
A0A0H2XHC7	A0A0H2XHC7	A0A0H2XHC7_STAA3	ribonucleoprotein complex [GO:1990904]; ribosome [GO:0005840]	Large ribosomal subunit protein uL29	Staphylococcus aureus (strain USA300)	SAUSA300_2196	rpmC		translation [GO:0006412]	structural constituent of ribosome [GO:0003735]		saa:SAUSA300_2196;
A0A0H2XFW7	A0A0H2XFW7	A0A0H2XFW7_STAA3		Coenzyme A biosynthesis bifunctional protein CoaBC (DNA/pantothenate metabolism flavoprotein) (Phosphopantothenoylcysteine synthetase/decarboxylase) (PPCS-PPCDC) [Includes: Phosphopantothenoylcysteine decarboxylase (PPC decarboxylase) (PPC-DC) (EC 4.1.1.36) (CoaC); Phosphopantothenate--cysteine ligase (EC 6.3.2.5) (CoaB) (Phosphopantothenoylcysteine synthetase) (PPC synthetase) (PPC-S)]	Staphylococcus aureus (strain USA300)	SAUSA300_1104	coaBC		coenzyme A biosynthetic process [GO:0015937]; pantothenate catabolic process [GO:0015941]	FMN binding [GO:0010181]; metal ion binding [GO:0046872]; phosphopantothenate--cysteine ligase activity [GO:0004632]; phosphopantothenoylcysteine decarboxylase activity [GO:0004633]		saa:SAUSA300_1104;
Q2FHM0	Q2FHM0	RLMN_STAA3	cytoplasm [GO:0005737]	Probable dual-specificity RNA methyltransferase RlmN (EC 2.1.1.192) (23S rRNA (adenine(2503)-C(2))-methyltransferase) (23S rRNA m2A2503 methyltransferase) (Ribosomal RNA large subunit methyltransferase N) (tRNA (adenine(37)-C(2))-methyltransferase) (tRNA m2A37 methyltransferase)	Staphylococcus aureus (strain USA300)	SAUSA300_1111	rlmN		response to antibiotic [GO:0046677]; rRNA base methylation [GO:0070475]; tRNA methylation [GO:0030488]	4 iron, 4 sulfur cluster binding [GO:0051539]; metal ion binding [GO:0046872]; rRNA (adenine(2503)-C2-)-methyltransferase activity [GO:0070040]; rRNA binding [GO:0019843]; tRNA (adenine(37)-C2)-methyltransferase activity [GO:0002935]; tRNA binding [GO:0000049]		saa:SAUSA300_1111;
A0A0H2XGA0	A0A0H2XGA0	A0A0H2XGA0_STAA3		Iron transporter	Staphylococcus aureus (strain USA300)	SAUSA300_1532						saa:SAUSA300_1532;
A0A0H2XG24	A0A0H2XG24	A0A0H2XG24_STAA3		Uncharacterized protein	Staphylococcus aureus (strain USA300)	SAUSA300_0602						saa:SAUSA300_0602;
A0A0H2XHV2	A0A0H2XHV2	A0A0H2XHV2_STAA3	plasma membrane [GO:0005886]	Glycine betaine transporter opuD	Staphylococcus aureus (strain USA300)	SAUSA300_1245	opuD		nitrogen compound transport [GO:0071705]	transmembrane transporter activity [GO:0022857]		saa:SAUSA300_1245;
A0A0H2XG99	A0A0H2XG99	A0A0H2XG99_STAA3		Cell shape-determining protein MreC (Cell shape protein MreC)	Staphylococcus aureus (strain USA300)	SAUSA300_1605	mreC		regulation of cell shape [GO:0008360]			saa:SAUSA300_1605;
Q2FFH6	Q2FFH6	PPAC_STAA3	cytoplasm [GO:0005737]	Probable manganese-dependent inorganic pyrophosphatase (EC 3.6.1.1) (Pyrophosphate phospho-hydrolase) (PPase)	Staphylococcus aureus (strain USA300)	SAUSA300_1900	ppaC			inorganic diphosphate phosphatase activity [GO:0004427]; manganese ion binding [GO:0030145]		saa:SAUSA300_1900;
Q2FIA5	Q2FIA5	CDR_STAA3		Coenzyme A disulfide reductase (CoA-disulfide reductase) (CoADR) (EC 1.8.1.14)	Staphylococcus aureus (strain USA300)	SAUSA300_0873	cdr			CoA-disulfide reductase (NADP) activity [GO:0050451]; flavin adenine dinucleotide binding [GO:0050660]; NADP binding [GO:0050661]; protein disulfide isomerase activity [GO:0003756]		saa:SAUSA300_0873;
Q2FG49	Q2FG49	COAE_STAA3	cytoplasm [GO:0005737]	Dephospho-CoA kinase (EC 2.7.1.24) (Dephosphocoenzyme A kinase)	Staphylococcus aureus (strain USA300)	SAUSA300_1634	coaE		coenzyme A biosynthetic process [GO:0015937]; phosphorylation [GO:0016310]	ATP binding [GO:0005524]; dephospho-CoA kinase activity [GO:0004140]		saa:SAUSA300_1634;
A0A0H2XF56	A0A0H2XF56	A0A0H2XF56_STAA3	plasma membrane [GO:0005886]	Multifunctional fusion protein [Includes: Protein translocase subunit SecD; Protein-export membrane protein SecF]	Staphylococcus aureus (strain USA300)	SAUSA300_1593	secF	secD	intracellular protein transmembrane transport [GO:0065002]; protein targeting [GO:0006605]; protein transport by the Sec complex [GO:0043952]	protein-transporting ATPase activity [GO:0015450]		saa:SAUSA300_1593;
A0A0H2XF50	A0A0H2XF50	A0A0H2XF50_STAA3		DNA-binding protein HU	Staphylococcus aureus (strain USA300)	SAUSA300_1362	hup		chromosome condensation [GO:0030261]	DNA binding [GO:0003677]; structural constituent of chromatin [GO:0030527]	72470382;	saa:SAUSA300_1362;
A0A0H2XH01	A0A0H2XH01	A0A0H2XH01_STAA3	signal recognition particle [GO:0048500]	Signal recognition particle protein (EC 3.6.5.4) (Fifty-four homolog)	Staphylococcus aureus (strain USA300)	SAUSA300_1130	ffh		SRP-dependent cotranslational protein targeting to membrane [GO:0006614]	7S RNA binding [GO:0008312]; ATP hydrolysis activity [GO:0016887]; GTP binding [GO:0005525]; GTPase activity [GO:0003924]		saa:SAUSA300_1130;
Q2FHM8	Q2FHM8	RPOZ_STAA3	DNA-directed RNA polymerase complex [GO:0000428]	DNA-directed RNA polymerase subunit omega (RNAP omega subunit) (EC 2.7.7.6) (RNA polymerase omega subunit) (Transcriptase subunit omega)	Staphylococcus aureus (strain USA300)	SAUSA300_1103	rpoZ		DNA-templated transcription [GO:0006351]	DNA binding [GO:0003677]; DNA-directed 5'-3' RNA polymerase activity [GO:0003899]		saa:SAUSA300_1103;
A0A0H2XG38	A0A0H2XG38	A0A0H2XG38_STAA3		Phage protein	Staphylococcus aureus (strain USA300)	SAUSA300_1904					66840151;	saa:SAUSA300_1904;
A0A0H2XG42	A0A0H2XG42	A0A0H2XG42_STAA3	cytoplasm [GO:0005737]	Putative chromosome partioning protein, ParB family	Staphylococcus aureus (strain USA300)	SAUSA300_2643			division septum assembly [GO:0000917]	DNA binding [GO:0003677]		saa:SAUSA300_2643;
A0A0H2XII4	A0A0H2XII4	A0A0H2XII4_STAA3		Oxidoreductase, aldo/keto reductase family	Staphylococcus aureus (strain USA300)	SAUSA300_1728				oxidoreductase activity [GO:0016491]		saa:SAUSA300_1728;
Q2FFZ8	Q2FFZ8	MURC_STAA3	cytoplasm [GO:0005737]	UDP-N-acetylmuramate--L-alanine ligase (EC 6.3.2.8) (UDP-N-acetylmuramoyl-L-alanine synthetase)	Staphylococcus aureus (strain USA300)	SAUSA300_1686	murC		cell cycle [GO:0007049]; cell division [GO:0051301]; cell wall organization [GO:0071555]; peptidoglycan biosynthetic process [GO:0009252]; regulation of cell shape [GO:0008360]	ATP binding [GO:0005524]; UDP-N-acetylmuramate-L-alanine ligase activity [GO:0008763]		saa:SAUSA300_1686;
A0A0H2XEG5	A0A0H2XEG5	A0A0H2XEG5_STAA3		Small ribosomal subunit protein bS1 (30S ribosomal protein S1)	Staphylococcus aureus (strain USA300)	SAUSA300_0486				nucleic acid binding [GO:0003676]; polyribonucleotide nucleotidyltransferase activity [GO:0004654]		saa:SAUSA300_0486;
Q2FH96	Q2FH96	GUAC_STAA3	GMP reductase complex [GO:1902560]	GMP reductase (EC 1.7.1.7) (Guanosine 5'-monophosphate oxidoreductase) (Guanosine monophosphate reductase)	Staphylococcus aureus (strain USA300)	SAUSA300_1235	guaC		purine nucleotide metabolic process [GO:0006163]	GMP reductase activity [GO:0003920]		saa:SAUSA300_1235;
A0A0H2XGU4	A0A0H2XGU4	A0A0H2XGU4_STAA3		Iron-sulfur cluster carrier protein	Staphylococcus aureus (strain USA300)	SAUSA300_2125			iron-sulfur cluster assembly [GO:0016226]	ATP binding [GO:0005524]; ATP hydrolysis activity [GO:0016887]; ATP-dependent FeS chaperone activity [GO:0140663]; iron-sulfur cluster binding [GO:0051536]; metal ion binding [GO:0046872]		saa:SAUSA300_2125;
Q2FG37	Q2FG37	ACCD_STAA3	acetyl-CoA carboxylase complex [GO:0009317]	Acetyl-coenzyme A carboxylase carboxyl transferase subunit beta (ACCase subunit beta) (Acetyl-CoA carboxylase carboxyltransferase subunit beta) (EC 2.1.3.15)	Staphylococcus aureus (strain USA300)	SAUSA300_1647	accD		fatty acid biosynthetic process [GO:0006633]; malonyl-CoA biosynthetic process [GO:2001295]	acetyl-CoA carboxylase activity [GO:0003989]; ATP binding [GO:0005524]; carboxyl- or carbamoyltransferase activity [GO:0016743]; zinc ion binding [GO:0008270]		saa:SAUSA300_1647;
A0A0H2XIV7	A0A0H2XIV7	A0A0H2XIV7_STAA3	cytoplasm [GO:0005737]	Ornithine carbamoyltransferase (OTCase) (EC 2.1.3.3)	Staphylococcus aureus (strain USA300)	SAUSA300_2569	arcB	argF	arginine biosynthetic process [GO:0006526]	amino acid binding [GO:0016597]; ornithine carbamoyltransferase activity [GO:0004585]		saa:SAUSA300_2569;
A0A0H2XGV5	A0A0H2XGV5	A0A0H2XGV5_STAA3		Ribosomal large subunit pseudouridine synthase, RluD subfamily	Staphylococcus aureus (strain USA300)	SAUSA300_1800			ncRNA processing [GO:0034470]; pseudouridine synthesis [GO:0001522]	catalytic activity, acting on RNA [GO:0140098]; pseudouridine synthase activity [GO:0009982]; RNA binding [GO:0003723]		saa:SAUSA300_1800;
A0A0H2XH68	A0A0H2XH68	A0A0H2XH68_STAA3		Sigma-B regulation protein	Staphylococcus aureus (strain USA300)	SAUSA300_2025	rsbU					saa:SAUSA300_2025;
A0A0H2XHM5	A0A0H2XHM5	A0A0H2XHM5_STAA3	membrane [GO:0016020]	DNA translocase FtsK	Staphylococcus aureus (strain USA300)	SAUSA300_1169	ftsK		chromosome segregation [GO:0007059]	ATP binding [GO:0005524]; ATP hydrolysis activity [GO:0016887]; DNA binding [GO:0003677]		saa:SAUSA300_1169;
Q2FI05	Q2FI05	PUR9_STAA3		Bifunctional purine biosynthesis protein PurH [Includes: Phosphoribosylaminoimidazolecarboxamide formyltransferase (EC 2.1.2.3) (AICAR transformylase); IMP cyclohydrolase (EC 3.5.4.10) (ATIC) (IMP synthase) (Inosinicase)]	Staphylococcus aureus (strain USA300)	SAUSA300_0975	purH		'de novo' IMP biosynthetic process [GO:0006189]	IMP cyclohydrolase activity [GO:0003937]; phosphoribosylaminoimidazolecarboxamide formyltransferase activity [GO:0004643]		saa:SAUSA300_0975;
Q2FII7	Q2FII7	GCSH_STAA3	glycine cleavage complex [GO:0005960]	Glycine cleavage system H protein (Octanoyl/lipoyl carrier protein)	Staphylococcus aureus (strain USA300)	SAUSA300_0791	gcvH		glycine decarboxylation via glycine cleavage system [GO:0019464]			saa:SAUSA300_0791;
A0A0H2XEE1	A0A0H2XEE1	A0A0H2XEE1_STAA3		Hydrolase, haloacid dehalogenase-like family	Staphylococcus aureus (strain USA300)	SAUSA300_0544				phosphatase activity [GO:0016791]		saa:SAUSA300_0544;
Q2FIB3	Q2FIB3	G6PI_STAA3	cytoplasm [GO:0005737]	Glucose-6-phosphate isomerase (GPI) (EC 5.3.1.9) (Phosphoglucose isomerase) (PGI) (Phosphohexose isomerase) (PHI)	Staphylococcus aureus (strain USA300)	SAUSA300_0865	pgi		carbohydrate derivative metabolic process [GO:1901135]; gluconeogenesis [GO:0006094]; glycolytic process [GO:0006096]	carbohydrate derivative binding [GO:0097367]; glucose-6-phosphate isomerase activity [GO:0004347]		saa:SAUSA300_0865;
Q2FKN7	Q2FKN7	WALK_STAA3	plasma membrane [GO:0005886]	Sensor protein kinase WalK (EC 2.7.13.3)	Staphylococcus aureus (strain USA300)	SAUSA300_0021	walK			ATP binding [GO:0005524]; metal ion binding [GO:0046872]; phosphorelay sensor kinase activity [GO:0000155]		saa:SAUSA300_0021;
Q2FGF8	Q2FGF8	SYG_STAA3	cytoplasm [GO:0005737]	Glycine--tRNA ligase (EC 6.1.1.14) (Glycyl-tRNA synthetase) (GlyRS)	Staphylococcus aureus (strain USA300)	SAUSA300_1525	glyQS		glycyl-tRNA aminoacylation [GO:0006426]	ATP binding [GO:0005524]; glycine-tRNA ligase activity [GO:0004820]; protein dimerization activity [GO:0046983]; transferase activity [GO:0016740]		saa:SAUSA300_1525;
A0A0H2XEM7	A0A0H2XEM7	A0A0H2XEM7_STAA3		Indole-3-pyruvate decarboxylase (EC 4.1.1.74)	Staphylococcus aureus (strain USA300)	SAUSA300_0190	ipdC		menaquinone biosynthetic process [GO:0009234]	indolepyruvate decarboxylase activity [GO:0047434]; magnesium ion binding [GO:0000287]; thiamine pyrophosphate binding [GO:0030976]		saa:SAUSA300_0190;
A0A0H2XFT6	A0A0H2XFT6	A0A0H2XFT6_STAA3	cytoplasm [GO:0005737]	UDP-N-acetylglucosamine 1-carboxyvinyltransferase (EC 2.5.1.7) (Enoylpyruvate transferase) (UDP-N-acetylglucosamine enolpyruvyl transferase) (EPT)	Staphylococcus aureus (strain USA300)	SAUSA300_2078	murA		cell cycle [GO:0007049]; cell division [GO:0051301]; cell wall organization [GO:0071555]; peptidoglycan biosynthetic process [GO:0009252]; regulation of cell shape [GO:0008360]; UDP-N-acetylgalactosamine biosynthetic process [GO:0019277]	UDP-N-acetylglucosamine 1-carboxyvinyltransferase activity [GO:0008760]		saa:SAUSA300_2078;
A0A0H2XHE8	A0A0H2XHE8	A0A0H2XHE8_STAA3		MutT/nudix family protein (EC 3.6.1.13)	Staphylococcus aureus (strain USA300)	SAUSA300_1449				ADP-ribose diphosphatase activity [GO:0047631]		saa:SAUSA300_1449;
A0A0H2XI26	A0A0H2XI26	A0A0H2XI26_STAA3	ribonucleoside-diphosphate reductase complex [GO:0005971]	ribonucleoside-diphosphate reductase (EC 1.17.4.1)	Staphylococcus aureus (strain USA300)	SAUSA300_0717			deoxyribonucleotide biosynthetic process [GO:0009263]; DNA replication [GO:0006260]	ribonucleoside-diphosphate reductase activity, thioredoxin disulfide as acceptor [GO:0004748]	66839023;	saa:SAUSA300_0717;
A0A0H2XI52	A0A0H2XI52	A0A0H2XI52_STAA3		YtxH domain-containing protein	Staphylococcus aureus (strain USA300)	SAUSA300_1863						saa:SAUSA300_1863;
A0A0H2XEQ2	A0A0H2XEQ2	A0A0H2XEQ2_STAA3		Glucose-6-phosphate 1-dehydrogenase (G6PD) (EC 1.1.1.49)	Staphylococcus aureus (strain USA300)	SAUSA300_1454	zwf		glucose metabolic process [GO:0006006]; pentose-phosphate shunt [GO:0006098]	glucose-6-phosphate dehydrogenase activity [GO:0004345]; NADP binding [GO:0050661]		saa:SAUSA300_1454;
A0A0H2XFI3	A0A0H2XFI3	A0A0H2XFI3_STAA3		Calcineurin-like phosphoesterase domain-containing protein	Staphylococcus aureus (strain USA300)	SAUSA300_1793				hydrolase activity [GO:0016787]		saa:SAUSA300_1793;
Q2FHN4	Q2FHN4	PYRF_STAA3		Orotidine 5'-phosphate decarboxylase (EC 4.1.1.23) (OMP decarboxylase) (OMPDCase) (OMPdecase)	Staphylococcus aureus (strain USA300)	SAUSA300_1097	pyrF		'de novo' pyrimidine nucleobase biosynthetic process [GO:0006207]; 'de novo' UMP biosynthetic process [GO:0044205]	orotidine-5'-phosphate decarboxylase activity [GO:0004590]		saa:SAUSA300_1097;
A0A0H2XG95	A0A0H2XG95	A0A0H2XG95_STAA3		CamS sex pheromone cAM373	Staphylococcus aureus (strain USA300)	SAUSA300_1884						saa:SAUSA300_1884;
Q2FJD9	Q2FJD9	PTH_STAA3	cytoplasm [GO:0005737]	Peptidyl-tRNA hydrolase (PTH) (EC 3.1.1.29)	Staphylococcus aureus (strain USA300)	SAUSA300_0480	pth		translation [GO:0006412]	aminoacyl-tRNA hydrolase activity [GO:0004045]		saa:SAUSA300_0480;
Q2FGA5	Q2FGA5	MNMA_STAA3	cytoplasm [GO:0005737]	tRNA-specific 2-thiouridylase MnmA (EC 2.8.1.13)	Staphylococcus aureus (strain USA300)	SAUSA300_1578	mnmA		tRNA modification [GO:0006400]	ATP binding [GO:0005524]; sulfurtransferase activity [GO:0016783]; tRNA binding [GO:0000049]		saa:SAUSA300_1578;
A0A0H2XEU5	A0A0H2XEU5	A0A0H2XEU5_STAA3		Excinuclease ABC subunit B	Staphylococcus aureus (strain USA300)	SAUSA300_0508				DNA binding [GO:0003677]; zinc ion binding [GO:0008270]		saa:SAUSA300_0508;
A0A0H2XG07	A0A0H2XG07	A0A0H2XG07_STAA3	cytoplasm [GO:0005737]	Adenylosuccinate synthetase (AMPSase) (AdSS) (EC 6.3.4.4) (IMP--aspartate ligase)	Staphylococcus aureus (strain USA300)	SAUSA300_0017	purA		'de novo' AMP biosynthetic process [GO:0044208]	adenylosuccinate synthase activity [GO:0004019]; GTP binding [GO:0005525]; magnesium ion binding [GO:0000287]		saa:SAUSA300_0017;
A0A0H2XIQ0	A0A0H2XIQ0	A0A0H2XIQ0_STAA3	ATP-binding cassette (ABC) transporter complex [GO:0043190]	Glycine betaine/carnitine/choline ABC transporter (EC 3.6.3.32)	Staphylococcus aureus (strain USA300)	SAUSA300_2391	opuCc		response to stress [GO:0006950]	hydrolase activity [GO:0016787]; transmembrane transporter activity [GO:0022857]		saa:SAUSA300_2391;
A0A0H2XF16	A0A0H2XF16	A0A0H2XF16_STAA3		Multidrug resistance protein A, drug resistance transporter	Staphylococcus aureus (strain USA300)	SAUSA300_2299						saa:SAUSA300_2299;
Q2FEP8	Q2FEP8	RS17_STAA3	ribonucleoprotein complex [GO:1990904]; ribosome [GO:0005840]	Small ribosomal subunit protein uS17 (30S ribosomal protein S17)	Staphylococcus aureus (strain USA300)	SAUSA300_2195	rpsQ		translation [GO:0006412]	rRNA binding [GO:0019843]; structural constituent of ribosome [GO:0003735]	66840453;	saa:SAUSA300_2195;
A0A0H2XGP1	A0A0H2XGP1	A0A0H2XGP1_STAA3	plasma membrane [GO:0005886]	Preprotein translocase, YajC subunit	Staphylococcus aureus (strain USA300)	SAUSA300_1594	yajC					saa:SAUSA300_1594;
Q2FHG7	Q2FHG7	TRUB_STAA3		tRNA pseudouridine synthase B (EC 5.4.99.25) (tRNA pseudouridine(55) synthase) (Psi55 synthase) (tRNA pseudouridylate synthase) (tRNA-uridine isomerase)	Staphylococcus aureus (strain USA300)	SAUSA300_1164	truB		tRNA pseudouridine synthesis [GO:0031119]	RNA binding [GO:0003723]; tRNA pseudouridine synthase activity [GO:0106029]		saa:SAUSA300_1164;
A0A0H2XIP2	A0A0H2XIP2	A0A0H2XIP2_STAA3		ABC transporter, ATP-binding protein	Staphylococcus aureus (strain USA300)	SAUSA300_0704				ATP binding [GO:0005524]; ATP hydrolysis activity [GO:0016887]; DNA binding [GO:0003677]		saa:SAUSA300_0704;
A0A0H2XFP3	A0A0H2XFP3	A0A0H2XFP3_STAA3	cytoplasm [GO:0005737]	Deoxyribose-phosphate aldolase (DERA) (EC 4.1.2.4) (2-deoxy-D-ribose 5-phosphate aldolase) (Phosphodeoxyriboaldolase) (Deoxyriboaldolase)	Staphylococcus aureus (strain USA300)	SAUSA300_2090	deoC		carbohydrate catabolic process [GO:0016052]; deoxyribonucleotide catabolic process [GO:0009264]; deoxyribose phosphate catabolic process [GO:0046386]	deoxyribose-phosphate aldolase activity [GO:0004139]		saa:SAUSA300_2090;
Q2FEI5	Q2FEI5	FDHL_STAA3		Putative formate dehydrogenase SAUSA300_2258 (EC 1.17.1.9)	Staphylococcus aureus (strain USA300)	SAUSA300_2258			formate metabolic process [GO:0015942]	2 iron, 2 sulfur cluster binding [GO:0051537]; 4 iron, 4 sulfur cluster binding [GO:0051539]; formate dehydrogenase (NAD+) activity [GO:0008863]; metal ion binding [GO:0046872]; molybdopterin cofactor binding [GO:0043546]		saa:SAUSA300_2258;
A0A0H2XEX3	A0A0H2XEX3	A0A0H2XEX3_STAA3		DUF697 domain-containing protein	Staphylococcus aureus (strain USA300)	SAUSA300_0982						saa:SAUSA300_0982;
A0A0H2XGW3	A0A0H2XGW3	A0A0H2XGW3_STAA3	plasma membrane [GO:0005886]	Probable CtpA-like serine protease	Staphylococcus aureus (strain USA300)	SAUSA300_1313	ctpA		proteolysis [GO:0006508]	serine-type peptidase activity [GO:0008236]		saa:SAUSA300_1313;
A0A0H2XKE4	A0A0H2XKE4	A0A0H2XKE4_STAA3	ATP-binding cassette (ABC) transporter complex [GO:0043190]	Phosphonate ABC transporter, phosphonate-binding protein	Staphylococcus aureus (strain USA300)	SAUSA300_0145			transmembrane transport [GO:0055085]			saa:SAUSA300_0145;
Q2FJN4	Q2FJN4	AHPC_STAA3	cytoplasm [GO:0005737]	Alkyl hydroperoxide reductase C (EC 1.11.1.26) (Peroxiredoxin) (Thioredoxin peroxidase)	Staphylococcus aureus (strain USA300)	SAUSA300_0380	ahpC		response to oxidative stress [GO:0006979]	NADH-dependent peroxiredoxin activity [GO:0102039]		saa:SAUSA300_0380;
A0A0H2XF92	A0A0H2XF92	A0A0H2XF92_STAA3		NYN domain-containing protein	Staphylococcus aureus (strain USA300)	SAUSA300_0518						saa:SAUSA300_0518;
A0A0H2XHV6	A0A0H2XHV6	A0A0H2XHV6_STAA3		DUF3388 domain-containing protein	Staphylococcus aureus (strain USA300)	SAUSA300_1174						saa:SAUSA300_1174;
A0A0H2XEA7	A0A0H2XEA7	A0A0H2XEA7_STAA3	plasma membrane [GO:0005886]	Signal peptidase I (EC 3.4.21.89)	Staphylococcus aureus (strain USA300)	SAUSA300_0868	spsB		signal peptide processing [GO:0006465]	serine-type endopeptidase activity [GO:0004252]		saa:SAUSA300_0868;
A0A0H2XFG0	A0A0H2XFG0	A0A0H2XFG0_STAA3		Iron compound ABC transporter, iron compound-binding protein	Staphylococcus aureus (strain USA300)	SAUSA300_2235						saa:SAUSA300_2235;
A0A0H2XIP6	A0A0H2XIP6	A0A0H2XIP6_STAA3		Epoxyqueuosine reductase QueH (EC 1.17.99.6) (Queuosine biosynthesis protein QueH)	Staphylococcus aureus (strain USA300)	SAUSA300_2528	queH		queuosine biosynthetic process [GO:0008616]; tRNA processing [GO:0008033]	4 iron, 4 sulfur cluster binding [GO:0051539]; epoxyqueuosine reductase activity [GO:0052693]; metal ion binding [GO:0046872]		saa:SAUSA300_2528;
A0A0H2XI24	A0A0H2XI24	A0A0H2XI24_STAA3		Aminopeptidase PepS (EC 3.4.11.-)	Staphylococcus aureus (strain USA300)	SAUSA300_1860	pepS		proteolysis [GO:0006508]	aminopeptidase activity [GO:0004177]; metal ion binding [GO:0046872]; metallopeptidase activity [GO:0008237]		saa:SAUSA300_1860;
Q2FH47	Q2FH47	CVFB_STAA3		Conserved virulence factor B	Staphylococcus aureus (strain USA300)	SAUSA300_1284	cvfB					saa:SAUSA300_1284;
A0A0H2XFZ6	A0A0H2XFZ6	A0A0H2XFZ6_STAA3		Transcriptional regulator	Staphylococcus aureus (strain USA300)	SAUSA300_0958						saa:SAUSA300_0958;
A0A0H2XH40	A0A0H2XH40	A0A0H2XH40_STAA3		Uncharacterized protein	Staphylococcus aureus (strain USA300)	SAUSA300_1304						saa:SAUSA300_1304;
Q2FGW8	Q2FGW8	GPDA_STAA3	glycerol-3-phosphate dehydrogenase complex [GO:0009331]	Glycerol-3-phosphate dehydrogenase [NAD(P)+] (EC 1.1.1.94) (NAD(P)H-dependent glycerol-3-phosphate dehydrogenase)	Staphylococcus aureus (strain USA300)	SAUSA300_1363	gpsA		carbohydrate metabolic process [GO:0005975]; glycerol-3-phosphate biosynthetic process [GO:0046167]; glycerol-3-phosphate catabolic process [GO:0046168]; glycerophospholipid metabolic process [GO:0006650]; phospholipid biosynthetic process [GO:0008654]	glycerol-3-phosphate dehydrogenase [NAD(P)+] activity [GO:0047952]; NAD binding [GO:0051287]		saa:SAUSA300_1363;
A0A0H2XG74	A0A0H2XG74	A0A0H2XG74_STAA3		Oxidoreductase, aldo/keto reductase family	Staphylococcus aureus (strain USA300)	SAUSA300_0688				oxidoreductase activity [GO:0016491]		saa:SAUSA300_0688;
A0A0H2XFF2	A0A0H2XFF2	A0A0H2XFF2_STAA3		Peptidase, U32 family (EC 3.4.-.-)	Staphylococcus aureus (strain USA300)	SAUSA300_1570			organic substance biosynthetic process [GO:1901576]	hydrolase activity [GO:0016787]		saa:SAUSA300_1570;
A0A0H2XHJ3	A0A0H2XHJ3	A0A0H2XHJ3_STAA3		Acetyltransferase, GNAT family	Staphylococcus aureus (strain USA300)	SAUSA300_1070				acyltransferase activity, transferring groups other than amino-acyl groups [GO:0016747]		saa:SAUSA300_1070;
A0A0H2XHX4	A0A0H2XHX4	A0A0H2XHX4_STAA3		Pur operon repressor	Staphylococcus aureus (strain USA300)	SAUSA300_0473	purR		negative regulation of DNA-templated transcription [GO:0045892]; negative regulation of purine nucleobase metabolic process [GO:0045982]	DNA binding [GO:0003677]; guanine phosphoribosyltransferase activity [GO:0052657]; hypoxanthine phosphoribosyltransferase activity [GO:0004422]		saa:SAUSA300_0473;
A0A0H2XK72	A0A0H2XK72	A0A0H2XK72_STAA3	cytoplasm [GO:0005737]	Ribosome biogenesis GTPase A	Staphylococcus aureus (strain USA300)	SAUSA300_1136			ribosome biogenesis [GO:0042254]	GTP binding [GO:0005525]		saa:SAUSA300_1136;
Q2FKQ2	Q2FKQ2	RECF_STAA3	cytoplasm [GO:0005737]	DNA replication and repair protein RecF	Staphylococcus aureus (strain USA300)	SAUSA300_0004	recF		DNA repair [GO:0006281]; DNA replication [GO:0006260]; SOS response [GO:0009432]	ATP binding [GO:0005524]; single-stranded DNA binding [GO:0003697]		saa:SAUSA300_0004;
Q2FI57	Q2FI57	RF3_STAA3	cytoplasm [GO:0005737]	Peptide chain release factor 3 (RF-3)	Staphylococcus aureus (strain USA300)	SAUSA300_0921	prfC		regulation of translational termination [GO:0006449]	GTP binding [GO:0005525]; GTPase activity [GO:0003924]; translation release factor activity, codon specific [GO:0016149]		saa:SAUSA300_0921;
A0A0H2XFF8	A0A0H2XFF8	A0A0H2XFF8_STAA3		Cystathionine gamma-synthase (EC 4.4.1.8)	Staphylococcus aureus (strain USA300)	SAUSA300_0434	metB		transsulfuration [GO:0019346]	cystathionine beta-lyase activity [GO:0004121]; pyridoxal phosphate binding [GO:0030170]		saa:SAUSA300_0434;
A0A0H2XI63	A0A0H2XI63	A0A0H2XI63_STAA3		DNA repair protein RadA	Staphylococcus aureus (strain USA300)	SAUSA300_0511	radA		recombinational repair [GO:0000725]	ATP binding [GO:0005524]; ATP hydrolysis activity [GO:0016887]; ATP-dependent DNA damage sensor activity [GO:0140664]; damaged DNA binding [GO:0003684]; metal ion binding [GO:0046872]		saa:SAUSA300_0511;
A0A0H2XJ90	A0A0H2XJ90	A0A0H2XJ90_STAA3		D-lactate dehydrogenase (EC 1.1.1.28) (D-specific 2-hydroxyacid dehydrogenase)	Staphylococcus aureus (strain USA300)	SAUSA300_2496				D-lactate dehydrogenase activity [GO:0008720]; NAD binding [GO:0051287]		saa:SAUSA300_2496;
Q2FI93	Q2FI93	FABH_STAA3	cytoplasm [GO:0005737]	Beta-ketoacyl-[acyl-carrier-protein] synthase III (Beta-ketoacyl-ACP synthase III) (KAS III) (EC 2.3.1.180) (3-oxoacyl-[acyl-carrier-protein] synthase 3) (3-oxoacyl-[acyl-carrier-protein] synthase III)	Staphylococcus aureus (strain USA300)	SAUSA300_0885	fabH		fatty acid biosynthetic process [GO:0006633]	3-oxoacyl-[acyl-carrier-protein] synthase activity [GO:0004315]; beta-ketoacyl-acyl-carrier-protein synthase III activity [GO:0033818]		saa:SAUSA300_0885;
A0A0H2XEX9	A0A0H2XEX9	A0A0H2XEX9_STAA3		N5-carboxyaminoimidazole ribonucleotide synthase (N5-CAIR synthase) (EC 6.3.4.18) (5-(carboxyamino)imidazole ribonucleotide synthetase)	Staphylococcus aureus (strain USA300)	SAUSA300_0967	purK		'de novo' IMP biosynthetic process [GO:0006189]	5-(carboxyamino)imidazole ribonucleotide synthase activity [GO:0034028]; ATP binding [GO:0005524]; metal ion binding [GO:0046872]; NAD binding [GO:0051287]; phosphoribosylaminoimidazole carboxylase activity [GO:0004638]		saa:SAUSA300_0967;
Q2FH99	Q2FH99	CATA_STAA3		Catalase (EC 1.11.1.6)	Staphylococcus aureus (strain USA300)	SAUSA300_1232	katA		hydrogen peroxide catabolic process [GO:0042744]; response to oxidative stress [GO:0006979]	catalase activity [GO:0004096]; heme binding [GO:0020037]; metal ion binding [GO:0046872]		saa:SAUSA300_1232;
A0A0H2XGD7	A0A0H2XGD7	A0A0H2XGD7_STAA3	cytoplasm [GO:0005737]	ATP-dependent 6-phosphofructokinase (ATP-PFK) (Phosphofructokinase) (EC 2.7.1.11) (Phosphohexokinase)	Staphylococcus aureus (strain USA300)	SAUSA300_1645	pfkA		fructose 6-phosphate metabolic process [GO:0006002]	6-phosphofructokinase activity [GO:0003872]; ATP binding [GO:0005524]; metal ion binding [GO:0046872]		saa:SAUSA300_1645;
Q2FJ01	Q2FJ01	TAGH_STAA3	plasma membrane [GO:0005886]	Teichoic acids export ATP-binding protein TagH (EC 7.5.2.4)	Staphylococcus aureus (strain USA300)	SAUSA300_0624	tagH			ABC-type teichoic acid transporter activity [GO:0015438]; ATP binding [GO:0005524]; ATP hydrolysis activity [GO:0016887]		saa:SAUSA300_0624;
A0A0H2XED3	A0A0H2XED3	A0A0H2XED3_STAA3		DUF47 domain-containing protein	Staphylococcus aureus (strain USA300)	SAUSA300_0649					66838955;	saa:SAUSA300_0649;
A0A0H2XFJ1	A0A0H2XFJ1	A0A0H2XFJ1_STAA3		lipoate--protein ligase (EC 6.3.1.20)	Staphylococcus aureus (strain USA300)	SAUSA300_0930			protein modification process [GO:0036211]	ATP binding [GO:0005524]; lipoate-protein ligase activity [GO:0016979]		saa:SAUSA300_0930;
Q2FEP6	Q2FEP6	RL16_STAA3	ribonucleoprotein complex [GO:1990904]; ribosome [GO:0005840]	Large ribosomal subunit protein uL16 (50S ribosomal protein L16)	Staphylococcus aureus (strain USA300)	SAUSA300_2197	rplP		translation [GO:0006412]	rRNA binding [GO:0019843]; structural constituent of ribosome [GO:0003735]; tRNA binding [GO:0000049]	66840455;	saa:SAUSA300_2197;
A0A0H2XFI1	A0A0H2XFI1	A0A0H2XFI1_STAA3	primosome complex [GO:1990077]	Replicative DNA helicase (EC 3.6.4.12)	Staphylococcus aureus (strain USA300)	SAUSA300_0016	dnaB		DNA replication, synthesis of RNA primer [GO:0006269]	ATP binding [GO:0005524]; ATP hydrolysis activity [GO:0016887]; DNA binding [GO:0003677]; DNA helicase activity [GO:0003678]		saa:SAUSA300_0016;
Q2FF68	Q2FF68	ILVC_STAA3		Ketol-acid reductoisomerase (NADP(+)) (KARI) (EC 1.1.1.86) (Acetohydroxy-acid isomeroreductase) (AHIR) (Alpha-keto-beta-hydroxylacyl reductoisomerase) (Ketol-acid reductoisomerase type 1) (Ketol-acid reductoisomerase type I)	Staphylococcus aureus (strain USA300)	SAUSA300_2009	ilvC		isoleucine biosynthetic process [GO:0009097]; valine biosynthetic process [GO:0009099]	ketol-acid reductoisomerase activity [GO:0004455]; magnesium ion binding [GO:0000287]; NADP binding [GO:0050661]		saa:SAUSA300_2009;
Q2FHK0	Q2FHK0	RS16_STAA3	cytoplasm [GO:0005737]; ribonucleoprotein complex [GO:1990904]; ribosome [GO:0005840]	Small ribosomal subunit protein bS16 (30S ribosomal protein S16)	Staphylococcus aureus (strain USA300)	SAUSA300_1131	rpsP		translation [GO:0006412]	structural constituent of ribosome [GO:0003735]	66839430;	saa:SAUSA300_1131;
A0A0H2XEW3	A0A0H2XEW3	A0A0H2XEW3_STAA3		D-3-phosphoglycerate dehydrogenase (EC 1.1.1.95)	Staphylococcus aureus (strain USA300)	SAUSA300_1670	serA		L-serine biosynthetic process [GO:0006564]	D-lactate dehydrogenase activity [GO:0008720]; NAD binding [GO:0051287]; phosphoglycerate dehydrogenase activity [GO:0004617]		saa:SAUSA300_1670;
Q2FJE9	Q2FJE9	RSMA_STAA3	cytoplasm [GO:0005737]	Ribosomal RNA small subunit methyltransferase A (EC 2.1.1.182) (16S rRNA (adenine(1518)-N(6)/adenine(1519)-N(6))-dimethyltransferase) (16S rRNA dimethyladenosine transferase) (16S rRNA dimethylase) (S-adenosylmethionine-6-N', N'-adenosyl(rRNA) dimethyltransferase)	Staphylococcus aureus (strain USA300)	SAUSA300_0470	rsmA	ksgA		16S rRNA (adenine(1518)-N(6)/adenine(1519)-N(6))-dimethyltransferase activity [GO:0052908]; RNA binding [GO:0003723]		saa:SAUSA300_0470;
Q2FF00	Q2FF00	RPOE_STAA3	DNA-directed RNA polymerase complex [GO:0000428]	Probable DNA-directed RNA polymerase subunit delta (RNAP delta factor)	Staphylococcus aureus (strain USA300)	SAUSA300_2082	rpoE		DNA-templated transcription [GO:0006351]; regulation of DNA-templated transcription [GO:0006355]	DNA-directed 5'-3' RNA polymerase activity [GO:0003899]	66840334;	saa:SAUSA300_2082;
Q2FG88	Q2FG88	TGT_STAA3		Queuine tRNA-ribosyltransferase (EC 2.4.2.29) (Guanine insertion enzyme) (tRNA-guanine transglycosylase)	Staphylococcus aureus (strain USA300)	SAUSA300_1595	tgt		queuosine biosynthetic process [GO:0008616]; tRNA-guanine transglycosylation [GO:0101030]	metal ion binding [GO:0046872]; tRNA-guanosine(34) queuine transglycosylase activity [GO:0008479]		saa:SAUSA300_1595;
A0A0H2XH57	A0A0H2XH57	A0A0H2XH57_STAA3		HIT family protein	Staphylococcus aureus (strain USA300)	SAUSA300_1787				catalytic activity [GO:0003824]		saa:SAUSA300_1787;
A0A0H2XJC7	A0A0H2XJC7	A0A0H2XJC7_STAA3		Hydrolase, HAD-superfamily, subfamily IIIA (EC 3.1.3.-)	Staphylococcus aureus (strain USA300)	SAUSA300_1557				phosphatidylglycerophosphatase activity [GO:0008962]		saa:SAUSA300_1557;
A0A0H2XHG6	A0A0H2XHG6	A0A0H2XHG6_STAA3	cytoplasm [GO:0005737]	Methicillin resistance protein FemB	Staphylococcus aureus (strain USA300)	SAUSA300_1270	femB		cell wall macromolecule biosynthetic process [GO:0044038]	aminoacyltransferase activity [GO:0016755]		saa:SAUSA300_1270;
A0A0H2XG63	A0A0H2XG63	A0A0H2XG63_STAA3		Glycerate kinase family protein (EC 2.7.1.31)	Staphylococcus aureus (strain USA300)	SAUSA300_0726			organic acid phosphorylation [GO:0031388]	glycerate kinase activity [GO:0008887]		saa:SAUSA300_0726;
A0A0H2XFH1	A0A0H2XFH1	A0A0H2XFH1_STAA3	cytoplasm [GO:0005737]	Ribosomal silencing factor RsfS	Staphylococcus aureus (strain USA300)	SAUSA300_1551	rsfS		cytosolic ribosome assembly [GO:0042256]; negative regulation of ribosome biogenesis [GO:0090071]; negative regulation of translation [GO:0017148]			saa:SAUSA300_1551;
Q2FI19	Q2FI19	QOX3_STAA3	plasma membrane [GO:0005886]	Probable quinol oxidase subunit 3 (EC 1.10.3.-) (Quinol oxidase polypeptide III)	Staphylococcus aureus (strain USA300)	SAUSA300_0961	qoxC		aerobic electron transport chain [GO:0019646]; ATP synthesis coupled electron transport [GO:0042773]	cytochrome-c oxidase activity [GO:0004129]	66839255;	saa:SAUSA300_0961;
A0A0H2XJT5	A0A0H2XJT5	A0A0H2XJT5_STAA3		Acetyltransferase, GNAT family (EC 2.3.1.-)	Staphylococcus aureus (strain USA300)	SAUSA300_0451				acyltransferase activity, transferring groups other than amino-acyl groups [GO:0016747]		saa:SAUSA300_0451;
Q2FE81	Q2FE81	GPMA_STAA3		2,3-bisphosphoglycerate-dependent phosphoglycerate mutase (BPG-dependent PGAM) (PGAM) (Phosphoglyceromutase) (dPGM) (EC 5.4.2.11)	Staphylococcus aureus (strain USA300)	SAUSA300_2362	gpmA		gluconeogenesis [GO:0006094]; glycolytic process [GO:0006096]	2,3-bisphosphoglycerate-dependent phosphoglycerate mutase activity [GO:0046538]		saa:SAUSA300_2362;
A0A0H2XH27	A0A0H2XH27	A0A0H2XH27_STAA3		Phage protein	Staphylococcus aureus (strain USA300)	SAUSA300_1180						saa:SAUSA300_1180;
A0A0H2XF25	A0A0H2XF25	A0A0H2XF25_STAA3	plasma membrane [GO:0005886]	Putative transporter	Staphylococcus aureus (strain USA300)	SAUSA300_2449				transmembrane transporter activity [GO:0022857]		saa:SAUSA300_2449;
