# Supplementary material for: Mass Spectrometry-Based Analysis of Surface Proteins in Staphylococcus aureus Clinical Strains: Identification of Promising k‑mer Targets for Diagnostics
Source: J Proteome Res. 2025 Aug 7;24(9):4575–85. doi: 10.1021/acs.jproteome.5c00321 (PMC12418492; doi:10.1021/acs.jproteome.5c00321)
Supplement: Supplementary file 4 [file pr5c00321_si_004.xlsx]

## Sheet: quasiprimes_in_core
Table S4. Quasiprime k-mer peptides identified in common core proteins
kmers	sequence_prot	header	start	end	aa_before	last_aa	aa_after
AMQCGHH	MLETNKNHATAWQGFKNGRWNRHVDVREFIQLNYTLYEGNDSFLAGPTEATSKLWEQVMQLSKEERERGGMWDMDTKVASTITSHDAGYLDKDLETIVGVQTEKPFKRSMQPFGGIRMAKAACEAYGYELDEETEKIFTDYRKTHNQGVFDAYSREMLNCRKAGVITGLPDAYGRGRIIGDYRRVALYGVDFLMEEKMHDFNTMSTEMSEDVIRLREELSEQYRALKELKELGQKYGFDLSRPAENFKEAVQWLYLAYLAAIKEQNGAAMSLGRTSTFLDIYAERDLKAGVITESEVQEIIDHFIMKLRIVKFARTPDYNELFSGDPTWVTESIGGVGIDGRPLVTKNSFRFLHSLDNLGPAPEPNLTVLWSVRLPDNFKTYCAKMSIKTSSIQYENDD…	Q2FK44	688	694	Y	H	L
AQHGNNQ	MALSTFKREHIKKNLRNDEYDLVIIGGGITGAGIALDASERGMKVALVEMQDFAQGTSSRSTKLVHGGLRYLKQFQIGVVAETGKERAIVYENGPHVTTPEWMLLPMHKGGTFGKFSTSIGLGMYDRLAGVKKSERKKMLSKKETLAKEPLVKKEGLKGGGYYVEYRTDDARLTIEVMKRAAEKGAEIINYTKSEHFTYDKNQQVNGVKVIDKLTNENYTIKAKKVVNAAGPWVDDVRSGDYARNNKKLRLTKGVHVVIDQSKFPLGQAVYFDTEKDGRMIFAIPREGKAYVGTTDTFYDNIKSSPLTTQEDRDYLIDAINYMFPSVNVTDEDIESTWAGIRPLIYEEGKDPSEISRKDEIWEGKSGLLTIAGGKLTGYRHMAQDIVDLVSKRLKKDYG…	Q2FHD8	546	552	E	Q	P
ATPQQWM	MKYAGILAGGIGSRMGNVPLPKQFLDLDNKPILIHTLEKFILINDFEKIIIATPQQWMTHTKDTLRKFKISDERIEVIQGGSDRNDTIMNIVKHIESTNGINDDDVIVTHDAVRPFLTHRIIKENIQAALEYGAVDTVIDAIDTIVTSKDNQTIDAIPVRNEMYQGQTPQSFNINLLKESYAQLSDEQKSILSDACKIIVETNKPVRLVKGELYNIKVTTPYDLKVANAIIRGGIADD	Q2FK15	52	58	I	M	T
AYIMPHN	MINKEQLDLLYKLKKEVEKSRNEALLHTINQVIKKVYLQQYTCSFVGHFSAGKSTLINLLIEQDILPSSPVPTTSNTAIVSVSDNHDIIANLPNQTYAKLSNYDEVREMNRQNVDVESVEINFQSAKFENGFTLQDTPGVDSNVASHQSITEQYMYTSNMIFYTVDYNHVQSELNFKFMKHINDVGIPVVFIINQIDKHQDDELSFSTFKSRVEKSIADWGIKLERTFYVSKFDHPENELEVLSSYLISLDQHRETIEDYTSRTVEYITEAQLDYIQSEIQEVLEDLGIEEAEFEQAFLNSQQHQAISEEAQLLNNPDELMAFLKNKRKNILENAYIMPHNMREMLRSYLESMSQDFNVGGFFNKKKKKLQIQQQRLLTATDALQEHVNQQIRQPMRED…	A0A0H2XKF4	335	341	N	N	M
CAKVRNT	MIVKTEEELQALKEIGYICAKVRNTMQAATKPGITTKELDNIAKELFEEYGAISAPIHDENFPGQTCISVNEEVAHGIPSKRVIREGDLVNIDVSALKNGYYADTGISFVVGESDDPMKQKVCDVATMAFENAIAKVKPGTKLSNIGKAVHNTARQNDLKVIKNLTGHGVGLSLHEAPAHVLNYFDPKDKTLLTEGMVLAIEPFISSNASFVTEGKNEWAFETSDKSFVAQIEHTVIVTKDGPILTTKIEEE	A0A0H2XG88	19	25	I	T	M
CHKHQKV	MKVLVAMDEFHGIISSYQANRYVEEAVASQIETADVVQVPLFNGRHELLDSVFLWQSGQKYRIPVHDADMNEVEGVYGQTDTGMTVIEGNLFLKGKKPIVERTSYGLGEMIKHALDNDAKHVVISLGGIDSFDAGAGMLQALGAQFYDDEGRVVDMRQGAGVIKYIRRMDMSNLHPKMETARIQVMSDFSSRLYGKQSEIMQTYDAYQLNHNQAAEIDNLIWYFSELFKSELKIAIGPVERGGAGGGIAAVLNGLYQAEILTSHALVDQLTHLENLVEQADLIIFGEGLNENDQLLETTTLRIAELCHKHQKVAIAICATAEKFDLFESQGVTAMFNTFIDMPETYTDFKMGLQIRHYTVQSLKLLKTHFNVEV	A0A0H2XG63	307	313	L	V	A
CMEIPHD	MAELQRGLEGVIAAETKISSIIESQLTYAGYDIDDLAENAQFEEVIFLLWNYRLPNEEELAHLKGKLNQYMTLNPRVYTHFEEYVTDHVHPMTALRTSLSYIAHFDPDAENESDENRYERAMRIQAKVASLVTAFARVRQDKEPLKPNPDLSYAANFLYMLRGELPTDIEVEAFNKALILHADHELNASAFTARCAVSSLSDMYSGIVAAVGSLKGPLHGGANEQVMTMLSEIGSIENVDAYLDEKFANKDKVMGFGHRVYKDGDPRAKYLREMSRQITKDAGREELFEMSVKMEKRMAEEKGLIPNVDFYSASVYHCMEIPHDLFTPIFAVSRSAGWIAHILEQYKDNRIMRPRAKYIGETNRKYIPLEERK	A0A0H2XGL1	318	324	H	D	L
CMESVKY	MEVKTFYNGNTMPQIGLGTFRVENDENCMESVKYAIEQGYRSIDTAKVYGNEEQVGAGIRAGLESTGIAREDLFITSKLYFEDFGRENVAAAYEASLSRLGLKYLDLYLVHWPGTNEAVMVDTWKGMEDLYKNNNVKNIGVSNFEPEHLEALLAQVSIKPVINQVEYHPYLTQHKLKLYLAAQRIVMESWSPLMNAQILNDETIKDIAQELGKSPAQVVLRWNVQHAVVTIPKSVTPNRISENFQIFDFELSDEQMTRIDGLNQDKRIGPDPKKFEG	A0A0H2XII4	28	34	N	Y	A
CMTAQDC	MNAAVRAVVRTAIYNEIEVYGVYHGYQGLLNDDIHKLELGSVGDTIQRGGTFLYSARCPEFKEQEVRKVAIENLRKRGIEGLVVIGGDGSYRGAQRISEECKEIQTIGIPGTIDNDINGTDFTIGFDTALNTIIGLVDKIRDTASSHARTFIIEAMGRDCGDLALWAGLSVGAETIVVPEVKTDIKEIADKIEQGIKRGKKHSIVLVAEGCMTAQDCQKELSQYINVDNRVSVLGHVQRGGSPTGADRVLASRLGGYAVDLLMQGETAKGVGIKNNKIVATSFDEIFDGKDHKFDYSLYELANKLSI	A0A0H2XGD7	211	217	G	C	Q
CRGQWTM	MEMAKEQELILVLDFGSQYNQLITRRIREMGVYSELHDHEISIEEIKKMNPKGIILSGGPNSVYEEGSFTIDPEIYNLGIPVLGICYGMQLTTKLLGGKVERANEREYGKAIINAKSDELFAGLPAEQTVWMSHSDKVIEIPEGFEVIADSPSTDYAAIEDKKRRIYGVQFHPEVRHTEYGNDLLNNFVRRVCDCRGQWTMENFIEIEIEKIRQRVGDRRVLCAMSGGVDSSVVAVLLHKAIGDQLTCIFVDHGLLRKGEGDMVMEQFGEGFNMNIIRVNAKDRFMNKLKGVSDPEQKRKIIGNEFVYVFDDEASKLKGVDFLAQGTLYTDVIESGTKTAQTIKSHHNVGGLPEDMEFELIEPINTLFKDEVRKLGIELGIPEHLVWRQPFPGPGLGIR…	Q2FJM5	195	201	D	M	E
CRIHQVK	MRVDLNCDLGEAFGNYSFGGDHQIIPLITSANVACGFHAGDENVMNETVKLAKAHNVAVGAHPGLPDLKGFGRRNIDISNDEIYNLMIYQLGALQGFCRIHQVKINHVKPHGALYQMGAKDREIANVIAQAVYDFDPSLVLVGLANSYLISEAKNVGLITASEVFADRRYEDDGQLVSRKESDAVITDTDEALKQVLKMVKENKVISKNNKEVTLQADTICVHGDGEHALLFVSKIREILMKEGIDIQSL	Q2FGC1	98	104	F	K	I
CTMEDFD	MTVAEKKEWYLEYEIEINRPGLLGDVSSLLGMLGISIVTINGVDQGKRGLLIKTDNLEKVERFEQIARGINEIEITKLKKPELRDRLAVRHGRYIEQDAKDKKTFRFEREDLGLLVDFLAELFKEEGHKLIGIRGMPRVGKTESIVAGSVCAHKRWLFISSTLIKQTVRSSLIKGEYDANHVYIIDGAVTARESNPKHQELVNEVMTLPSIKVVEHPDLFVETSTCTMEDFDYIIELRENENQEIHYEEMKKQTVQSKNNLDFGDPFGGGFGFFE	A0A0H2XHV6	226	232	T	D	Y
CVFKFVF	MWNFIKCVFKFVFSLVAITTLVAGVGVVAFAYIFKKDFEDIERKTKEIISDIESKNN	A0A0H2XG38	7	13	K	F	S
CWVMLLV	MTGEQFTQIKRPVSRLTEKVLGWLCWVMLLVLTVITMFIALVSFSNNTSIANLENTLNNNAFIQQLLAGNGYNTTQFVIWLQNGIWAIIVYFIVCLLISFLALISMNIRILSGFLFLISAIVTIPLVLLIVTLIIPILFFIIAMMLFIRKDKVEMVAPQYYEEYNGPIYDYREPVYERPQPKDDYYDVPKYEKELDKSNTVYDQEQERDKYDQFPKRAVESEYNHDERTEEEPSVLSRQAKYKQKSTEELGIEDDGYYAEPEVDPKELKAQQKREKAEIKAKKKEKRKAYNQRMKERRKNQPSAVSQRRMNFEERRQIYNNDISEERNSSEVKDKKEQE	A0A0H2XJD9	25	31	L	V	L
DEWNMVD	MSTKNKHIPCLITIFGATGDLSHRKLFPSIFHLYQQDNLDEHIAIIGIGRRDITNDDFRNQVKSSIQKHVKDTNKIDAFMEHVFYHRHDVSNEESYQELLDFSNELDSQFELKGNRLFYLAMAPQFFGVISDYLKSSGLTDTKGFKRLVIEKPFGSDLKSAEALNNQIRKSFKEEEIYRIDHYLGKDMVQNIEVLRFANAMFEPLWNNKYISNIQVTSSEILGVEDRGGYYESSGALKDMVQNHMLQMVALLAMEAPISLNSEDIRAEKVKVLKSLRHFQSEDVKKNFVRGQYGEGYIDGKQVKAYRDEDRVADDSNTPTFVSGKLTIDNFRWAGVPFYIRTGKRMKSKTIQVVVEFKEVPMNLYYETDKLLDSNLLVINIQPNEGVSLHLNAKKNTQG…	A0A0H2XEQ2	456	462	Q	D	P
DHSHYHT	MSWFDKLFGEDNDSNDDLIHRKKKRRQESQNIDNDHDSLLPQNNDIYSRPRGKFRFPMSVAYENENVEQSADTISDEKEQYHRDYRKQSHDSRSQKRHRRRRNQTTEEQNYSEKRGNSKISQQSIKYKDHSHYHTNKPGTYVSAINGIEKETHKPKTHNMYSNNTNHRAKDSTPDYHKESFKTSEVPSAIFGTMKPKKLENGRIPVSKPSEKVESDKQKYDKYVAKTQTSQNKQLEQEKQNDSVVKQGTASKSSDENVSSTTKSMPNYSKVDNTIKIENIYASQIVEEIRRERERKVLQKRRFKKALQQKREEHKNEEQDAIQRAIDEMYAKQAERYVGDSSLNDDSDLTDNSTDASQLHTNGIENETVSNDENKQASIQNEDTNDTHVDESPYNYEEV…	A0A0H2XK12	129	135	K	T	N
DKWQNRH	MDWILPIAGIIAAIAFLILCIGIVAVLNSVKKNLDYVAKTLDGVEGQVQGITRETTDLLHKVNRLTEDIQGKVDRLNSVVDAVKGIGDSVQTLNSSVDRVTNSITHNISQNEDKISQVVQWSNVAMEIADKWQNRHYRRGSANYKANNVATDANHSYTSRVDK	Q2FFZ9	130	136	A	H	Y
DMQFKGH	MAFEFRLPDIGEGIHEGEIVKWFVKAGDTIEEDDVLAEVQNDKSVVEIPSPVSGTVEEVMVEEGTVAVVGDVIVKIDAPDAEDMQFKGHDDDSSSKEEPAKEEAPAEQAPVATQTEEVDENRTVKAMPSVRKYAREKGVNIKAVSGSGKNGRITKEDVDAYLNGGAPTASNESAASATSEEVAETPAAPAAVTLEGDFPETTEKIPAMRRAIAKAMVNSKHTAPHVTLMDEIDVQALWDHRKKFKEIAAEQGTKLTFLPYVVKALVSALKKYPALNTSFNEEAGEIVHKHYWNIGIAADTDRGLLVPVVKHADRKSIFQISDEINELAVKARDGKLTADEMKGATCTISNIGSAGGQWFTPVINHPEVAILGIGRIAQKPIVKDGEIVAAPVLALSLSF…	A0A0H2XJG3	83	89	E	H	D
DQGFECT	MSNKDIRVVVGMSGGVDSSVTAHVLKEQGYDVIGIFMKNWDDTDENGVCTATEDYNDVIEVCNQIGIPYYAVNFEKEYWDKVFTYFLDEYKKGRTPNPDVMCNKEIKFKAFLDHAMNLGADYVATGHYARIHRHEDGHVEMLRGVDNNKDQTYFLNQLSQQQLSKVMFPIGDIEKSEVRRIAEEQGLVTAKKKDSTGICFIGEKNFKTFLSQYLPAQPGDMITLDGKKMGKHSGLMYYTIGQRHGLGIGGDGDPWFVVGKNLKDNVLYVEQGFHHDALYSDYLIASDYSFVNPEDNDLDQGFECTAKFRYRQKDTKVFVKRENDHALRVTFAEPVRAITPGQAVVFYQGDVCLGGATIDDVFKNEGQLNYVV	Q2FGA5	299	305	L	T	A
DRMEFQM	MALLKNFFIGLSNNSFLNNAAKKVGPRLGANKVVAGNTIPELINTIEYLNDKNIAVTVDNLGEFVGTVEESNHAKEQILTIMDALHQHGVKAHMSVKLSQLGAEFDLELAYQNLREILLKANTYNNMHINIDTEKYASLQQIVQVLDRLKGEFRNVGTVIQAYLYDSHELVDKYQDLRLRLVKGAYKENESIAFQSKEDVDANYIKIIEQRLLNARNFTSIATHDHRIINHVKQFMKENHIEKDRMEFQMLYGFRSELAEEIANEGYNFTIYVPYGDDWFAYFMRRLAERPQNLSLAVKEFVKPAGLKRVGIIAALGATVMLGLSTIKKLCRK	A0A0H2XHP8	244	250	K	M	L
DTIICKI	MEITMPKLGESVHEGTIEQWLVSVGDHIDEYEPLCEVITDKVTAEVPSTISGTITEILVEAGQTVAIDTIICKIETADEKTNETTEEIQAKVDEHTQKSTKKASATVEQTSTAKQNQPRNNGRFSPVVFKLASEHDIDLSQVVGSGFEGRVTKKDIMSVIENGGTTAQSDKQVQTKSTSVDTSSNQSSEDNSENSTIPVNGVRKAIAQNMVNSVTEIPHAWMMIEVDATNLVNTRNHYKNSFKNKEGYNLTFFAFFVKAVADALKAYPLLNSSWQGNEIVLHKDINISIAVADENKLYVPVIKHADEKSIKGIAREINTLATKARNKQLTAEDMQGGTFTVNNTGTFGSVSSMGIINHPQAAILQVESIIKKPVVINDMIAIRNMVNLCISIDHRILDG…	A0A0H2XG76	68	74	I	I	E
DYWKDFM	MNKQQKEFKSFYSIRKSSLGVASVAISTLLLLMSNGEAQAAAEETGGTNTEAQPKTEAVASPTTTSEKAPETKPVANAVSVSNKEVEAPTSETKEAKEVKEVKAPKETKEVKPAAKATNNTYPILNQELREAIKNPAIKDKDHSAPNSRPIDFEMKKKDGTQQFYHYASSVKPARVIFTDSKPEIELGLQSGQFWRKFEVYEGDKKLPIKLVSYDTVKDYAYIRFSVSNGTKAVKIVSSTHFNNKEEKYDYTLMEFAQPIYNSADKFKTEEDYKAEKLLAPYKKAKTLERQVYELNKIQDKLPEKLKAEYKKKLEDTKKALDEQVKSAITEFQNVQPTNEKMTDLQDTKYVVYESVENNESMMDTFVKHPIKTGMLNGKKYMVMETTNDDYWKDFMVEG…	Q2FHV2	390	396	D	M	V
EHTGFHK	MKLINERQIGVMIMKFTNLTAKEFGAFTDSMPYSHFTQTVGHYELKLAEGYETHLVGIKNNNNEVIAACLLTAVPVMKVFKYFYSNRGPVIDYENQELVHFFFNELSKYVKKHRCLYLHIDPYLPYQYLNHDGEITGNAGNDWFFDKMSNLGFEHTGFHKGFDPVLQIRYHSVLDLKDKTADDIIKNMDGLRKRNTKKVKKNGVKVRFLSEEELPIFRSFMEDTSESKAFADRDDKFYYNRLKYYKDRVLVPLAYINFDEYIKELNEERDILNKDLNKALKDIEKRPENKKAHNKRDNLQQQLDANEQKIEEGKRLQEEHGNELPISAGFFFINPFEVVYYAGGTSNAFRHFAGSYAVQWEMINYALNHGIDRYNFYGVSGKFTEDAEDAGVVKFKKGY…	A0A0H2XGV7	154	160	F	K	G
EHYYEFH	MKKLLTASIIACSVVMGVGLVNTSAEAASGNSIDTVKQLIKGDQSLENVKIGESIKDVLTKYKNPMYSYNEDGTEHYYEFHTKKGMLLVTTDGKKNNGKVTHISMMYNDANGPTYQAVKNYVGKAVTHTEYSKVAGNFGYIEKGKTTYQFASAPKDKNIKLYRIDLEK	A0A0H2XG24	75	81	T	H	T
ELMMNYF	MKKRLLLSTFLASTLILTGCASDQSDNEDHHTSTGIHAPKSAKKLETKDIFNSDKKNSDISDAEMKQAIEKYLSVNSDILDNKYIMQHKLDKQIDSQTKVTEKQAETLSHLSNLAVKNDLHFKKFVTENNIPKEYKKPVELMMNYFKALNSTIANVDEDIEKLSYQPQNKINVVDVPTKYAGDVNKKQQDKIKDFLKSKGIKSDVIDK	A0A0H2XHE2	140	146	V	F	K
EMQNWLV	MITAEKKKKNKFLPNFDKQSIYSLRFDEMQNWLVEQGQQKFRAKQIFEWLYQKRVDSIDEMTNLSKDLRQLLKDNFTVTTLTTVVKQESKDGTIKFLFELQDGYTIETVLMRHDYGNSVCVTTQVGCRIGCTFCASTLGGLKRNLEAGEIVSQVLTVQKALDATEERVSQIVIMGIGEPFENYDEMMDFLRIVNDDNSLNIGARHITVSTSGIIPRIYDFADEDIQINFAVSLHAAKDEVRSRLMPINRAYNVEKLIEAIQYYQEKTNRRVTFEYGLFGGVNDQLEHARELAHLIKGLNCHVNLIPVNHVPERNYVKTAKNDIFKFEKELKRLGINATIRREQGSDIDAACGQLRAKERQVETR	Q2FHM0	28	34	D	V	E
EMVYKPN	MALSTFKREHIKKNLRNDEYDLVIIGGGITGAGIALDASERGMKVALVEMQDFAQGTSSRSTKLVHGGLRYLKQFQIGVVAETGKERAIVYENGPHVTTPEWMLLPMHKGGTFGKFSTSIGLGMYDRLAGVKKSERKKMLSKKETLAKEPLVKKEGLKGGGYYVEYRTDDARLTIEVMKRAAEKGAEIINYTKSEHFTYDKNQQVNGVKVIDKLTNENYTIKAKKVVNAAGPWVDDVRSGDYARNNKKLRLTKGVHVVIDQSKFPLGQAVYFDTEKDGRMIFAIPREGKAYVGTTDTFYDNIKSSPLTTQEDRDYLIDAINYMFPSVNVTDEDIESTWAGIRPLIYEEGKDPSEISRKDEIWEGKSGLLTIAGGKLTGYRHMAQDIVDLVSKRLKKDYG…	Q2FHD8	487	493	Q	N	D
ENNESMM	MNKQQKEFKSFYSIRKSSLGVASVAISTLLLLMSNGEAQAAAEETGGTNTEAQPKTEAVASPTTTSEKAPETKPVANAVSVSNKEVEAPTSETKEAKEVKEVKAPKETKEVKPAAKATNNTYPILNQELREAIKNPAIKDKDHSAPNSRPIDFEMKKKDGTQQFYHYASSVKPARVIFTDSKPEIELGLQSGQFWRKFEVYEGDKKLPIKLVSYDTVKDYAYIRFSVSNGTKAVKIVSSTHFNNKEEKYDYTLMEFAQPIYNSADKFKTEEDYKAEKLLAPYKKAKTLERQVYELNKIQDKLPEKLKAEYKKKLEDTKKALDEQVKSAITEFQNVQPTNEKMTDLQDTKYVVYESVENNESMMDTFVKHPIKTGMLNGKKYMVMETTNDDYWKDFMVEG…	Q2FHV2	357	363	V	M	D
EPGVTKH	MVLYIILAIIVIILIAVGVLFYLRSNKRQIIEKAIERKNEIETLPFDQNLAQLSKLNLKGETKTKYDAMKKDNVESTNKYLAPVEEKIHNAEALLDKFSFNASQSEIDDANELMDSYEQSYQQQLEDVNEIIALYKDNDELYDKCKVDYREMKRDVLANRHQFGEAASLLETEIEKFEPRLEQYEVLKADGNYVQAHNHIAALNEQMKQLRSYMEEIPELIRETQKELPGQFQDLKYGCRDLKVEGYDLDHVKVDSTLQSLKTELSFVEPLISRLELEEANDKLANINDKLDDMYDLIEHEVKAKNDVEETKDIITDNLFKAKDMNYTLQTEIEYVRENYYINESDAQSVRQFENEIQSLISVYDDILKEMSKSAVRYSEVQDNLQYLEDHVTVINDKQ…	Q2FG20	550	556	V	H	I
EQYMYTS	MINKEQLDLLYKLKKEVEKSRNEALLHTINQVIKKVYLQQYTCSFVGHFSAGKSTLINLLIEQDILPSSPVPTTSNTAIVSVSDNHDIIANLPNQTYAKLSNYDEVREMNRQNVDVESVEINFQSAKFENGFTLQDTPGVDSNVASHQSITEQYMYTSNMIFYTVDYNHVQSELNFKFMKHINDVGIPVVFIINQIDKHQDDELSFSTFKSRVEKSIADWGIKLERTFYVSKFDHPENELEVLSSYLISLDQHRETIEDYTSRTVEYITEAQLDYIQSEIQEVLEDLGIEEAEFEQAFLNSQQHQAISEEAQLLNNPDELMAFLKNKRKNILENAYIMPHNMREMLRSYLESMSQDFNVGGFFNKKKKKLQIQQQRLLTATDALQEHVNQQIRQPMRED…	A0A0H2XKF4	152	158	T	S	N
ESHACPI	MKEPSIVVKGARAHNLKDIDIELPKNKLIVMTGLSGSGKSSLAFDTIYAEGQRRYVESLSAYARQFLGQMDKPDVDTIEGLSPAISIDQKTTSKNPRSTVATVTEIYDYIRLLYARVGKPYCPNHNIEIESQTVQQMVDRIMELEARTKIQLLAPVIAHRKGSHEKLIEDIGKKGYVRLRIDGEIVDVNDVPTLDKNKNHTIEVVVDRLVVKDGIETRLADSIETALELSEGQLTVDVIDGEDLKFSESHACPICGFSIGELEPRMFSFNSPFGACPTCDGLGQKLTVDVDLVVPDKDKTLNEGAIEPWIPTSSDFYPTLLKRVCEVYKINMDKPFKKLTERQRDILLYGSGDKEIEFTFTQRQGGTRKRTMVFEGVVPNISRRFHESPSEYTREMMSK…	A0A0H2XF85	248	254	S	I	C
ETEMTMP	MCGLRSITLGTTNIEQTKHFMVDILGLNYEELLENSIRFGDADISPGTRLQFIQVPSEQLEESHFVGIGLRTPTDSGLEEYAEILSNKDIPFTTVKELNGNKYFSLEDNNGHIFSIYSNENNYGVGLGMPSFESAVNPLHQVQGLGPVILKVNHVDITGQILTNIFGLEVFAEYQPFDNADYHVQVFKVGTGGLGGEIHLMPVETEMTMPEYGAVDQVEFETKDADFFNQAKSRLDEVEIPYQTLEQDDIESIRITENSGLSFIFTLQK	A0A0H2XH40	204	210	V	P	E
ETSTCTM	MTVAEKKEWYLEYEIEINRPGLLGDVSSLLGMLGISIVTINGVDQGKRGLLIKTDNLEKVERFEQIARGINEIEITKLKKPELRDRLAVRHGRYIEQDAKDKKTFRFEREDLGLLVDFLAELFKEEGHKLIGIRGMPRVGKTESIVAGSVCAHKRWLFISSTLIKQTVRSSLIKGEYDANHVYIIDGAVTARESNPKHQELVNEVMTLPSIKVVEHPDLFVETSTCTMEDFDYIIELRENENQEIHYEEMKKQTVQSKNNLDFGDPFGGGFGFFE	A0A0H2XHV6	222	228	V	M	E
EWHLHIY	MNFNKLKFGATIGIIGGGQLGKMMAQSAQKMGYKVVVLDPSEDCPCRYVAHEFIQAKYDDEKALNQLGQKCDVITYEFENISAQQLKLLCEKYNIPQGYQAIQLLQDRLTEKETLKSAGTKVVPFISVKESTDIDKAIETLGYPFIVKTRFGGYDGKGQVLINNEKDLQEGFKLIETSECVAEKYLNIKKEVSLTVTRGNNNQITFFPLQENEHRNQILFKTIVPARIDKTAEAKEQVNKIIQSIHFIGTFTVEFFIDSNNQLYVNEIAPRPHNSGHYSIEACDYSQFDTHILAVTGQSLPNSIELLKPAVMMNLLGKDLDLLENEFNEHPEWHLHIYGKSERKDSRKMGHMTVLTNDVNQTEQDMYAKFEGSN	A0A0H2XEX9	332	338	P	Y	G
EYNHDER	MTGEQFTQIKRPVSRLTEKVLGWLCWVMLLVLTVITMFIALVSFSNNTSIANLENTLNNNAFIQQLLAGNGYNTTQFVIWLQNGIWAIIVYFIVCLLISFLALISMNIRILSGFLFLISAIVTIPLVLLIVTLIIPILFFIIAMMLFIRKDKVEMVAPQYYEEYNGPIYDYREPVYERPQPKDDYYDVPKYEKELDKSNTVYDQEQERDKYDQFPKRAVESEYNHDERTEEEPSVLSRQAKYKQKSTEELGIEDDGYYAEPEVDPKELKAQQKREKAEIKAKKKEKRKAYNQRMKERRKNQPSAVSQRRMNFEERRQIYNNDISEERNSSEVKDKKEQE	A0A0H2XJD9	222	228	S	R	T
FDEMQNW	MITAEKKKKNKFLPNFDKQSIYSLRFDEMQNWLVEQGQQKFRAKQIFEWLYQKRVDSIDEMTNLSKDLRQLLKDNFTVTTLTTVVKQESKDGTIKFLFELQDGYTIETVLMRHDYGNSVCVTTQVGCRIGCTFCASTLGGLKRNLEAGEIVSQVLTVQKALDATEERVSQIVIMGIGEPFENYDEMMDFLRIVNDDNSLNIGARHITVSTSGIIPRIYDFADEDIQINFAVSLHAAKDEVRSRLMPINRAYNVEKLIEAIQYYQEKTNRRVTFEYGLFGGVNDQLEHARELAHLIKGLNCHVNLIPVNHVPERNYVKTAKNDIFKFEKELKRLGINATIRREQGSDIDAACGQLRAKERQVETR	Q2FHM0	26	32	R	W	L
FFMPNSY	MGLVRKFFMPNSYVQSIFQIDLDKLVDKGVKGIITDLDNTLVGWDVKEPTERVKAWFKEANEKGITITIVSNNNESRVASFSQHLDIDFIFKARKPMGKAFDKAITKMNIRPDQTVVIGDQMLTDVFGGNRRGLYTIMVVPVKRTDGFITKFNRLIERRLLRHFSKKGYITWEEN	A0A0H2XJC7	7	13	K	Y	V
FIKCVFK	MWNFIKCVFKFVFSLVAITTLVAGVGVVAFAYIFKKDFEDIERKTKEIISDIESKNN	A0A0H2XG38	4	10	N	K	F
FKENECH	MYNGILPVYKERGLTSHDVVFKLRKILKTKKIGHTGTLDPEVAGVLPVCIGNATRVSDYVMDMGKAYEATVSIGRSTTTEDQTGDTLETKGVHSADFNKDDIDRLLESFKGIIEQIPPMYSSVKVNGKKLYEYARNNETVERPKRKVNIKDIGRISELDFKENECHFKIRVICGKGTYIRTLATDIGVKLGFPAHMSKLTRIESGGFVLKDSLTLEQIKELHEQDSLQNKLFPLEYGLKGLPSIKIKDSHIKKRILNGQKFNKNEFDNKIKDQIVFIDDDSEKVLAIYMVHPTKESEIKPKKVFN	Q2FHG7	160	166	D	H	F
FKMGHQS	MTRVVLAAAYRTPIGVFGGAFKDVPAYDLGATLIEHIIKETGLNPSEIDEVIIGNVLQAGQGQNPARIAAMKGGLPETVPAFTVNKVCGSGLKSIQLAYQSIVTGENDIVLAGGMENMSQSPMLVNNSRFGFKMGHQSMVDSMVYDGLTDVFNQYHMGITAENLVEQYGISREEQDTFAVNSQQKAVRAQQNGEFDSEIVPVSIPQRKGEPIVVTKDEGVRENVSVEKLSRLRPAFKKDGTVTAGNASGINDGAAMMLVMSEDKAKELNIEPLAVLDGFGSHGVDPSIMGIAPVGAVEKALKRSKKELSDIDVFELNEAFAAQSLAVDRELKLPPEKVNVKGGAIALGHPIGASGARVLVTLLHQLNDEVETGLTSLCIGGGQAIAAVVSKYK	Q2FJQ9	132	138	G	S	M
FMKHIND	MINKEQLDLLYKLKKEVEKSRNEALLHTINQVIKKVYLQQYTCSFVGHFSAGKSTLINLLIEQDILPSSPVPTTSNTAIVSVSDNHDIIANLPNQTYAKLSNYDEVREMNRQNVDVESVEINFQSAKFENGFTLQDTPGVDSNVASHQSITEQYMYTSNMIFYTVDYNHVQSELNFKFMKHINDVGIPVVFIINQIDKHQDDELSFSTFKSRVEKSIADWGIKLERTFYVSKFDHPENELEVLSSYLISLDQHRETIEDYTSRTVEYITEAQLDYIQSEIQEVLEDLGIEEAEFEQAFLNSQQHQAISEEAQLLNNPDELMAFLKNKRKNILENAYIMPHNMREMLRSYLESMSQDFNVGGFFNKKKKKLQIQQQRLLTATDALQEHVNQQIRQPMRED…	A0A0H2XKF4	178	184	K	D	V
FPMSVAY	MSWFDKLFGEDNDSNDDLIHRKKKRRQESQNIDNDHDSLLPQNNDIYSRPRGKFRFPMSVAYENENVEQSADTISDEKEQYHRDYRKQSHDSRSQKRHRRRRNQTTEEQNYSEKRGNSKISQQSIKYKDHSHYHTNKPGTYVSAINGIEKETHKPKTHNMYSNNTNHRAKDSTPDYHKESFKTSEVPSAIFGTMKPKKLENGRIPVSKPSEKVESDKQKYDKYVAKTQTSQNKQLEQEKQNDSVVKQGTASKSSDENVSSTTKSMPNYSKVDNTIKIENIYASQIVEEIRRERERKVLQKRRFKKALQQKREEHKNEEQDAIQRAIDEMYAKQAERYVGDSSLNDDSDLTDNSTDASQLHTNGIENETVSNDENKQASIQNEDTNDTHVDESPYNYEEV…	A0A0H2XK12	56	62	R	Y	E
FRFPMSV	MSWFDKLFGEDNDSNDDLIHRKKKRRQESQNIDNDHDSLLPQNNDIYSRPRGKFRFPMSVAYENENVEQSADTISDEKEQYHRDYRKQSHDSRSQKRHRRRRNQTTEEQNYSEKRGNSKISQQSIKYKDHSHYHTNKPGTYVSAINGIEKETHKPKTHNMYSNNTNHRAKDSTPDYHKESFKTSEVPSAIFGTMKPKKLENGRIPVSKPSEKVESDKQKYDKYVAKTQTSQNKQLEQEKQNDSVVKQGTASKSSDENVSSTTKSMPNYSKVDNTIKIENIYASQIVEEIRRERERKVLQKRRFKKALQQKREEHKNEEQDAIQRAIDEMYAKQAERYVGDSSLNDDSDLTDNSTDASQLHTNGIENETVSNDENKQASIQNEDTNDTHVDESPYNYEEV…	A0A0H2XK12	54	60	K	V	A
FTPQYTM	MTENKGSSQPKKNGNNGGKSNSKKNRNVKRTIIKIIGFMIIAFFVVLLLGILLFAYYAWKAPAFTEAKLQDPIPAKIYDKNGELVKTLDNGQRHEHVNLKDVPKSMKDAVLATEDNRFYEHGALDYKRLFGAIGKNLTGGFGSEGASTLTQQVVKDAFLSQHKSIGRKAQEAYLSYRLEQEYSKDDIFQVYLNKIYYSDGVTGIKAAAKYYFNKDLKDLNLAEEAYLAGLPQVPNNYNIYDHPKAAEDRKNTVLYLMHYHKRITDKQWEDAKKIDLKANLVNRTPEERQNIDTNQDSEYNSYVNFVKSELMNNKAFKDENLGNVLQSGIKIYTNMDKDVQKTLQNDVDNGSFYKNKDQQVGATILDSKTGGLVAISGGRDFKDVVNRNQATDPHPTGSS…	A0A0H2XI32	612	618	G	M	S
FWKEYKF	MTKHYLNSKYQSEQRSSAMKKITMGTASIILGSLVYIGADSQQVNAATEATNATNNQSTQVSQATSQPINFQVQKDGSSEKSHMDDYMQHPGKVIKQNNKYYFQTVLNNASFWKEYKFYNANNQELATTVVNDNKKADTRTINVAVEPGYKSLTTKVHIVVPQINYNHRYTTHLEFEKAIPTLADAAKPNNVKPVQPKPAQPKTPTEQTKPVQPKVEKVKPTVTTTSKVEDNHSTKVVSTDTTKDQTKTQTAHTVKTAQTAQEQNKVQTPVKDVATAKSESNNQAVSDNKSQQTNKVTKHNETPKQASKAKELPKTGLTSVDNFISTVAFATLALLGSLSLLLFKRKESK	Q2FHV1	112	118	S	F	Y
FWRKFEV	MNKQQKEFKSFYSIRKSSLGVASVAISTLLLLMSNGEAQAAAEETGGTNTEAQPKTEAVASPTTTSEKAPETKPVANAVSVSNKEVEAPTSETKEAKEVKEVKAPKETKEVKPAAKATNNTYPILNQELREAIKNPAIKDKDHSAPNSRPIDFEMKKKDGTQQFYHYASSVKPARVIFTDSKPEIELGLQSGQFWRKFEVYEGDKKLPIKLVSYDTVKDYAYIRFSVSNGTKAVKIVSSTHFNNKEEKYDYTLMEFAQPIYNSADKFKTEEDYKAEKLLAPYKKAKTLERQVYELNKIQDKLPEKLKAEYKKKLEDTKKALDEQVKSAITEFQNVQPTNEKMTDLQDTKYVVYESVENNESMMDTFVKHPIKTGMLNGKKYMVMETTNDDYWKDFMVEG…	Q2FHV2	194	200	Q	V	Y
GNWHPSQ	MKKIATATIATAGFATIAIASGNQAHASEQDNYGYNPNDPTSYSYTYTIDAQGNYHYTWKGNWHPSQLNQDNGYYSYYYYNGYNNYNNYNNGYSYNNYSRYNNYSNNNQSYNYNNYNSYNTNSYRTGGLGASYSTSSNNVQVTTTMAPSSNGRSISSGYTSGRNLYTSGQCTYYVFDRVGGKIGSTWGNASNWANAAARAGYTVNNTPKAGAIMQTTQGAYGHVAYVESVNSNGSVRVSEMNYGYGPGVVTSRTISASQAAGYNFIH	A0A0H2XEL7	61	67	K	Q	L
GQFWRKF	MNKQQKEFKSFYSIRKSSLGVASVAISTLLLLMSNGEAQAAAEETGGTNTEAQPKTEAVASPTTTSEKAPETKPVANAVSVSNKEVEAPTSETKEAKEVKEVKAPKETKEVKPAAKATNNTYPILNQELREAIKNPAIKDKDHSAPNSRPIDFEMKKKDGTQQFYHYASSVKPARVIFTDSKPEIELGLQSGQFWRKFEVYEGDKKLPIKLVSYDTVKDYAYIRFSVSNGTKAVKIVSSTHFNNKEEKYDYTLMEFAQPIYNSADKFKTEEDYKAEKLLAPYKKAKTLERQVYELNKIQDKLPEKLKAEYKKKLEDTKKALDEQVKSAITEFQNVQPTNEKMTDLQDTKYVVYESVENNESMMDTFVKHPIKTGMLNGKKYMVMETTNDDYWKDFMVEG…	Q2FHV2	192	198	S	F	E
GWSNELQ	MAKQKIKIKKNKIGAVLLVGLFGLLFFILVLRISYIMITGHSNGQDLVMKANEKYLVKNAQQPERGKIYDRNGKVLAEDVERYKLVAVIDKKASANSKKPRHVVDKKETAKKLSTVINMKPEEIEKRLSQKKAFQIEFGRKGTNLTYQDKLKIEKMNLPGISLLPETERFYPNGNFASHLIGRAQKNPDTGELKGALGVEKIFDSYLSGSKGSLRYIHDIWGYIAPNTKKEKQPKRGDDVHLTIDSNIQVFVEEALDGMVERYQPKDLFAVVMDAKTGEILAYSQRPTFNPETGKDFGKKWANDLYQNTYEPGSTFKSYGLAAAIQEGAFDPDKKYKSGHRDIMGSRISDWNRVGWGEIPMSLGFTYSSNTLMMHLQDLVGADKMKSWYERFGFGKSTK…	A0A0H2XJZ5	411	417	I	Q	Q
GWVYMDE	MKLKPFLPILISGAVFIVFLLLPASWFTGLVNEKTVEDNRTSLTDQVLKGTLIQDKLYESNKYYPIYGSSELGKDDPFNPAIALNKHNANKKAFLLGAGGSTDLINAVELASQYDKLKGKKLTFIISPQWFTNHGLTNQNFDARMSQTQINQMFQQKNMSTELKRRYAQRLLQFPHVHNKEYLKSYAKNPKETKDSYISGFKENQLIKIEAIKSLFAMDKSPLEHVKPATKPDASWDEMKQKAVEIGKADTTSNKFGIRDQYWKLIQESKRKVRRDYEFNVNSPEFQDLELLVKTMRAAGADVQYVSIPSNGVWYDHIGIDKERRQAVYKKIHSTVVDNGGKIYDMTDKEYEKYVISDAVHIGWKGWVYMDEQIAKHMKGEPQPEVDKPKN	A0A0H2XH34	366	372	K	E	Q
HCMEIPH	MAELQRGLEGVIAAETKISSIIESQLTYAGYDIDDLAENAQFEEVIFLLWNYRLPNEEELAHLKGKLNQYMTLNPRVYTHFEEYVTDHVHPMTALRTSLSYIAHFDPDAENESDENRYERAMRIQAKVASLVTAFARVRQDKEPLKPNPDLSYAANFLYMLRGELPTDIEVEAFNKALILHADHELNASAFTARCAVSSLSDMYSGIVAAVGSLKGPLHGGANEQVMTMLSEIGSIENVDAYLDEKFANKDKVMGFGHRVYKDGDPRAKYLREMSRQITKDAGREELFEMSVKMEKRMAEEKGLIPNVDFYSASVYHCMEIPHDLFTPIFAVSRSAGWIAHILEQYKDNRIMRPRAKYIGETNRKYIPLEERK	A0A0H2XGL1	317	323	Y	H	D
HEHVQDK	MEEHYYVSIDIGSSSVKTIVGEKFHNGINVIGTGQTYTSGIKNGLIDDFDIARQAIKDTIKKASIASGVDIKEVFLKLPIIGTEVYDESNEIDFYEDTEINGSHIEKVLEGIREKNDVQETEVINVFPIRFIVDKENEVSDPKELIARHSLKVEAGVIAIQKSILINMIKCVEACGVDVLDVYSDAYNYGSILTATEKELGACVIDIGEDVTQVAFYERGELVDADSIEMAGRDITDDIAQGLNTSYETAEKVKHQYGHAFYDSASDQDIFTVEQVDSDETVQYTQKDLSDFIEARVEEIFFEVFDVLQDLGLTKVNGGFIVTGGSANLLGVKELLSDMVSEKVRIHTPSQMGIRKPEFSSAISTISSSIAFDELLDYVTINYHDNEETEEDVIDVKDK…	A0A0H2XHQ1	446	452	N	K	D
HISMMYN	MKKLLTASIIACSVVMGVGLVNTSAEAASGNSIDTVKQLIKGDQSLENVKIGESIKDVLTKYKNPMYSYNEDGTEHYYEFHTKKGMLLVTTDGKKNNGKVTHISMMYNDANGPTYQAVKNYVGKAVTHTEYSKVAGNFGYIEKGKTTYQFASAPKDKNIKLYRIDLEK	A0A0H2XG24	102	108	T	N	D
HKHQKVA	MKVLVAMDEFHGIISSYQANRYVEEAVASQIETADVVQVPLFNGRHELLDSVFLWQSGQKYRIPVHDADMNEVEGVYGQTDTGMTVIEGNLFLKGKKPIVERTSYGLGEMIKHALDNDAKHVVISLGGIDSFDAGAGMLQALGAQFYDDEGRVVDMRQGAGVIKYIRRMDMSNLHPKMETARIQVMSDFSSRLYGKQSEIMQTYDAYQLNHNQAAEIDNLIWYFSELFKSELKIAIGPVERGGAGGGIAAVLNGLYQAEILTSHALVDQLTHLENLVEQADLIIFGEGLNENDQLLETTTLRIAELCHKHQKVAIAICATAEKFDLFESQGVTAMFNTFIDMPETYTDFKMGLQIRHYTVQSLKLLKTHFNVEV	A0A0H2XG63	308	314	C	A	I
HMDDYMQ	MTKHYLNSKYQSEQRSSAMKKITMGTASIILGSLVYIGADSQQVNAATEATNATNNQSTQVSQATSQPINFQVQKDGSSEKSHMDDYMQHPGKVIKQNNKYYFQTVLNNASFWKEYKFYNANNQELATTVVNDNKKADTRTINVAVEPGYKSLTTKVHIVVPQINYNHRYTTHLEFEKAIPTLADAAKPNNVKPVQPKPAQPKTPTEQTKPVQPKVEKVKPTVTTTSKVEDNHSTKVVSTDTTKDQTKTQTAHTVKTAQTAQEQNKVQTPVKDVATAKSESNNQAVSDNKSQQTNKVTKHNETPKQASKAKELPKTGLTSVDNFISTVAFATLALLGSLSLLLFKRKESK	Q2FHV1	83	89	S	Q	H
HQEHKQN	MEEHYYVSIDIGSSSVKTIVGEKFHNGINVIGTGQTYTSGIKNGLIDDFDIARQAIKDTIKKASIASGVDIKEVFLKLPIIGTEVYDESNEIDFYEDTEINGSHIEKVLEGIREKNDVQETEVINVFPIRFIVDKENEVSDPKELIARHSLKVEAGVIAIQKSILINMIKCVEACGVDVLDVYSDAYNYGSILTATEKELGACVIDIGEDVTQVAFYERGELVDADSIEMAGRDITDDIAQGLNTSYETAEKVKHQYGHAFYDSASDQDIFTVEQVDSDETVQYTQKDLSDFIEARVEEIFFEVFDVLQDLGLTKVNGGFIVTGGSANLLGVKELLSDMVSEKVRIHTPSQMGIRKPEFSSAISTISSSIAFDELLDYVTINYHDNEETEEDVIDVKDK…	A0A0H2XHQ1	439	445	N	N	H
HSHYHTN	MSWFDKLFGEDNDSNDDLIHRKKKRRQESQNIDNDHDSLLPQNNDIYSRPRGKFRFPMSVAYENENVEQSADTISDEKEQYHRDYRKQSHDSRSQKRHRRRRNQTTEEQNYSEKRGNSKISQQSIKYKDHSHYHTNKPGTYVSAINGIEKETHKPKTHNMYSNNTNHRAKDSTPDYHKESFKTSEVPSAIFGTMKPKKLENGRIPVSKPSEKVESDKQKYDKYVAKTQTSQNKQLEQEKQNDSVVKQGTASKSSDENVSSTTKSMPNYSKVDNTIKIENIYASQIVEEIRRERERKVLQKRRFKKALQQKREEHKNEEQDAIQRAIDEMYAKQAERYVGDSSLNDDSDLTDNSTDASQLHTNGIENETVSNDENKQASIQNEDTNDTHVDESPYNYEEV…	A0A0H2XK12	130	136	D	N	K
HTEMNGQ	MAKYRGKPFQLYVKLSCSTMMATSIILTNILPYDAQAASEKDTEITKEILSKQDLLDKVDKAIRQIEQLKQLSASSKEHYKAQLNEAKTASQIDEIIKRANELDSKDNKSSHTEMNGQSDIDSKLDQLLKDLNEVSSNVDRGQQSGEDDLNAMKNDMSQTATTKHGEKDDKNDEAMVNKALEDLDHLNQQIHKSKDASKDTSEDPAVSTTDNNHEVAKTPNNDGSGHVVLNKFLSNEENQSHSNRLTDKLQGSDKINHAMIEKLAKSNASTQHYTYHKLNTLQSLDQRIANTQLPKNQKSDLMSEVNKTKERIKSQRNIILEELARTDDKKYATQSILESIFNKDEAVKILKDIRVDGKTDQQIADQITRHIDQLSLTTSDDLLTSLIDQSQDKSLLIS…	A0A0H2XF70	112	118	S	Q	S
IHESICQ	MINKEQLDLLYKLKKEVEKSRNEALLHTINQVIKKVYLQQYTCSFVGHFSAGKSTLINLLIEQDILPSSPVPTTSNTAIVSVSDNHDIIANLPNQTYAKLSNYDEVREMNRQNVDVESVEINFQSAKFENGFTLQDTPGVDSNVASHQSITEQYMYTSNMIFYTVDYNHVQSELNFKFMKHINDVGIPVVFIINQIDKHQDDELSFSTFKSRVEKSIADWGIKLERTFYVSKFDHPENELEVLSSYLISLDQHRETIEDYTSRTVEYITEAQLDYIQSEIQEVLEDLGIEEAEFEQAFLNSQQHQAISEEAQLLNNPDELMAFLKNKRKNILENAYIMPHNMREMLRSYLESMSQDFNVGGFFNKKKKKLQIQQQRLLTATDALQEHVNQQIRQPMRED…	A0A0H2XKF4	1069	1075	D	Q	S
IHYYEAM	MNALLNHMNTEQSEAVKTTEGPLLIMAGAGSGKTRVLTHRIAYLLDEKDVSPYNVLAITFTNKAAREMKERVQKLVGDQAEVIWMSTFHSMCVRILRRDADRIGIERNFTIIDPTDQKSVIKDVLKNENIDSKKFEPRMFIGAISNLKNELKTPADAQKEATDYHSQMVATVYSGYQRQLSRNEALDFDDLIMTTINLFERVPEVLEYYQNKFQYIHVDEYQDTNKAQYTLVKLLASKFKNLCVVGDSDQSIYGWRGADIQNILSFEKDYPEANTIFLEQNYRSTKTILNAANEVIKNNSERKPKGLWTANTNGEKIHYYEAMTERDEAEFVIREIMKHQRNGKKYQDMAILYRTNAQSRVLEETFMKSNMPYTMVGGQKFYDRKEIKDLLSYLRIIAN…	A0A0H2XF75	317	323	K	M	T
IMNIVKH	MKYAGILAGGIGSRMGNVPLPKQFLDLDNKPILIHTLEKFILINDFEKIIIATPQQWMTHTKDTLRKFKISDERIEVIQGGSDRNDTIMNIVKHIESTNGINDDDVIVTHDAVRPFLTHRIIKENIQAALEYGAVDTVIDAIDTIVTSKDNQTIDAIPVRNEMYQGQTPQSFNINLLKESYAQLSDEQKSILSDACKIIVETNKPVRLVKGELYNIKVTTPYDLKVANAIIRGGIADD	Q2FK15	88	94	T	H	I
INHDMIQ	MSKFIEPSVEEIKLEKVYQDMGLSDQEYEKVCDILGRQPNFTETGIFSVMWSEHCSYKHSKPFLKQFPTSGDHVLMGPGEGAGVVDIGDNQAVVFKVESHNHPSAIEPYQGAATGVGGIIRDIVSIGARPINLLNSLRFGELDNKQNQRLLKGVVKGIGGYGNCIGIPTTAGEIEFDERYDGNPLVNAMCVGVINHDMIQKGTAKGVGNSVIYVGLKTGRDGIHGATFASEELTEESESKRPSVQIGDPFVGKKLMEATLEAITFDELVGIQDMGAAGLTSSSSEMAAKGGSGLHLRLEQVPTREPGISPYEMMLSETQERMLLVVEKGTEQKFLDLFDKHELDSAVIGEVTDTNRFVLTYDDEVYADIPVEPLADEAPVYILEGEEKDYNTSKNDYTH…	Q2FI09	194	200	V	Q	K
IPFWTDH	MPKLILCRHGQSEWNAKNLFTGWEDVNLSEQGINEATRAGEKVRENNIAIDVAFTSLLTRALDTTHYILTESKQQWIPVYKSWRLNERHYGGLQGLNKDDARKEFGEEQVHIWRRSYDVKPPAETEEQREAYLADRRYNHLDKRMMPYSESLKDTLVRVIPFWTDHISQYLLDGQTVLVSAHGNSIRALIKYLEDVSDEDIINYEIKTGAPLVYELTDDLEVIDKYYL	Q2FE81	160	166	V	H	I
IQDEWNM	MSTKNKHIPCLITIFGATGDLSHRKLFPSIFHLYQQDNLDEHIAIIGIGRRDITNDDFRNQVKSSIQKHVKDTNKIDAFMEHVFYHRHDVSNEESYQELLDFSNELDSQFELKGNRLFYLAMAPQFFGVISDYLKSSGLTDTKGFKRLVIEKPFGSDLKSAEALNNQIRKSFKEEEIYRIDHYLGKDMVQNIEVLRFANAMFEPLWNNKYISNIQVTSSEILGVEDRGGYYESSGALKDMVQNHMLQMVALLAMEAPISLNSEDIRAEKVKVLKSLRHFQSEDVKKNFVRGQYGEGYIDGKQVKAYRDEDRVADDSNTPTFVSGKLTIDNFRWAGVPFYIRTGKRMKSKTIQVVVEFKEVPMNLYYETDKLLDSNLLVINIQPNEGVSLHLNAKKNTQG…	A0A0H2XEQ2	454	460	A	M	V
ISKQMHN	MTNVLIEDLKWRGLIYQQTDEQGIEDLLNKEQVTLYCGADPTADSLHIGHLLPFLTLRRFQEHGHRPIVLIGGGTGMIGDPSGKSEERVLQTEEQVDKNIEGISKQMHNIFEFGTDHGAVLVNNRDWLGQISLISFLRDYGKHVGVNYMLGKDSIQSRLEHGISYTEFTYTILQAIDFGHLNRELNCKIQVGGSDQWGNITSGIELMRRMYGQTDAYGLTIPLVTKSDGKKFGKSESGAVWLDAEKTSPYEFYQFWINQSDEDVIKFLKYFTFLGKEEIDRLEQSKNEAPHLREAQKTLAEEVTKFIHGEDALNDAIRISQALFSGDLKSLSAKELKDGFKDVPQVTLSNDTTNIVEVLIETGISPSKRQAREDVNNGAIYINGERQQDVNYALAPEDK…	Q2FG09	103	109	G	N	I
IVHHDSF	MLLGSHVSMSGKKMLEGSAIEAHEYGETTFMIYTGAPQNTRRKSIEDLNITKGHEVMEKYGLSNIVVHAPYIINIANTTKPETFNLGVDFLQQEIERTQAIGAKDIVLHPGAHVGAGVDAGINKIIEGLNEVLTNDNNVRIALETMAGKGTEIGRSFEELARIIDGVHNNERLSVCFDTCHTHDAGYNVKEDFDGVLNEFDKIIGVDRIKVVHVNDSKNDRGAQKDRHENIGFGYIGFDALNYIVHHDSFKDIPKILETPYVGEDKKNKKPPYKLEIEMLKQQQFDPELKNKVMQQ	Q2FGG6	244	250	Y	F	K
IYMVHPT	MYNGILPVYKERGLTSHDVVFKLRKILKTKKIGHTGTLDPEVAGVLPVCIGNATRVSDYVMDMGKAYEATVSIGRSTTTEDQTGDTLETKGVHSADFNKDDIDRLLESFKGIIEQIPPMYSSVKVNGKKLYEYARNNETVERPKRKVNIKDIGRISELDFKENECHFKIRVICGKGTYIRTLATDIGVKLGFPAHMSKLTRIESGGFVLKDSLTLEQIKELHEQDSLQNKLFPLEYGLKGLPSIKIKDSHIKKRILNGQKFNKNEFDNKIKDQIVFIDDDSEKVLAIYMVHPTKESEIKPKKVFN	Q2FHG7	287	293	A	T	K
KDDMDNQ	MKVNDMKARLLNLEETFKKHESELTELDRAIGDGDHGVNMVRGFSSLKDKLDDSSMQSLFKSTGMALMSNVGGASGPLYGFSFVKMSAVTKDDMDNQDFITLIQAFAEAVESRGKVTLNEKTMYDVVARAAEKLKNGETLTFNDLQQLADNTKDMVATKGRAAYFGEESKGYIDPGAQSMVYILNALIGDEDNA	A0A0H2XFB7	91	97	T	Q	D
KDHSHYH	MSWFDKLFGEDNDSNDDLIHRKKKRRQESQNIDNDHDSLLPQNNDIYSRPRGKFRFPMSVAYENENVEQSADTISDEKEQYHRDYRKQSHDSRSQKRHRRRRNQTTEEQNYSEKRGNSKISQQSIKYKDHSHYHTNKPGTYVSAINGIEKETHKPKTHNMYSNNTNHRAKDSTPDYHKESFKTSEVPSAIFGTMKPKKLENGRIPVSKPSEKVESDKQKYDKYVAKTQTSQNKQLEQEKQNDSVVKQGTASKSSDENVSSTTKSMPNYSKVDNTIKIENIYASQIVEEIRRERERKVLQKRRFKKALQQKREEHKNEEQDAIQRAIDEMYAKQAERYVGDSSLNDDSDLTDNSTDASQLHTNGIENETVSNDENKQASIQNEDTNDTHVDESPYNYEEV…	A0A0H2XK12	128	134	Y	H	T
KFDYSLY	MNAAVRAVVRTAIYNEIEVYGVYHGYQGLLNDDIHKLELGSVGDTIQRGGTFLYSARCPEFKEQEVRKVAIENLRKRGIEGLVVIGGDGSYRGAQRISEECKEIQTIGIPGTIDNDINGTDFTIGFDTALNTIIGLVDKIRDTASSHARTFIIEAMGRDCGDLALWAGLSVGAETIVVPEVKTDIKEIADKIEQGIKRGKKHSIVLVAEGCMTAQDCQKELSQYINVDNRVSVLGHVQRGGSPTGADRVLASRLGGYAVDLLMQGETAKGVGIKNNKIVATSFDEIFDGKDHKFDYSLYELANKLSI	A0A0H2XGD7	293	299	H	Y	E
KFFMPNS	MGLVRKFFMPNSYVQSIFQIDLDKLVDKGVKGIITDLDNTLVGWDVKEPTERVKAWFKEANEKGITITIVSNNNESRVASFSQHLDIDFIFKARKPMGKAFDKAITKMNIRPDQTVVIGDQMLTDVFGGNRRGLYTIMVVPVKRTDGFITKFNRLIERRLLRHFSKKGYITWEEN	A0A0H2XJC7	6	12	R	S	Y
KGNWHPS	MKKIATATIATAGFATIAIASGNQAHASEQDNYGYNPNDPTSYSYTYTIDAQGNYHYTWKGNWHPSQLNQDNGYYSYYYYNGYNNYNNYNNGYSYNNYSRYNNYSNNNQSYNYNNYNSYNTNSYRTGGLGASYSTSSNNVQVTTTMAPSSNGRSISSGYTSGRNLYTSGQCTYYVFDRVGGKIGSTWGNASNWANAAARAGYTVNNTPKAGAIMQTTQGAYGHVAYVESVNSNGSVRVSEMNYGYGPGVVTSRTISASQAAGYNFIH	A0A0H2XEL7	60	66	W	S	Q
KHNFNPE	MDPTLKDGERVAVNIVGYKTGGLEKGNVVVFHANKNDDYVKRVIGVPGDKVEYKNDTLYVNGKKQDEPYLNYNLKHKQGDYITGTFQVKDLPNANPKSNVIPKGKYLVLGDNREVSKDSRAFGLIDEDQIVGKVSFRFWPFSEFKHNFNPENTKN	A0A0H2XEA7	145	151	F	E	N
KKHRCLY	MKLINERQIGVMIMKFTNLTAKEFGAFTDSMPYSHFTQTVGHYELKLAEGYETHLVGIKNNNNEVIAACLLTAVPVMKVFKYFYSNRGPVIDYENQELVHFFFNELSKYVKKHRCLYLHIDPYLPYQYLNHDGEITGNAGNDWFFDKMSNLGFEHTGFHKGFDPVLQIRYHSVLDLKDKTADDIIKNMDGLRKRNTKKVKKNGVKVRFLSEEELPIFRSFMEDTSESKAFADRDDKFYYNRLKYYKDRVLVPLAYINFDEYIKELNEERDILNKDLNKALKDIEKRPENKKAHNKRDNLQQQLDANEQKIEEGKRLQEEHGNELPISAGFFFINPFEVVYYAGGTSNAFRHFAGSYAVQWEMINYALNHGIDRYNFYGVSGKFTEDAEDAGVVKFKKGY…	A0A0H2XGV7	111	117	V	Y	L
KLMMFWM	MSHDTNTIDSRTHEGELNKLGFWIFITAEFALFGTLFATLLTLQHGGDYAGKMTTELFELPLVLIMTFALLFSSYTCGIAIYYMRQEKQKLMMFWMIITLLLGLVFVGFEIYEFAHYASEGVNPTIGSYWSSFFILLGTHGCHVSLGIVWAICLLIQIQRRGLDKYNAPKLFIVSLYWHFLDVVWVFIFTAVYMIGMVYSG	Q2FI19	90	96	Q	M	I
KLNEWHN	MKRTLVLLITAIFILAACGNHKDDQAGKDNQKHNNSSNQVKEIATDKNVQGDNYRTLLPFKESQARGLLQDNMANSYNGGDFEDGLLNLSKEVFPTDKYLYQDGQFLDKKTINAYLNPKYTKREIDKMSEKDKKDKKANENLGLNPSHEGETDPEKIAEKSPAYLSNILEQDFYGGGDTKGKNIKGMTIGLAMNSVYYYKKEKDGSTFSKKLDDSEVKKQGKQMASEILSRLRENDDLKDIPIHFAIYKQSSEDSITPGEFITQATAEKSQTKLNEWHNINEKSALLPSSTAADYDENLNNNFKQFNDNLQSYFSNFTQAVGKVKFVDKKPQRLVVDLPIDYYGQAETIGITQYVTEQANKYFDKIDNYEIRIKDGNQPRALISKTKDDKEPQVHIYSN	A0A0H2XG95	273	279	T	N	I
KMGLQIR	MKVLVAMDEFHGIISSYQANRYVEEAVASQIETADVVQVPLFNGRHELLDSVFLWQSGQKYRIPVHDADMNEVEGVYGQTDTGMTVIEGNLFLKGKKPIVERTSYGLGEMIKHALDNDAKHVVISLGGIDSFDAGAGMLQALGAQFYDDEGRVVDMRQGAGVIKYIRRMDMSNLHPKMETARIQVMSDFSSRLYGKQSEIMQTYDAYQLNHNQAAEIDNLIWYFSELFKSELKIAIGPVERGGAGGGIAAVLNGLYQAEILTSHALVDQLTHLENLVEQADLIIFGEGLNENDQLLETTTLRIAELCHKHQKVAIAICATAEKFDLFESQGVTAMFNTFIDMPETYTDFKMGLQIRHYTVQSLKLLKTHFNVEV	A0A0H2XG63	350	356	F	R	H
KMTGILC	MLDIRLFRNEPDTVKSKIELRGDDPKVVDEILELDEQRRKLISATEEMKARRNKVSEEIALKKRNKENADDVIAEMRTLGDDIKEKDSQLNEIDNKMTGILCRIPNLISDDVPQGESDEDNVEVKKWGTPREFSFEPKAHWDIVEELKMADFDRAAKVSGARFVYLTNEGAQLERALMNYMITKHTTQHGYTEMMVPQLVNADTMYGTGQLPKFEEDLFKVEKEGLYTIPTAEVPLTNFYRNEIIQPGVLPEKFTGQSACFRSEAGSAGRDTRGLIRLHQFDKVEMVRFEQPEDSWNALEEMTTNAEAILEELGLPYRRVILCTGDIGFSASKTYDLEVWLPSYNDYKEISSCSNCTDFQARRANIRFKRDKAAKPELAHTLNGSGLAVGRTFAAIVEN…	Q2FKP7	96	102	N	C	R
KMYFNIK	MALSTFKREHIKKNLRNDEYDLVIIGGGITGAGIALDASERGMKVALVEMQDFAQGTSSRSTKLVHGGLRYLKQFQIGVVAETGKERAIVYENGPHVTTPEWMLLPMHKGGTFGKFSTSIGLGMYDRLAGVKKSERKKMLSKKETLAKEPLVKKEGLKGGGYYVEYRTDDARLTIEVMKRAAEKGAEIINYTKSEHFTYDKNQQVNGVKVIDKLTNENYTIKAKKVVNAAGPWVDDVRSGDYARNNKKLRLTKGVHVVIDQSKFPLGQAVYFDTEKDGRMIFAIPREGKAYVGTTDTFYDNIKSSPLTTQEDRDYLIDAINYMFPSVNVTDEDIESTWAGIRPLIYEEGKDPSEISRKDEIWEGKSGLLTIAGGKLTGYRHMAQDIVDLVSKRLKKDYG…	Q2FHD8	502	508	G	K	D
KTHNMYS	MSWFDKLFGEDNDSNDDLIHRKKKRRQESQNIDNDHDSLLPQNNDIYSRPRGKFRFPMSVAYENENVEQSADTISDEKEQYHRDYRKQSHDSRSQKRHRRRRNQTTEEQNYSEKRGNSKISQQSIKYKDHSHYHTNKPGTYVSAINGIEKETHKPKTHNMYSNNTNHRAKDSTPDYHKESFKTSEVPSAIFGTMKPKKLENGRIPVSKPSEKVESDKQKYDKYVAKTQTSQNKQLEQEKQNDSVVKQGTASKSSDENVSSTTKSMPNYSKVDNTIKIENIYASQIVEEIRRERERKVLQKRRFKKALQQKREEHKNEEQDAIQRAIDEMYAKQAERYVGDSSLNDDSDLTDNSTDASQLHTNGIENETVSNDENKQASIQNEDTNDTHVDESPYNYEEV…	A0A0H2XK12	156	162	P	S	N
KVNQFKP	MPLKETEGIVEVSIKEEKEHVSVKLAMAQLGGAPQLDLQMAVVNALKENGAKTVGIRFETLPEEKVNQFKPKEENKPKTIEGLLSQNNPVEFIAIASGKGGVGKSTVAVNLAVALAREGKKVGLVDADIYGFSVPDMMGIDEKPGIKGKEVIPVERHGVKVISMAFFVEENAPVIWRGPMLGKMLTNFFTEVKWGDIEYLILDLPPGTGDVALDVHTMLPSSKEIIVTTPHPTAAFVAARAGAMAKHTDHSILGVIENMSYFESKETGNKEYVFGKGGGTKLADELNTQLLGELPLEQPSWNPKDFAPSIYQSDDRLGKIYSSIAQKVIAATNK	A0A0H2XGU4	65	71	E	P	K
KWQNRHY	MDWILPIAGIIAAIAFLILCIGIVAVLNSVKKNLDYVAKTLDGVEGQVQGITRETTDLLHKVNRLTEDIQGKVDRLNSVVDAVKGIGDSVQTLNSSVDRVTNSITHNISQNEDKISQVVQWSNVAMEIADKWQNRHYRRGSANYKANNVATDANHSYTSRVDK	Q2FFZ9	131	137	D	Y	R
KYIMQHK	MKKRLLLSTFLASTLILTGCASDQSDNEDHHTSTGIHAPKSAKKLETKDIFNSDKKNSDISDAEMKQAIEKYLSVNSDILDNKYIMQHKLDKQIDSQTKVTEKQAETLSHLSNLAVKNDLHFKKFVTENNIPKEYKKPVELMMNYFKALNSTIANVDEDIEKLSYQPQNKINVVDVPTKYAGDVNKKQQDKIKDFLKSKGIKSDVIDK	A0A0H2XHE2	83	89	N	K	L
LCHKHQK	MKVLVAMDEFHGIISSYQANRYVEEAVASQIETADVVQVPLFNGRHELLDSVFLWQSGQKYRIPVHDADMNEVEGVYGQTDTGMTVIEGNLFLKGKKPIVERTSYGLGEMIKHALDNDAKHVVISLGGIDSFDAGAGMLQALGAQFYDDEGRVVDMRQGAGVIKYIRRMDMSNLHPKMETARIQVMSDFSSRLYGKQSEIMQTYDAYQLNHNQAAEIDNLIWYFSELFKSELKIAIGPVERGGAGGGIAAVLNGLYQAEILTSHALVDQLTHLENLVEQADLIIFGEGLNENDQLLETTTLRIAELCHKHQKVAIAICATAEKFDLFESQGVTAMFNTFIDMPETYTDFKMGLQIRHYTVQSLKLLKTHFNVEV	A0A0H2XG63	306	312	E	K	V
LMHYHKR	MTENKGSSQPKKNGNNGGKSNSKKNRNVKRTIIKIIGFMIIAFFVVLLLGILLFAYYAWKAPAFTEAKLQDPIPAKIYDKNGELVKTLDNGQRHEHVNLKDVPKSMKDAVLATEDNRFYEHGALDYKRLFGAIGKNLTGGFGSEGASTLTQQVVKDAFLSQHKSIGRKAQEAYLSYRLEQEYSKDDIFQVYLNKIYYSDGVTGIKAAAKYYFNKDLKDLNLAEEAYLAGLPQVPNNYNIYDHPKAAEDRKNTVLYLMHYHKRITDKQWEDAKKIDLKANLVNRTPEERQNIDTNQDSEYNSYVNFVKSELMNNKAFKDENLGNVLQSGIKIYTNMDKDVQKTLQNDVDNGSFYKNKDQQVGATILDSKTGGLVAISGGRDFKDVVNRNQATDPHPTGSS…	A0A0H2XI32	256	262	Y	R	I
LRISYIM	MAKQKIKIKKNKIGAVLLVGLFGLLFFILVLRISYIMITGHSNGQDLVMKANEKYLVKNAQQPERGKIYDRNGKVLAEDVERYKLVAVIDKKASANSKKPRHVVDKKETAKKLSTVINMKPEEIEKRLSQKKAFQIEFGRKGTNLTYQDKLKIEKMNLPGISLLPETERFYPNGNFASHLIGRAQKNPDTGELKGALGVEKIFDSYLSGSKGSLRYIHDIWGYIAPNTKKEKQPKRGDDVHLTIDSNIQVFVEEALDGMVERYQPKDLFAVVMDAKTGEILAYSQRPTFNPETGKDFGKKWANDLYQNTYEPGSTFKSYGLAAAIQEGAFDPDKKYKSGHRDIMGSRISDWNRVGWGEIPMSLGFTYSSNTLMMHLQDLVGADKMKSWYERFGFGKSTK…	A0A0H2XJZ5	31	37	V	M	I
MCGLRSI	MCGLRSITLGTTNIEQTKHFMVDILGLNYEELLENSIRFGDADISPGTRLQFIQVPSEQLEESHFVGIGLRTPTDSGLEEYAEILSNKDIPFTTVKELNGNKYFSLEDNNGHIFSIYSNENNYGVGLGMPSFESAVNPLHQVQGLGPVILKVNHVDITGQILTNIFGLEVFAEYQPFDNADYHVQVFKVGTGGLGGEIHLMPVETEMTMPEYGAVDQVEFETKDADFFNQAKSRLDEVEIPYQTLEQDDIESIRITENSGLSFIFTLQK	A0A0H2XH40	1	7	I	T
MDDYMQH	MTKHYLNSKYQSEQRSSAMKKITMGTASIILGSLVYIGADSQQVNAATEATNATNNQSTQVSQATSQPINFQVQKDGSSEKSHMDDYMQHPGKVIKQNNKYYFQTVLNNASFWKEYKFYNANNQELATTVVNDNKKADTRTINVAVEPGYKSLTTKVHIVVPQINYNHRYTTHLEFEKAIPTLADAAKPNNVKPVQPKPAQPKTPTEQTKPVQPKVEKVKPTVTTTSKVEDNHSTKVVSTDTTKDQTKTQTAHTVKTAQTAQEQNKVQTPVKDVATAKSESNNQAVSDNKSQQTNKVTKHNETPKQASKAKELPKTGLTSVDNFISTVAFATLALLGSLSLLLFKRKESK	Q2FHV1	84	90	H	H	P
METYEFN	METYEFNITDKEQTGMRVDKLLPELNNDWSRNQIQDWIKAGLVVANDKVVKSNYKVKLNDHIVVTEKEVVEADILPENLNLDIYYEDDDVAVVYKPKGMVVHPSPGHYTNTLVNGLMYQIKNLSGINGEIRPGIVHRIDMDTSGLLMVAKNDIAHRGLVEQLMDKSVKRKYIALVHGNIPHDYGTIDAPIGRNKNDRQSMAVVDDGKEAVTHFNVLEHFKDYTLVECQLETGRTHQIRVHMKYIGFPLVGDPKYGPKKTLDIGGQALHAGLIGFEHPVTSEYIERHAELPQDFEDLLDTIRKRDA	A0A0H2XIW5	1	7	N	I
MFQQKNM	MKLKPFLPILISGAVFIVFLLLPASWFTGLVNEKTVEDNRTSLTDQVLKGTLIQDKLYESNKYYPIYGSSELGKDDPFNPAIALNKHNANKKAFLLGAGGSTDLINAVELASQYDKLKGKKLTFIISPQWFTNHGLTNQNFDARMSQTQINQMFQQKNMSTELKRRYAQRLLQFPHVHNKEYLKSYAKNPKETKDSYISGFKENQLIKIEAIKSLFAMDKSPLEHVKPATKPDASWDEMKQKAVEIGKADTTSNKFGIRDQYWKLIQESKRKVRRDYEFNVNSPEFQDLELLVKTMRAAGADVQYVSIPSNGVWYDHIGIDKERRQAVYKKIHSTVVDNGGKIYDMTDKEYEKYVISDAVHIGWKGWVYMDEQIAKHMKGEPQPEVDKPKN	A0A0H2XH34	153	159	Q	M	S
MHNIFEF	MTNVLIEDLKWRGLIYQQTDEQGIEDLLNKEQVTLYCGADPTADSLHIGHLLPFLTLRRFQEHGHRPIVLIGGGTGMIGDPSGKSEERVLQTEEQVDKNIEGISKQMHNIFEFGTDHGAVLVNNRDWLGQISLISFLRDYGKHVGVNYMLGKDSIQSRLEHGISYTEFTYTILQAIDFGHLNRELNCKIQVGGSDQWGNITSGIELMRRMYGQTDAYGLTIPLVTKSDGKKFGKSESGAVWLDAEKTSPYEFYQFWINQSDEDVIKFLKYFTFLGKEEIDRLEQSKNEAPHLREAQKTLAEEVTKFIHGEDALNDAIRISQALFSGDLKSLSAKELKDGFKDVPQVTLSNDTTNIVEVLIETGISPSKRQAREDVNNGAIYINGERQQDVNYALAPEDK…	Q2FG09	107	113	Q	F	G
MHYHKRI	MTENKGSSQPKKNGNNGGKSNSKKNRNVKRTIIKIIGFMIIAFFVVLLLGILLFAYYAWKAPAFTEAKLQDPIPAKIYDKNGELVKTLDNGQRHEHVNLKDVPKSMKDAVLATEDNRFYEHGALDYKRLFGAIGKNLTGGFGSEGASTLTQQVVKDAFLSQHKSIGRKAQEAYLSYRLEQEYSKDDIFQVYLNKIYYSDGVTGIKAAAKYYFNKDLKDLNLAEEAYLAGLPQVPNNYNIYDHPKAAEDRKNTVLYLMHYHKRITDKQWEDAKKIDLKANLVNRTPEERQNIDTNQDSEYNSYVNFVKSELMNNKAFKDENLGNVLQSGIKIYTNMDKDVQKTLQNDVDNGSFYKNKDQQVGATILDSKTGGLVAISGGRDFKDVVNRNQATDPHPTGSS…	A0A0H2XI32	257	263	L	I	T
MKDHAFQ	MAQDRKKVLVLGAGYAGLQTVTKLQKAISTEEAEITLINKNEYHYEATWLHEASAGTLNYEDVLYPVESVLKKDKVNFVQAEVTKIDRDAKKVETNQGIYDFDILVVALGFVSETFGIEGMKDHAFQIENVITARELSRHIEDKFANYAASKEKDDNDLSILVGGAGFTGVEFLGELTDRIPELCSKYGVDQNKVKITCVEAAPKMLPMFSEELVNHAVSYLEDRGVEFKIATPIVACNEKGFVVEVDGEKQQLNAGTSVWAAGVRGSKLMEESFEGVKRGRIVTKQDLTINGYDNIFVIGDCSAFIPAGEERPLPTTAQIAMQQGESVAKNIKRILNGESTEEFEYVDRGTVCSLGSHDGVGMVFGKPIAGKKAAFMKKVIDTRAVFKIGGIGLAFKK…	Q2FID4	121	127	G	Q	I
MMYNDAN	MKKLLTASIIACSVVMGVGLVNTSAEAASGNSIDTVKQLIKGDQSLENVKIGESIKDVLTKYKNPMYSYNEDGTEHYYEFHTKKGMLLVTTDGKKNNGKVTHISMMYNDANGPTYQAVKNYVGKAVTHTEYSKVAGNFGYIEKGKTTYQFASAPKDKNIKLYRIDLEK	A0A0H2XG24	105	111	S	N	G
MNRRYMG	MPKVIGLTGGIASGKSTVSELLSVFGFKVVDADKAAREAVKKGSKGLAQVREVFGDEAIDENGEMNRRYMGDLVFNHPEKRLELNAIIHPIVRDIMEEEKQEYLKQGYNVIMDIPLLFENELENTVDEVWVVYTSESIQMDRLMQRNNLSLEDAKARVYSQISIDKKSRMADHVIDNLGDKLELKQNLERLLEEEGYIEKPNYGEED	Q2FG49	65	71	E	G	D
MQNWLVE	MITAEKKKKNKFLPNFDKQSIYSLRFDEMQNWLVEQGQQKFRAKQIFEWLYQKRVDSIDEMTNLSKDLRQLLKDNFTVTTLTTVVKQESKDGTIKFLFELQDGYTIETVLMRHDYGNSVCVTTQVGCRIGCTFCASTLGGLKRNLEAGEIVSQVLTVQKALDATEERVSQIVIMGIGEPFENYDEMMDFLRIVNDDNSLNIGARHITVSTSGIIPRIYDFADEDIQINFAVSLHAAKDEVRSRLMPINRAYNVEKLIEAIQYYQEKTNRRVTFEYGLFGGVNDQLEHARELAHLIKGLNCHVNLIPVNHVPERNYVKTAKNDIFKFEKELKRLGINATIRREQGSDIDAACGQLRAKERQVETR	Q2FHM0	29	35	E	E	Q
MQQDIPI	MLDNKDIATPSRTRALLDKYGFNFKKSLGQNFLIDVNIINNIIDASDIDAQTGVIEIGPGMGSLTEQLARHAKRVLAFEIDQRLIPVLNDTLSPYDNVTVINEDILKANIKEAVENHLQDCEKIMVVANLPYYITTPILLNLMQQDIPIDGYVVMMQKEVGERLNAEVGSKAYGSLSIVVQYYTETSKVLTVPKSVFMPPPNVDSIVVKLMQRTEPLVTVDNEEAFFKLAKAAFAQRRKTINNNYQNYFKDGKQHKEVILQWLEQAGIDPRRRGETLSIQDFAKLYEEKKKFPQLEN	Q2FJE9	143	149	L	I	D
MRMEQHT	MINVTLKQIQSWIPCEIEDQFLNQEINGVTIDSRAISKNMLFIPFKGENVDGHRFVSKALQDGAGAAFYQRGTPIDENVSGPIIWVEDTLTALQQLAQAYLRHVNPKVIAVTGSNGKTTTKDMIESVLHTEFKVKKTQGNYNNEIGLPLTILELDNDTEISILEMGMSGFHEIEFLSNLAQPDIAVITNIGESHMQDLGSREGIAKAKSEITIGLKDNGTFIYDGDEPLLKPHVKEVENAKCISIGVATDNALVCSVDDRDTTGISFTINNKEHYDLPILGKHNMKNATIAIAVGHELGLIYNTIYQNLKNVSLTGMRMEQHTLENDITVINDAYNASPTSMRAAIDTLSTLTGRRILILGDVLELGENSKEMHIGVGNYLEEKHIDVLYTFGNEAKYI…	A0A0H2XJZ8	317	323	G	T	L
MSKWEQF	MVIQWYPGHMAKAKREVSEQLKKVDVVFELVDARIPYSSRNPMIDEVINQKPRVVILNKKDMSNLNEMSKWEQFFIDKGYYPVSVDAKHGKNLKKVEAAAIKATAEKFEREKAKGLKPRAIRAMIVGIPNVGKSTLINKLAKRSIAQTGNKPGVTKQQQWIKVGNALQLLDTPGILWPKFEDEEVGKKLSLTGAIKDSIVHLDEVAIYGLNFLIQNDLARLKSHYNIEVPEDAEIIAWFDAIGKKRGLIRRGNEIDYEAVIELIIYDIRNAKIGNYCFDIFKDMTEELANDANN	A0A0H2XK72	68	74	E	F	F
MVAPQYY	MTGEQFTQIKRPVSRLTEKVLGWLCWVMLLVLTVITMFIALVSFSNNTSIANLENTLNNNAFIQQLLAGNGYNTTQFVIWLQNGIWAIIVYFIVCLLISFLALISMNIRILSGFLFLISAIVTIPLVLLIVTLIIPILFFIIAMMLFIRKDKVEMVAPQYYEEYNGPIYDYREPVYERPQPKDDYYDVPKYEKELDKSNTVYDQEQERDKYDQFPKRAVESEYNHDERTEEEPSVLSRQAKYKQKSTEELGIEDDGYYAEPEVDPKELKAQQKREKAEIKAKKKEKRKAYNQRMKERRKNQPSAVSQRRMNFEERRQIYNNDISEERNSSEVKDKKEQE	A0A0H2XJD9	155	161	E	Y	E
MWNFIKC	MWNFIKCVFKFVFSLVAITTLVAGVGVVAFAYIFKKDFEDIERKTKEIISDIESKNN	A0A0H2XG38	1	7	C	V
MYKMVEH	MPAVTYEHIKTCKQSGARLGIVHTPHGSFETPMFMPVGTKATVKTMSPEELRQIEAKIILGNTYHLWLQPGNDIIKHAGGLHKFMNWDGPILTDSGGFQVFSLSNLRKITEEGVEFRHHTNGSKLFLSPEKSMQIQNDLGSDIMMAFDECPPMPAEYDYVKKSIERTTRWAKRCLDAHQRPEDQALFGIIQGGEYEDLREQSAKDLVELDFPGYAIGGLSVGEPKPVMYKMVEHTEQFMPKDKPRYLMGVGSPDALIECSIRGMDMFDCVLPTRIARNGTCMTSQGRLVIKNAKFADDLRPLDENCDCYTCQNYSRAYIRHLIKAEETFGIRLTTIHNLHFLLKLMEDIRQAIREDRLLDFKEEFFEQYGLNVENPKNF	Q2FG88	228	234	V	H	T
MYTSNMI	MINKEQLDLLYKLKKEVEKSRNEALLHTINQVIKKVYLQQYTCSFVGHFSAGKSTLINLLIEQDILPSSPVPTTSNTAIVSVSDNHDIIANLPNQTYAKLSNYDEVREMNRQNVDVESVEINFQSAKFENGFTLQDTPGVDSNVASHQSITEQYMYTSNMIFYTVDYNHVQSELNFKFMKHINDVGIPVVFIINQIDKHQDDELSFSTFKSRVEKSIADWGIKLERTFYVSKFDHPENELEVLSSYLISLDQHRETIEDYTSRTVEYITEAQLDYIQSEIQEVLEDLGIEEAEFEQAFLNSQQHQAISEEAQLLNNPDELMAFLKNKRKNILENAYIMPHNMREMLRSYLESMSQDFNVGGFFNKKKKKLQIQQQRLLTATDALQEHVNQQIRQPMRED…	A0A0H2XKF4	155	161	Y	I	F
NADTMYG	MLDIRLFRNEPDTVKSKIELRGDDPKVVDEILELDEQRRKLISATEEMKARRNKVSEEIALKKRNKENADDVIAEMRTLGDDIKEKDSQLNEIDNKMTGILCRIPNLISDDVPQGESDEDNVEVKKWGTPREFSFEPKAHWDIVEELKMADFDRAAKVSGARFVYLTNEGAQLERALMNYMITKHTTQHGYTEMMVPQLVNADTMYGTGQLPKFEEDLFKVEKEGLYTIPTAEVPLTNFYRNEIIQPGVLPEKFTGQSACFRSEAGSAGRDTRGLIRLHQFDKVEMVRFEQPEDSWNALEEMTTNAEAILEELGLPYRRVILCTGDIGFSASKTYDLEVWLPSYNDYKEISSCSNCTDFQARRANIRFKRDKAAKPELAHTLNGSGLAVGRTFAAIVEN…	Q2FKP7	201	207	V	G	T
NDEKYDM	MRQWTAIHLAKLARKASRAVGKRGTDLPGQIARKVDTDILRKLAEQVDDIVFISGTNGKTTTSNLIGHTLKANNIQIIHNNEGANMAAGITSAFIMQSTPKTKIAVIEIDEGSIPRVLKEVTPSMMVFTNFFRDQMDRFGEIDIMVNNIAETISNKGIKLLLNADDPFVSRLKIASDTIVYYGMKAHAHEFEQSTMNESRYCPNCGRLLQYDYIHYNQIGHYHCQCGFKREQAKYEISSFDVAPFLYLNINDEKYDMKIAGDFNAYNALAAYTVLRELGLNEQTIKNGFETYTSDNGRMQYFKKERKEAMINLAKNPAGMNASLSVGEQLEGEKVYVISLNDNAADGRDTSWIYDADFEKLSKQQIEAIIVTGTRAEELQLRLKLAEVEVPIIVERDIY…	A0A0H2XFN5	251	257	I	M	K
NDWFFDK	MKLINERQIGVMIMKFTNLTAKEFGAFTDSMPYSHFTQTVGHYELKLAEGYETHLVGIKNNNNEVIAACLLTAVPVMKVFKYFYSNRGPVIDYENQELVHFFFNELSKYVKKHRCLYLHIDPYLPYQYLNHDGEITGNAGNDWFFDKMSNLGFEHTGFHKGFDPVLQIRYHSVLDLKDKTADDIIKNMDGLRKRNTKKVKKNGVKVRFLSEEELPIFRSFMEDTSESKAFADRDDKFYYNRLKYYKDRVLVPLAYINFDEYIKELNEERDILNKDLNKALKDIEKRPENKKAHNKRDNLQQQLDANEQKIEEGKRLQEEHGNELPISAGFFFINPFEVVYYAGGTSNAFRHFAGSYAVQWEMINYALNHGIDRYNFYGVSGKFTEDAEDAGVVKFKKGY…	A0A0H2XGV7	141	147	G	K	M
NEWHNIN	MKRTLVLLITAIFILAACGNHKDDQAGKDNQKHNNSSNQVKEIATDKNVQGDNYRTLLPFKESQARGLLQDNMANSYNGGDFEDGLLNLSKEVFPTDKYLYQDGQFLDKKTINAYLNPKYTKREIDKMSEKDKKDKKANENLGLNPSHEGETDPEKIAEKSPAYLSNILEQDFYGGGDTKGKNIKGMTIGLAMNSVYYYKKEKDGSTFSKKLDDSEVKKQGKQMASEILSRLRENDDLKDIPIHFAIYKQSSEDSITPGEFITQATAEKSQTKLNEWHNINEKSALLPSSTAADYDENLNNNFKQFNDNLQSYFSNFTQAVGKVKFVDKKPQRLVVDLPIDYYGQAETIGITQYVTEQANKYFDKIDNYEIRIKDGNQPRALISKTKDDKEPQVHIYSN	A0A0H2XG95	275	281	L	N	E
NFKFMKH	MINKEQLDLLYKLKKEVEKSRNEALLHTINQVIKKVYLQQYTCSFVGHFSAGKSTLINLLIEQDILPSSPVPTTSNTAIVSVSDNHDIIANLPNQTYAKLSNYDEVREMNRQNVDVESVEINFQSAKFENGFTLQDTPGVDSNVASHQSITEQYMYTSNMIFYTVDYNHVQSELNFKFMKHINDVGIPVVFIINQIDKHQDDELSFSTFKSRVEKSIADWGIKLERTFYVSKFDHPENELEVLSSYLISLDQHRETIEDYTSRTVEYITEAQLDYIQSEIQEVLEDLGIEEAEFEQAFLNSQQHQAISEEAQLLNNPDELMAFLKNKRKNILENAYIMPHNMREMLRSYLESMSQDFNVGGFFNKKKKKLQIQQQRLLTATDALQEHVNQQIRQPMRED…	A0A0H2XKF4	175	181	L	H	I
NGRFMDD	MAGQVVQYGRHRKRRNYARISEVLELPNLIEIQTKSYEWFLREGLIEMFRDISPIEDFTGNLSLEFVDYRLGEPKYDLEESKNRDATYAAPLRVKVRLIIKETGEVKEQEVFMGDFPLMTDTGTFVINGAERVIVSQLVRSPSVYFNEKIDKNGRENYDATIIPNRGAWLEYETDAKDVVYVRIDRTRKLPLTVLLRALGFSSDQEIVDLLGDNEYLRNTLEKDGTENTEQALLEIYERLRPGEPPTVENAKSLLYSRFFDPKRYDLASVGRYKTNKKLHLKHRLFNQKLAEPIVNTETGEIVVEEGTVLDRRKIDEIMDVLESNANSEVFELHGSVIDEPVEIQSIKVYVPNDDEGRTTTVIGNAFPDSEVKCITPADIIASMSYFFNLLSGIGYTDD…	Q2FJ98	583	589	E	D	E
NGRWNRH	MLETNKNHATAWQGFKNGRWNRHVDVREFIQLNYTLYEGNDSFLAGPTEATSKLWEQVMQLSKEERERGGMWDMDTKVASTITSHDAGYLDKDLETIVGVQTEKPFKRSMQPFGGIRMAKAACEAYGYELDEETEKIFTDYRKTHNQGVFDAYSREMLNCRKAGVITGLPDAYGRGRIIGDYRRVALYGVDFLMEEKMHDFNTMSTEMSEDVIRLREELSEQYRALKELKELGQKYGFDLSRPAENFKEAVQWLYLAYLAAIKEQNGAAMSLGRTSTFLDIYAERDLKAGVITESEVQEIIDHFIMKLRIVKFARTPDYNELFSGDPTWVTESIGGVGIDGRPLVTKNSFRFLHSLDNLGPAPEPNLTVLWSVRLPDNFKTYCAKMSIKTSSIQYENDD…	Q2FK44	17	23	K	H	V
NGVWYDH	MKLKPFLPILISGAVFIVFLLLPASWFTGLVNEKTVEDNRTSLTDQVLKGTLIQDKLYESNKYYPIYGSSELGKDDPFNPAIALNKHNANKKAFLLGAGGSTDLINAVELASQYDKLKGKKLTFIISPQWFTNHGLTNQNFDARMSQTQINQMFQQKNMSTELKRRYAQRLLQFPHVHNKEYLKSYAKNPKETKDSYISGFKENQLIKIEAIKSLFAMDKSPLEHVKPATKPDASWDEMKQKAVEIGKADTTSNKFGIRDQYWKLIQESKRKVRRDYEFNVNSPEFQDLELLVKTMRAAGADVQYVSIPSNGVWYDHIGIDKERRQAVYKKIHSTVVDNGGKIYDMTDKEYEKYVISDAVHIGWKGWVYMDEQIAKHMKGEPQPEVDKPKN	A0A0H2XH34	311	317	S	H	I
NHDMIQK	MSKFIEPSVEEIKLEKVYQDMGLSDQEYEKVCDILGRQPNFTETGIFSVMWSEHCSYKHSKPFLKQFPTSGDHVLMGPGEGAGVVDIGDNQAVVFKVESHNHPSAIEPYQGAATGVGGIIRDIVSIGARPINLLNSLRFGELDNKQNQRLLKGVVKGIGGYGNCIGIPTTAGEIEFDERYDGNPLVNAMCVGVINHDMIQKGTAKGVGNSVIYVGLKTGRDGIHGATFASEELTEESESKRPSVQIGDPFVGKKLMEATLEAITFDELVGIQDMGAAGLTSSSSEMAAKGGSGLHLRLEQVPTREPGISPYEMMLSETQERMLLVVEKGTEQKFLDLFDKHELDSAVIGEVTDTNRFVLTYDDEVYADIPVEPLADEAPVYILEGEEKDYNTSKNDYTH…	Q2FI09	195	201	I	K	G
NNPSEMF	MACGYQSPKWMGKCPNCGAWNQMEEIVEKAANPKHGVKTKELAGKVQKLNSIKHETTPRVLTDSAEFNRVLGGGIVSGSLVLIGGDPGIGKSTLLLQICASLSQKKKVLYITGEESLSQTKLRAERLDEDSSELQVLAETDLEVIYQTVKEEQPDLLVVDSIQTIYHPEISSAPGSVSQVRESTQSLMNIAKQMNIATFIVGHVTKEGQIAGPRLLEHMVDTVLYFEGDEHHAYRILRAVKNRFGSTNEMGIFEMKQSGLKGVNNPSEMFLEERSTNVPGSTIVATMEGTRPLLIEVQALVTPTTFNNPRRMATGIDHNRLSLLMAVLEKKENYLLQQQDAYIKVAGGVKLTEPAVDLSVIVATASSFKDKAVDGLDCYIGEVGLTGEVRRVSRIEQRV…	A0A0H2XI63	264	270	V	F	L
NTYNNMH	MALLKNFFIGLSNNSFLNNAAKKVGPRLGANKVVAGNTIPELINTIEYLNDKNIAVTVDNLGEFVGTVEESNHAKEQILTIMDALHQHGVKAHMSVKLSQLGAEFDLELAYQNLREILLKANTYNNMHINIDTEKYASLQQIVQVLDRLKGEFRNVGTVIQAYLYDSHELVDKYQDLRLRLVKGAYKENESIAFQSKEDVDANYIKIIEQRLLNARNFTSIATHDHRIINHVKQFMKENHIEKDRMEFQMLYGFRSELAEEIANEGYNFTIYVPYGDDWFAYFMRRLAERPQNLSLAVKEFVKPAGLKRVGIIAALGATVMLGLSTIKKLCRK	A0A0H2XHP8	122	128	A	H	I
NYKRHGM	MSKFKSLLLLFGTLILLSGCSNIEIFNAKGPVASSQKFLILYSIVFMLVICFVVLGMFAIFIYKYSYNKNAESGKMHHNAIIETIWFVIPIIIVAALAIPTVKTLYDYEKPPKSEKDPMVVYAVSAGYKWFFAYPDEHIETVNTLTIPKDRPVVFKLQAMDTMTSFWIPQLGGQKYAMTGMTMNWTLEASQTGTFRGRNSNFNGEGFSRQTFKVNAVSQKDYDKWVKEVKGKKTLDQDTFDKQLLPSTPNKALEFNGTHMAFVDPAADPEYIFYAYKRFNFELKDPNFTSEENMFKDVSDKPLIPARKAQITNANYKRHGMKLMILGNDEPYNNEFKKDESKNAKEMKKISKDAQDQDNDDHGGGH	Q2FI17	315	321	A	M	K
NYNHRYT	MTKHYLNSKYQSEQRSSAMKKITMGTASIILGSLVYIGADSQQVNAATEATNATNNQSTQVSQATSQPINFQVQKDGSSEKSHMDDYMQHPGKVIKQNNKYYFQTVLNNASFWKEYKFYNANNQELATTVVNDNKKADTRTINVAVEPGYKSLTTKVHIVVPQINYNHRYTTHLEFEKAIPTLADAAKPNNVKPVQPKPAQPKTPTEQTKPVQPKVEKVKPTVTTTSKVEDNHSTKVVSTDTTKDQTKTQTAHTVKTAQTAQEQNKVQTPVKDVATAKSESNNQAVSDNKSQQTNKVTKHNETPKQASKAKELPKTGLTSVDNFISTVAFATLALLGSLSLLLFKRKESK	Q2FHV1	165	171	I	T	T
PHVHNKE	MKLKPFLPILISGAVFIVFLLLPASWFTGLVNEKTVEDNRTSLTDQVLKGTLIQDKLYESNKYYPIYGSSELGKDDPFNPAIALNKHNANKKAFLLGAGGSTDLINAVELASQYDKLKGKKLTFIISPQWFTNHGLTNQNFDARMSQTQINQMFQQKNMSTELKRRYAQRLLQFPHVHNKEYLKSYAKNPKETKDSYISGFKENQLIKIEAIKSLFAMDKSPLEHVKPATKPDASWDEMKQKAVEIGKADTTSNKFGIRDQYWKLIQESKRKVRRDYEFNVNSPEFQDLELLVKTMRAAGADVQYVSIPSNGVWYDHIGIDKERRQAVYKKIHSTVVDNGGKIYDMTDKEYEKYVISDAVHIGWKGWVYMDEQIAKHMKGEPQPEVDKPKN	A0A0H2XH34	175	181	F	E	Y
PKQCKNE	MEKIKIIVASDSIGETAELVARAGISQFNPKQCKNELLRYPYIESFEDVDEVIQVAKDTNAIIVYTLIKPEMKQYMSEKVAEFQLKSVDIMGPLMDLLSASVEEKPYNEPGIVHRLDDAYFKKIDAIEFAVKYDDGKDPKGLPKADIVLLGISRTSKTPLSQYLAHKSYKVMNVPIVPEVTPPDGLYDINPKKCIALKISEEKLNRIRKERLKQLGLGDTARYATEARIQEELNYFEEIVSEIGCPVIDVSQKAIEETANDIIHYIEQNKSK	Q2FGG0	30	36	N	E	L
PKTHNMY	MSWFDKLFGEDNDSNDDLIHRKKKRRQESQNIDNDHDSLLPQNNDIYSRPRGKFRFPMSVAYENENVEQSADTISDEKEQYHRDYRKQSHDSRSQKRHRRRRNQTTEEQNYSEKRGNSKISQQSIKYKDHSHYHTNKPGTYVSAINGIEKETHKPKTHNMYSNNTNHRAKDSTPDYHKESFKTSEVPSAIFGTMKPKKLENGRIPVSKPSEKVESDKQKYDKYVAKTQTSQNKQLEQEKQNDSVVKQGTASKSSDENVSSTTKSMPNYSKVDNTIKIENIYASQIVEEIRRERERKVLQKRRFKKALQQKREEHKNEEQDAIQRAIDEMYAKQAERYVGDSSLNDDSDLTDNSTDASQLHTNGIENETVSNDENKQASIQNEDTNDTHVDESPYNYEEV…	A0A0H2XK12	155	161	K	Y	S
PQQWMTH	MKYAGILAGGIGSRMGNVPLPKQFLDLDNKPILIHTLEKFILINDFEKIIIATPQQWMTHTKDTLRKFKISDERIEVIQGGSDRNDTIMNIVKHIESTNGINDDDVIVTHDAVRPFLTHRIIKENIQAALEYGAVDTVIDAIDTIVTSKDNQTIDAIPVRNEMYQGQTPQSFNINLLKESYAQLSDEQKSILSDACKIIVETNKPVRLVKGELYNIKVTTPYDLKVANAIIRGGIADD	Q2FK15	54	60	T	H	T
PQSYKDN	MAKGNLFKAILGIGGAVAAVLVTRKDSRDKLKAEYNKYKQDPQSYKDNAKDKATQLGTIANETIKEVKTNPKEYANRLKNNPKAFFKEEKSKFTEYDNKTDESIEKGKFDDEGGAAPNNNLRIVTEEDLKKNKNALSDKE	A0A0H2XFG6	42	48	D	N	A
PSKFTHE	MKNAFKLFKMDLKKVAKTPAVWIILAGLAILPSFYAWFNLWAMWDPYGNTGHIKVAVVNEDKGDTIRGKKVNVGNTMVNTLKKNKSFDWQFVSREKADHEIKMGKYFAGIYIPSKFTHEITGTLRKQPQKADVEFKVNQKINAVASKLTDTGSSVVVEKANEQFNKTVTRALLEEANKAGLTIEENVPTINKIKNAVYSADKALPKINDFANKIVYLNNHQADLDKYANDFRKLGNYKGDILDAQKKLNEVNGAIPQLNEKAKLILALNNYMPKIEKALNFAADDVPAQFPKINQGLNIASQGIDQANGQLNDAKGFVTQVRSRVGDYQDAIRRAQDLNRRNQQQIPQNSAANNETSNSAPAAGNGVASTPPSAPSGDTAPNNNVTQNTAPNSNNAPVS…	A0A0H2XF74	113	119	I	E	I
PVMYKMV	MPAVTYEHIKTCKQSGARLGIVHTPHGSFETPMFMPVGTKATVKTMSPEELRQIEAKIILGNTYHLWLQPGNDIIKHAGGLHKFMNWDGPILTDSGGFQVFSLSNLRKITEEGVEFRHHTNGSKLFLSPEKSMQIQNDLGSDIMMAFDECPPMPAEYDYVKKSIERTTRWAKRCLDAHQRPEDQALFGIIQGGEYEDLREQSAKDLVELDFPGYAIGGLSVGEPKPVMYKMVEHTEQFMPKDKPRYLMGVGSPDALIECSIRGMDMFDCVLPTRIARNGTCMTSQGRLVIKNAKFADDLRPLDENCDCYTCQNYSRAYIRHLIKAEETFGIRLTTIHNLHFLLKLMEDIRQAIREDRLLDFKEEFFEQYGLNVENPKNF	Q2FG88	226	232	K	V	E
PYWLYHL	MKFTELTVTEFDNFVQNPSLESHYFQVKENIVTRENDGFEVVLLGIKDDNNKVIAASLFSKIPTMGSYVYYSNRGPVMDFSDLGLVDYYLKELDKYLQQHQCLYVKLDPYWLYHLYDKDIVPFEGREKNDALVNLFKSHGYEHHGFTTEYDTSSQVRWMGVLNLEGKTPETLKKTFDSQRKRNINKAINYGVKVRFLERDEFNLFLDLYRETEERAGFVSKTDDYFYNFIDTYGDKVLVPLAYIDLDEYVLKLQQELNDKENRRDQMMAKENKSDKQMKKIAELDKQIDHDQHELLNASELSKTDGPILNLASGVYFANAYEVNYFSGGSSEKYNQFMGPYMMHWFMINYCFDNGYDRYNFYGLSGDFTENSEDYGVYRFKRGFNVQIEELIGDFYKPI…	A0A0H2XHG6	109	115	D	L	Y
QCGHHLN	MLETNKNHATAWQGFKNGRWNRHVDVREFIQLNYTLYEGNDSFLAGPTEATSKLWEQVMQLSKEERERGGMWDMDTKVASTITSHDAGYLDKDLETIVGVQTEKPFKRSMQPFGGIRMAKAACEAYGYELDEETEKIFTDYRKTHNQGVFDAYSREMLNCRKAGVITGLPDAYGRGRIIGDYRRVALYGVDFLMEEKMHDFNTMSTEMSEDVIRLREELSEQYRALKELKELGQKYGFDLSRPAENFKEAVQWLYLAYLAAIKEQNGAAMSLGRTSTFLDIYAERDLKAGVITESEVQEIIDHFIMKLRIVKFARTPDYNELFSGDPTWVTESIGGVGIDGRPLVTKNSFRFLHSLDNLGPAPEPNLTVLWSVRLPDNFKTYCAKMSIKTSSIQYENDD…	Q2FK44	690	696	M	N	I
QDEPYLN	MDPTLKDGERVAVNIVGYKTGGLEKGNVVVFHANKNDDYVKRVIGVPGDKVEYKNDTLYVNGKKQDEPYLNYNLKHKQGDYITGTFQVKDLPNANPKSNVIPKGKYLVLGDNREVSKDSRAFGLIDEDQIVGKVSFRFWPFSEFKHNFNPENTKN	A0A0H2XEA7	65	71	K	N	Y
QDEWNMV	MSTKNKHIPCLITIFGATGDLSHRKLFPSIFHLYQQDNLDEHIAIIGIGRRDITNDDFRNQVKSSIQKHVKDTNKIDAFMEHVFYHRHDVSNEESYQELLDFSNELDSQFELKGNRLFYLAMAPQFFGVISDYLKSSGLTDTKGFKRLVIEKPFGSDLKSAEALNNQIRKSFKEEEIYRIDHYLGKDMVQNIEVLRFANAMFEPLWNNKYISNIQVTSSEILGVEDRGGYYESSGALKDMVQNHMLQMVALLAMEAPISLNSEDIRAEKVKVLKSLRHFQSEDVKKNFVRGQYGEGYIDGKQVKAYRDEDRVADDSNTPTFVSGKLTIDNFRWAGVPFYIRTGKRMKSKTIQVVVEFKEVPMNLYYETDKLLDSNLLVINIQPNEGVSLHLNAKKNTQG…	A0A0H2XEQ2	455	461	I	V	D
QDYTKQM	MKIQDYTKQMVDEKSFIDMAYTLLNDKGETMNLYDIIDEFRALGDYEYEEIENRVVQFYTDLNTDGRFLNVGENLWGLRDWYSVDDIEEKIAPTIQKFDILDADDEEDQNLKLLGEDEMDDDDDIPAQTDDQEELNDPEDEQVEEEINHSDIVIEEDEDELDEDEEVFEDEEDFND	Q2FF00	4	10	I	M	V
QEDVMQM	MSKRTTYCGLVTEAFLGQEITLKGWVNNRRDLGGLIFVDLRDREGIVQVVFNPAFSEEALKIAETVRSEYVVEVQGTVTKRDPETVNPKIKTGQVEVQVTNIKVINKSETPPFSINEENVNVDENIRLKYRYLDLRRQELAQTFKMRHQITRSIRQYLDDEGFFDIETPVLTKSTPEGARDYLVPSRVHDGEFYALPQSPQLFKQLLMISGFDKYYQIVKCFRDEDLRADRQPEFTQVDIEMSFVDQEDVMQMGEEMLKKVVKEVKGVEINGAFPRMTYKEAMRRYGSDKPDTRFEMELIDVSQLGRDMDFKVFKDTVENDGEIKAIVAKGAAEQYTRKDMDALTEFVNIYGAKGLAWVKVVEDGLTGPIGRFFETENVETLLTLTGAEAGDLVMFVAD…	Q2FG97	247	253	D	M	G
QKLMMFW	MSHDTNTIDSRTHEGELNKLGFWIFITAEFALFGTLFATLLTLQHGGDYAGKMTTELFELPLVLIMTFALLFSSYTCGIAIYYMRQEKQKLMMFWMIITLLLGLVFVGFEIYEFAHYASEGVNPTIGSYWSSFFILLGTHGCHVSLGIVWAICLLIQIQRRGLDKYNAPKLFIVSLYWHFLDVVWVFIFTAVYMIGMVYSG	Q2FI19	89	95	K	W	M
QQHQCLY	MKFTELTVTEFDNFVQNPSLESHYFQVKENIVTRENDGFEVVLLGIKDDNNKVIAASLFSKIPTMGSYVYYSNRGPVMDFSDLGLVDYYLKELDKYLQQHQCLYVKLDPYWLYHLYDKDIVPFEGREKNDALVNLFKSHGYEHHGFTTEYDTSSQVRWMGVLNLEGKTPETLKKTFDSQRKRNINKAINYGVKVRFLERDEFNLFLDLYRETEERAGFVSKTDDYFYNFIDTYGDKVLVPLAYIDLDEYVLKLQQELNDKENRRDQMMAKENKSDKQMKKIAELDKQIDHDQHELLNASELSKTDGPILNLASGVYFANAYEVNYFSGGSSEKYNQFMGPYMMHWFMINYCFDNGYDRYNFYGLSGDFTENSEDYGVYRFKRGFNVQIEELIGDFYKPI…	A0A0H2XHG6	98	104	L	Y	V
QQYTCSF	MINKEQLDLLYKLKKEVEKSRNEALLHTINQVIKKVYLQQYTCSFVGHFSAGKSTLINLLIEQDILPSSPVPTTSNTAIVSVSDNHDIIANLPNQTYAKLSNYDEVREMNRQNVDVESVEINFQSAKFENGFTLQDTPGVDSNVASHQSITEQYMYTSNMIFYTVDYNHVQSELNFKFMKHINDVGIPVVFIINQIDKHQDDELSFSTFKSRVEKSIADWGIKLERTFYVSKFDHPENELEVLSSYLISLDQHRETIEDYTSRTVEYITEAQLDYIQSEIQEVLEDLGIEEAEFEQAFLNSQQHQAISEEAQLLNNPDELMAFLKNKRKNILENAYIMPHNMREMLRSYLESMSQDFNVGGFFNKKKKKLQIQQQRLLTATDALQEHVNQQIRQPMRED…	A0A0H2XKF4	39	45	L	F	V
QSQHYMQ	MNDLIINHIAELILPRSTDKPLKGKELDELNVVKNGTVVIKDGKIVYAGTHTDDYDATETIDASGKVVSPALVDAHTHLTFGGSREHEMSLKRQGKSYLEILEMGGGILSTVNATRETSEDDLFKKAEHDLLTMIKHGVLAVESKSGYGLDRENELKQLKVSNRLAEKYDLDMKHTFLGPHAVPKEASSNEAFLEEMIALLPEVKQYADFADIFCETGVFTIEQSQHYMQKAKEAGFKVKIHADEIDPLGGLELAIDEQAISADHLVASSDKGKEKLRNSDTVAVLLPATTFYLGKEDYADARGMLDNNGAIALATDYNPGSSVTNNLQLVMAIAALKLKLSPNEVWNAVTVNAAKAIDINAGTINTGDKANLVIWDAPNHEYIPYHFGINHAEKVIKD…	Q2FEG6	224	230	E	Q	K
QTSQYHD	MALSTFKREHIKKNLRNDEYDLVIIGGGITGAGIALDASERGMKVALVEMQDFAQGTSSRSTKLVHGGLRYLKQFQIGVVAETGKERAIVYENGPHVTTPEWMLLPMHKGGTFGKFSTSIGLGMYDRLAGVKKSERKKMLSKKETLAKEPLVKKEGLKGGGYYVEYRTDDARLTIEVMKRAAEKGAEIINYTKSEHFTYDKNQQVNGVKVIDKLTNENYTIKAKKVVNAAGPWVDDVRSGDYARNNKKLRLTKGVHVVIDQSKFPLGQAVYFDTEKDGRMIFAIPREGKAYVGTTDTFYDNIKSSPLTTQEDRDYLIDAINYMFPSVNVTDEDIESTWAGIRPLIYEEGKDPSEISRKDEIWEGKSGLLTIAGGKLTGYRHMAQDIVDLVSKRLKKDYG…	Q2FHD8	463	469	A	D	S
QYDMNRE	MYRALTYKYLKLNKTEDFAKLVDQTTLDLTYKADKGQCVILDNEDVTDFLRNNDVTQHVSYVASKEPVRSFAVKKQKELAAEKGIVMDGRDIGTVVLPDADLKVYMIASVEERAERRYKDNQLRGIESNFEDLKRDIEARDQYDMNREISPLRKADDAVTLDTTGKSIEEVTDEILAMVSQIK	A0A0H2XGA5	142	148	D	E	I
QYTRKDM	MSKRTTYCGLVTEAFLGQEITLKGWVNNRRDLGGLIFVDLRDREGIVQVVFNPAFSEEALKIAETVRSEYVVEVQGTVTKRDPETVNPKIKTGQVEVQVTNIKVINKSETPPFSINEENVNVDENIRLKYRYLDLRRQELAQTFKMRHQITRSIRQYLDDEGFFDIETPVLTKSTPEGARDYLVPSRVHDGEFYALPQSPQLFKQLLMISGFDKYYQIVKCFRDEDLRADRQPEFTQVDIEMSFVDQEDVMQMGEEMLKKVVKEVKGVEINGAFPRMTYKEAMRRYGSDKPDTRFEMELIDVSQLGRDMDFKVFKDTVENDGEIKAIVAKGAAEQYTRKDMDALTEFVNIYGAKGLAWVKVVEDGLTGPIGRFFETENVETLLTLTGAEAGDLVMFVAD…	Q2FG97	335	341	E	M	D
RHYYIHL	MINKEQLDLLYKLKKEVEKSRNEALLHTINQVIKKVYLQQYTCSFVGHFSAGKSTLINLLIEQDILPSSPVPTTSNTAIVSVSDNHDIIANLPNQTYAKLSNYDEVREMNRQNVDVESVEINFQSAKFENGFTLQDTPGVDSNVASHQSITEQYMYTSNMIFYTVDYNHVQSELNFKFMKHINDVGIPVVFIINQIDKHQDDELSFSTFKSRVEKSIADWGIKLERTFYVSKFDHPENELEVLSSYLISLDQHRETIEDYTSRTVEYITEAQLDYIQSEIQEVLEDLGIEEAEFEQAFLNSQQHQAISEEAQLLNNPDELMAFLKNKRKNILENAYIMPHNMREMLRSYLESMSQDFNVGGFFNKKKKKLQIQQQRLLTATDALQEHVNQQIRQPMRED…	A0A0H2XKF4	508	514	Y	L	D
RIVMESW	MEVKTFYNGNTMPQIGLGTFRVENDENCMESVKYAIEQGYRSIDTAKVYGNEEQVGAGIRAGLESTGIAREDLFITSKLYFEDFGRENVAAAYEASLSRLGLKYLDLYLVHWPGTNEAVMVDTWKGMEDLYKNNNVKNIGVSNFEPEHLEALLAQVSIKPVINQVEYHPYLTQHKLKLYLAAQRIVMESWSPLMNAQILNDETIKDIAQELGKSPAQVVLRWNVQHAVVTIPKSVTPNRISENFQIFDFELSDEQMTRIDGLNQDKRIGPDPKKFEG	A0A0H2XII4	184	190	Q	W	S
RNEDWQL	MAKSNSKDIVLIGAGVLSTTFGSMLKEIEPDWNIHVYERLDRPAIESSNERNNAGTGHAALCELNYTVLQPDGSIDIEKAKVINEEFEISKQFWGHLVKSGSIENPREFINPLPHISYVRGKNNVKFLKDRYEAMKAFPMFDNIEYTEDIEVMKKWIPLMMKGREDNPGIMAASKIDEGTDVNFGELTRKMAKSIEAHPNATVQFNHEVVDFEQLSNGQWEVTVKNRLTGEKFKQVTDYVFIGAGGGAIPLLQKTGIPESKHLGGFPISGQFLACTNPQVIEQHDAKVYGKEPPGTPPMTVPHLDTRYIDGQRTLLFGPFANVGPKFLKNGSNLDLFKSVKTYNITTLLAAAVKNLPLIKYSFDQVIMTKEGCMNHLRTFYPEARNEDWQLYTAGKRVQ…	A0A0H2XHG3	385	391	A	L	Y
RQFCTKI	MNVSVNIKNVTKEYRIYRTNKERMKDALIPKHKNKTFFALDDISLKAYEGDVIGLVGINGSGKSTLSNIIGGSLSPTVGKVDRNGEVSVIAISAGLSGQLTGIENIEFKMLCMGFKRKEIKAMTPKIIEFSELGEFIYQPVKKYSSGMRAKLGFSINITVNPDILVIDEALSVGDQTFAQKCLDKIYEFKEQNKTIFFVSHNLGQVRQFCTKIAWIEGGKLKDYGELDDVLPKYEAFLNDFKKKSKAEQKEFRNKLDESRFVIK	Q2FJ01	207	213	V	I	A
RRPKFPW	MSDFNHTDHSTTNHSQTPRYRRPKFPWFKTVIVALIAGIIGALLVLGIGKVLNSTILNKDGSTVQTTNNKGGNQLDGQSKKFGTVHEMIKSVSPTIVGVINMQKASSVDDLLKGKSSKPSEAGVGSGVIYQINNNSAYIVTNNHVIDGANEIRVQLHNKKQVKAKLVGKDAVTDIAVLKIENTKGIKAIQFANSSKVQTGDSVFAMGNPLGLQFANSVTSGIISASERTIDAETTGGNTKVSVLQTDAAINPGNSGGALVDINGNLVGINSMKIAATQVEGIGFAIPSNEVKVTIEQLVKHGKIDRPSIGIGLINLKDIPEEEREQLHTDREDGIYVAKADSDIDLKKGDIITEIDGKKIKDDVDLRSYLYENKKPGESVTVTVIRDGKTKEVKVKLKQ…	A0A0H2XGV4	21	27	Y	W	F
SEDCPCR	MNFNKLKFGATIGIIGGGQLGKMMAQSAQKMGYKVVVLDPSEDCPCRYVAHEFIQAKYDDEKALNQLGQKCDVITYEFENISAQQLKLLCEKYNIPQGYQAIQLLQDRLTEKETLKSAGTKVVPFISVKESTDIDKAIETLGYPFIVKTRFGGYDGKGQVLINNEKDLQEGFKLIETSECVAEKYLNIKKEVSLTVTRGNNNQITFFPLQENEHRNQILFKTIVPARIDKTAEAKEQVNKIIQSIHFIGTFTVEFFIDSNNQLYVNEIAPRPHNSGHYSIEACDYSQFDTHILAVTGQSLPNSIELLKPAVMMNLLGKDLDLLENEFNEHPEWHLHIYGKSERKDSRKMGHMTVLTNDVNQTEQDMYAKFEGSN	A0A0H2XEX9	41	47	P	R	Y
SNMPYTM	MNALLNHMNTEQSEAVKTTEGPLLIMAGAGSGKTRVLTHRIAYLLDEKDVSPYNVLAITFTNKAAREMKERVQKLVGDQAEVIWMSTFHSMCVRILRRDADRIGIERNFTIIDPTDQKSVIKDVLKNENIDSKKFEPRMFIGAISNLKNELKTPADAQKEATDYHSQMVATVYSGYQRQLSRNEALDFDDLIMTTINLFERVPEVLEYYQNKFQYIHVDEYQDTNKAQYTLVKLLASKFKNLCVVGDSDQSIYGWRGADIQNILSFEKDYPEANTIFLEQNYRSTKTILNAANEVIKNNSERKPKGLWTANTNGEKIHYYEAMTERDEAEFVIREIMKHQRNGKKYQDMAILYRTNAQSRVLEETFMKSNMPYTMVGGQKFYDRKEIKDLLSYLRIIAN…	A0A0H2XF75	369	375	K	M	V
SSDWNVG	MNALLNHMNTEQSEAVKTTEGPLLIMAGAGSGKTRVLTHRIAYLLDEKDVSPYNVLAITFTNKAAREMKERVQKLVGDQAEVIWMSTFHSMCVRILRRDADRIGIERNFTIIDPTDQKSVIKDVLKNENIDSKKFEPRMFIGAISNLKNELKTPADAQKEATDYHSQMVATVYSGYQRQLSRNEALDFDDLIMTTINLFERVPEVLEYYQNKFQYIHVDEYQDTNKAQYTLVKLLASKFKNLCVVGDSDQSIYGWRGADIQNILSFEKDYPEANTIFLEQNYRSTKTILNAANEVIKNNSERKPKGLWTANTNGEKIHYYEAMTERDEAEFVIREIMKHQRNGKKYQDMAILYRTNAQSRVLEETFMKSNMPYTMVGGQKFYDRKEIKDLLSYLRIIAN…	A0A0H2XF75	675	681	L	G	D
SWIPCEI	MINVTLKQIQSWIPCEIEDQFLNQEINGVTIDSRAISKNMLFIPFKGENVDGHRFVSKALQDGAGAAFYQRGTPIDENVSGPIIWVEDTLTALQQLAQAYLRHVNPKVIAVTGSNGKTTTKDMIESVLHTEFKVKKTQGNYNNEIGLPLTILELDNDTEISILEMGMSGFHEIEFLSNLAQPDIAVITNIGESHMQDLGSREGIAKAKSEITIGLKDNGTFIYDGDEPLLKPHVKEVENAKCISIGVATDNALVCSVDDRDTTGISFTINNKEHYDLPILGKHNMKNATIAIAVGHELGLIYNTIYQNLKNVSLTGMRMEQHTLENDITVINDAYNASPTSMRAAIDTLSTLTGRRILILGDVLELGENSKEMHIGVGNYLEEKHIDVLYTFGNEAKYI…	A0A0H2XJZ8	11	17	Q	I	E
TCHTNKK	MTKITVFGMGSFGTALANVLAENGHDVLMWGKNQDAVDELNTCHTNKKYLKYAKLDVNIIATSDMTKAIQFADIYLMALPTKAMREVASQINDKLTSKKTFIHVAKGIENGTFKRVSEMIEDSISPEYNAGIGVLSGPSHAEEVVVKQPTTVAASSKDKSVSKLTQDLFMNDYLRVYTNDDLIGVELGGALKNIIAVASGIVAGIGYGDNAKAALMTRGLAEISRLGEKLGADPMTFLGLGGIGDLIVTCTSTHSRNFTLGYKLGQGESMDQALSEMNMVVEGIYTTKSVYHLAKEKNVDMPITNALYRVLFENISVKECVKDLMERDKKSE	Q2FGW8	42	48	N	K	Y
TGKFMNH	MEITMPKLGESVHEGTIEQWLVSVGDHIDEYEPLCEVITDKVTAEVPSTISGTITEILVEAGQTVAIDTIICKIETADEKTNETTEEIQAKVDEHTQKSTKKASATVEQTSTAKQNQPRNNGRFSPVVFKLASEHDIDLSQVVGSGFEGRVTKKDIMSVIENGGTTAQSDKQVQTKSTSVDTSSNQSSEDNSENSTIPVNGVRKAIAQNMVNSVTEIPHAWMMIEVDATNLVNTRNHYKNSFKNKEGYNLTFFAFFVKAVADALKAYPLLNSSWQGNEIVLHKDINISIAVADENKLYVPVIKHADEKSIKGIAREINTLATKARNKQLTAEDMQGGTFTVNNTGTFGSVSSMGIINHPQAAILQVESIIKKPVVINDMIAIRNMVNLCISIDHRILDG…	A0A0H2XG76	402	408	Q	H	I
THISMMY	MKKLLTASIIACSVVMGVGLVNTSAEAASGNSIDTVKQLIKGDQSLENVKIGESIKDVLTKYKNPMYSYNEDGTEHYYEFHTKKGMLLVTTDGKKNNGKVTHISMMYNDANGPTYQAVKNYVGKAVTHTEYSKVAGNFGYIEKGKTTYQFASAPKDKNIKLYRIDLEK	A0A0H2XG24	101	107	V	Y	N
TKLNEWH	MKRTLVLLITAIFILAACGNHKDDQAGKDNQKHNNSSNQVKEIATDKNVQGDNYRTLLPFKESQARGLLQDNMANSYNGGDFEDGLLNLSKEVFPTDKYLYQDGQFLDKKTINAYLNPKYTKREIDKMSEKDKKDKKANENLGLNPSHEGETDPEKIAEKSPAYLSNILEQDFYGGGDTKGKNIKGMTIGLAMNSVYYYKKEKDGSTFSKKLDDSEVKKQGKQMASEILSRLRENDDLKDIPIHFAIYKQSSEDSITPGEFITQATAEKSQTKLNEWHNINEKSALLPSSTAADYDENLNNNFKQFNDNLQSYFSNFTQAVGKVKFVDKKPQRLVVDLPIDYYGQAETIGITQYVTEQANKYFDKIDNYEIRIKDGNQPRALISKTKDDKEPQVHIYSN	A0A0H2XG95	272	278	Q	H	N
TMKHIGA	MSETIFGKILTGEIPSFKVYEDDYVYAFLDISQVTKGHTLLIPKKASANIFETDEETMKHIGAALPKVANAIKRAFNPDGLNIIQNNGEFADQSVFHIHFHLIPRYENDIDGFGYKWETHEDILDNDAKQQIAEQIQAQF	A0A0H2XH57	57	63	E	A	A
TQHVSYV	MYRALTYKYLKLNKTEDFAKLVDQTTLDLTYKADKGQCVILDNEDVTDFLRNNDVTQHVSYVASKEPVRSFAVKKQKELAAEKGIVMDGRDIGTVVLPDADLKVYMIASVEERAERRYKDNQLRGIESNFEDLKRDIEARDQYDMNREISPLRKADDAVTLDTTGKSIEEVTDEILAMVSQIK	A0A0H2XGA5	56	62	V	V	A
TQHYTYH	MAKYRGKPFQLYVKLSCSTMMATSIILTNILPYDAQAASEKDTEITKEILSKQDLLDKVDKAIRQIEQLKQLSASSKEHYKAQLNEAKTASQIDEIIKRANELDSKDNKSSHTEMNGQSDIDSKLDQLLKDLNEVSSNVDRGQQSGEDDLNAMKNDMSQTATTKHGEKDDKNDEAMVNKALEDLDHLNQQIHKSKDASKDTSEDPAVSTTDNNHEVAKTPNNDGSGHVVLNKFLSNEENQSHSNRLTDKLQGSDKINHAMIEKLAKSNASTQHYTYHKLNTLQSLDQRIANTQLPKNQKSDLMSEVNKTKERIKSQRNIILEELARTDDKKYATQSILESIFNKDEAVKILKDIRVDGKTDQQIADQITRHIDQLSLTTSDDLLTSLIDQSQDKSLLIS…	A0A0H2XF70	271	277	S	H	K
VCAFMVN	MSWFDKLFGEDNDSNDDLIHRKKKRRQESQNIDNDHDSLLPQNNDIYSRPRGKFRFPMSVAYENENVEQSADTISDEKEQYHRDYRKQSHDSRSQKRHRRRRNQTTEEQNYSEKRGNSKISQQSIKYKDHSHYHTNKPGTYVSAINGIEKETHKPKTHNMYSNNTNHRAKDSTPDYHKESFKTSEVPSAIFGTMKPKKLENGRIPVSKPSEKVESDKQKYDKYVAKTQTSQNKQLEQEKQNDSVVKQGTASKSSDENVSSTTKSMPNYSKVDNTIKIENIYASQIVEEIRRERERKVLQKRRFKKALQQKREEHKNEEQDAIQRAIDEMYAKQAERYVGDSSLNDDSDLTDNSTDASQLHTNGIENETVSNDENKQASIQNEDTNDTHVDESPYNYEEV…	A0A0H2XK12	1214	1220	D	N	E
VHIALMH	MINKEQLDLLYKLKKEVEKSRNEALLHTINQVIKKVYLQQYTCSFVGHFSAGKSTLINLLIEQDILPSSPVPTTSNTAIVSVSDNHDIIANLPNQTYAKLSNYDEVREMNRQNVDVESVEINFQSAKFENGFTLQDTPGVDSNVASHQSITEQYMYTSNMIFYTVDYNHVQSELNFKFMKHINDVGIPVVFIINQIDKHQDDELSFSTFKSRVEKSIADWGIKLERTFYVSKFDHPENELEVLSSYLISLDQHRETIEDYTSRTVEYITEAQLDYIQSEIQEVLEDLGIEEAEFEQAFLNSQQHQAISEEAQLLNNPDELMAFLKNKRKNILENAYIMPHNMREMLRSYLESMSQDFNVGGFFNKKKKKLQIQQQRLLTATDALQEHVNQQIRQPMRED…	A0A0H2XKF4	729	735	T	H	D
VKIYEMP	MKTFGKKVVLIGDGSVGSSYAFAMVTQGVADEFVIIDIAKDKVKADVQDLNHGTVHSPSPVDVKAGEYEDCKDADLVVITAGAPQKPGETRLQLVEKNTKIMKSIVKSVMDSGFDGYFLIAANPVDILTRFVKEYTGLPAERVIGSGTVLDSARLQYLISQELGVAPSSVDASIIGEHGDTELAVWSQANVAGISVYDTLKEQTGSEAKAEEIYVNTRDAAYEIIQAKGSTYYGIALALMRISKAILNNENNVLNVSIQLDGQYGGHKGVYLGVPTLVNQHGAVKIYEMPLSAEEQALFDKSVKTLEDTFDSIKYLLED	Q2FDQ7	284	290	A	P	L
VRKFFMP	MGLVRKFFMPNSYVQSIFQIDLDKLVDKGVKGIITDLDNTLVGWDVKEPTERVKAWFKEANEKGITITIVSNNNESRVASFSQHLDIDFIFKARKPMGKAFDKAITKMNIRPDQTVVIGDQMLTDVFGGNRRGLYTIMVVPVKRTDGFITKFNRLIERRLLRHFSKKGYITWEEN	A0A0H2XJC7	4	10	L	P	N
VTHISMM	MKKLLTASIIACSVVMGVGLVNTSAEAASGNSIDTVKQLIKGDQSLENVKIGESIKDVLTKYKNPMYSYNEDGTEHYYEFHTKKGMLLVTTDGKKNNGKVTHISMMYNDANGPTYQAVKNYVGKAVTHTEYSKVAGNFGYIEKGKTTYQFASAPKDKNIKLYRIDLEK	A0A0H2XG24	100	106	K	M	Y
VWYDHIG	MKLKPFLPILISGAVFIVFLLLPASWFTGLVNEKTVEDNRTSLTDQVLKGTLIQDKLYESNKYYPIYGSSELGKDDPFNPAIALNKHNANKKAFLLGAGGSTDLINAVELASQYDKLKGKKLTFIISPQWFTNHGLTNQNFDARMSQTQINQMFQQKNMSTELKRRYAQRLLQFPHVHNKEYLKSYAKNPKETKDSYISGFKENQLIKIEAIKSLFAMDKSPLEHVKPATKPDASWDEMKQKAVEIGKADTTSNKFGIRDQYWKLIQESKRKVRRDYEFNVNSPEFQDLELLVKTMRAAGADVQYVSIPSNGVWYDHIGIDKERRQAVYKKIHSTVVDNGGKIYDMTDKEYEKYVISDAVHIGWKGWVYMDEQIAKHMKGEPQPEVDKPKN	A0A0H2XH34	313	319	G	G	I
WEQFFID	MVIQWYPGHMAKAKREVSEQLKKVDVVFELVDARIPYSSRNPMIDEVINQKPRVVILNKKDMSNLNEMSKWEQFFIDKGYYPVSVDAKHGKNLKKVEAAAIKATAEKFEREKAKGLKPRAIRAMIVGIPNVGKSTLINKLAKRSIAQTGNKPGVTKQQQWIKVGNALQLLDTPGILWPKFEDEEVGKKLSLTGAIKDSIVHLDEVAIYGLNFLIQNDLARLKSHYNIEVPEDAEIIAWFDAIGKKRGLIRRGNEIDYEAVIELIIYDIRNAKIGNYCFDIFKDMTEELANDANN	A0A0H2XK72	71	77	K	D	K
WGAMTIK	MNVGIKGFGAYAPEKIIDNAYFEQFLDTSDEWISKMTGIKERHWADDDQDTSDLAYEASLKAIADAGIQPEDIDMIIVATATGDMPFPTVANMLQERLGTGKVASMDQLAACSGFMYSMITAKQYVQSGDYHNILVVGADKLSKITDLTDRSTAVLFGDGAGAVIIGEVSDGRGIISYEMGSDGTGGKHLYLDKDTGKLKMNGREVFKFAVRIMGDASTRVVEKANLTSDDIDLFIPHQANIRIMESARERLGISKDKMSVSVNKYGNTSAASIPLSIDQELKNGKIKDDDTIVLVGFGGGLTWGAMTIKWGK	Q2FI93	304	310	T	K	W
WKGNWHP	MKKIATATIATAGFATIAIASGNQAHASEQDNYGYNPNDPTSYSYTYTIDAQGNYHYTWKGNWHPSQLNQDNGYYSYYYYNGYNNYNNYNNGYSYNNYSRYNNYSNNNQSYNYNNYNSYNTNSYRTGGLGASYSTSSNNVQVTTTMAPSSNGRSISSGYTSGRNLYTSGQCTYYVFDRVGGKIGSTWGNASNWANAAARAGYTVNNTPKAGAIMQTTQGAYGHVAYVESVNSNGSVRVSEMNYGYGPGVVTSRTISASQAAGYNFIH	A0A0H2XEL7	59	65	T	P	S
WLYHLYD	MKFTELTVTEFDNFVQNPSLESHYFQVKENIVTRENDGFEVVLLGIKDDNNKVIAASLFSKIPTMGSYVYYSNRGPVMDFSDLGLVDYYLKELDKYLQQHQCLYVKLDPYWLYHLYDKDIVPFEGREKNDALVNLFKSHGYEHHGFTTEYDTSSQVRWMGVLNLEGKTPETLKKTFDSQRKRNINKAINYGVKVRFLERDEFNLFLDLYRETEERAGFVSKTDDYFYNFIDTYGDKVLVPLAYIDLDEYVLKLQQELNDKENRRDQMMAKENKSDKQMKKIAELDKQIDHDQHELLNASELSKTDGPILNLASGVYFANAYEVNYFSGGSSEKYNQFMGPYMMHWFMINYCFDNGYDRYNFYGLSGDFTENSEDYGVYRFKRGFNVQIEELIGDFYKPI…	A0A0H2XHG6	111	117	Y	D	K
WMTHTKD	MKYAGILAGGIGSRMGNVPLPKQFLDLDNKPILIHTLEKFILINDFEKIIIATPQQWMTHTKDTLRKFKISDERIEVIQGGSDRNDTIMNIVKHIESTNGINDDDVIVTHDAVRPFLTHRIIKENIQAALEYGAVDTVIDAIDTIVTSKDNQTIDAIPVRNEMYQGQTPQSFNINLLKESYAQLSDEQKSILSDACKIIVETNKPVRLVKGELYNIKVTTPYDLKVANAIIRGGIADD	Q2FK15	57	63	Q	D	T
WNFIKCV	MWNFIKCVFKFVFSLVAITTLVAGVGVVAFAYIFKKDFEDIERKTKEIISDIESKNN	A0A0H2XG38	2	8	M	V	F
WQSGQKY	MKVLVAMDEFHGIISSYQANRYVEEAVASQIETADVVQVPLFNGRHELLDSVFLWQSGQKYRIPVHDADMNEVEGVYGQTDTGMTVIEGNLFLKGKKPIVERTSYGLGEMIKHALDNDAKHVVISLGGIDSFDAGAGMLQALGAQFYDDEGRVVDMRQGAGVIKYIRRMDMSNLHPKMETARIQVMSDFSSRLYGKQSEIMQTYDAYQLNHNQAAEIDNLIWYFSELFKSELKIAIGPVERGGAGGGIAAVLNGLYQAEILTSHALVDQLTHLENLVEQADLIIFGEGLNENDQLLETTTLRIAELCHKHQKVAIAICATAEKFDLFESQGVTAMFNTFIDMPETYTDFKMGLQIRHYTVQSLKLLKTHFNVEV	A0A0H2XG63	55	61	L	Y	R
WTQKPKF	MNKVIKMLVVTLAFLLVLAGCSGNSNKQSSDNKDKETTSIKHAMGTTEIKGKPKRVVTLYQGATDVAVSLGVKPVGAVESWTQKPKFEYIKNDLKDTKIVGQEPAPNLEEISKLKPDLIVASKVRNEKVYDQLSKIAPTVSTDTVFKFKDTTKLMGKALGKEKEAEDLLKKYDDKVAAFQKDAKAKYKDAWPLKASVVNFRADHTRIYAGGYAGEILNDLGFKRNKDLQKQVDNGKDIIQLTSKESIPLMNADHIFVVKSDPNAKDAALVKKTESEWTSSKEWKNLDAVKNNQVSDDLDEITWNLAGGYKSSLKLIDDLYEKLNIEKQSK	A0A0H2XHK0	81	87	S	F	E
WVYMDEQ	MKLKPFLPILISGAVFIVFLLLPASWFTGLVNEKTVEDNRTSLTDQVLKGTLIQDKLYESNKYYPIYGSSELGKDDPFNPAIALNKHNANKKAFLLGAGGSTDLINAVELASQYDKLKGKKLTFIISPQWFTNHGLTNQNFDARMSQTQINQMFQQKNMSTELKRRYAQRLLQFPHVHNKEYLKSYAKNPKETKDSYISGFKENQLIKIEAIKSLFAMDKSPLEHVKPATKPDASWDEMKQKAVEIGKADTTSNKFGIRDQYWKLIQESKRKVRRDYEFNVNSPEFQDLELLVKTMRAAGADVQYVSIPSNGVWYDHIGIDKERRQAVYKKIHSTVVDNGGKIYDMTDKEYEKYVISDAVHIGWKGWVYMDEQIAKHMKGEPQPEVDKPKN	A0A0H2XH34	367	373	G	Q	I
YEPNHKH	MKQSKVFIPTMRDVPSEAEAQSHRLLLKSGLIKQSTSGIYSYLPLATRVLNNITAIVRQEMERIDSVEILMPALQQAELWEESGRWGAYGPELMRLQDRHGRQFALGPTHEELVTSIVRNELKSYKQLPMTLFQIQSKFRDEKRPRFGLLRGREFIMKDAYSFHADEASLDQTYQDMYQAYSRIFERVGINARPVVADSGAIGGSHTHEFMALSAIGEDTIVYSKESDYAANIEKAEVVYEPNHKHTTVQPLEKIETPNVKTAQELADFLGRPVDEIVKTMIFKVDGEYIMVLVRGHHEINDIKLKSYFGTDNIELATQDEIVNLVGANPGSLGPVIDKEIKIYADNFVQDLNNLVVGANEDGYHLINVNVGRDFNVDEYGDFRFILEGEKLSDGSGVA…	Q2FHH5	240	246	V	H	T
YHCMEIP	MAELQRGLEGVIAAETKISSIIESQLTYAGYDIDDLAENAQFEEVIFLLWNYRLPNEEELAHLKGKLNQYMTLNPRVYTHFEEYVTDHVHPMTALRTSLSYIAHFDPDAENESDENRYERAMRIQAKVASLVTAFARVRQDKEPLKPNPDLSYAANFLYMLRGELPTDIEVEAFNKALILHADHELNASAFTARCAVSSLSDMYSGIVAAVGSLKGPLHGGANEQVMTMLSEIGSIENVDAYLDEKFANKDKVMGFGHRVYKDGDPRAKYLREMSRQITKDAGREELFEMSVKMEKRMAEEKGLIPNVDFYSASVYHCMEIPHDLFTPIFAVSRSAGWIAHILEQYKDNRIMRPRAKYIGETNRKYIPLEERK	A0A0H2XGL1	316	322	V	P	H
YIDYYKH	MSNKNKSYDYVIIGGGSAGSVLGNRLSEDKDKEVLVLEAGRSDYFWDLFIQMPAALMFPSGNKFYDWIYSTDEEPHMGGRKVAHARGKVLGGSSSINGMIYQRGNPMDYEGWAEPEGMETWDFAHCLPYFKKLEKTYGAAPYDKFRGHDGPIKLKRGPATNPLFQSFFDAGVEAGYHKTPDVNGFRQEGFGPFDSQVHRGRRMSASRAYLHPAMKRKNLTVETRAFVTEIHYEGRRATGVTYKKNGKLHTIDANEVILSGGAFNTPQLLQLSGIGDSEFLKSKGIEPRVHLPGVGENFEDHLEVYIQHKCKEPVSLQPSLDIKRMPFIGLQWIFTRTGAAASNHFEGGGFVRSNNEVDYPNLMFHFLPIAVRYDGQKAAVAHGYQVHVGPMYSNSRGSL…	Q2FDP9	546	552	Q	H	G
YIMPHNM	MINKEQLDLLYKLKKEVEKSRNEALLHTINQVIKKVYLQQYTCSFVGHFSAGKSTLINLLIEQDILPSSPVPTTSNTAIVSVSDNHDIIANLPNQTYAKLSNYDEVREMNRQNVDVESVEINFQSAKFENGFTLQDTPGVDSNVASHQSITEQYMYTSNMIFYTVDYNHVQSELNFKFMKHINDVGIPVVFIINQIDKHQDDELSFSTFKSRVEKSIADWGIKLERTFYVSKFDHPENELEVLSSYLISLDQHRETIEDYTSRTVEYITEAQLDYIQSEIQEVLEDLGIEEAEFEQAFLNSQQHQAISEEAQLLNNPDELMAFLKNKRKNILENAYIMPHNMREMLRSYLESMSQDFNVGGFFNKKKKKLQIQQQRLLTATDALQEHVNQQIRQPMRED…	A0A0H2XKF4	336	342	A	M	R
YKDHSHY	MSWFDKLFGEDNDSNDDLIHRKKKRRQESQNIDNDHDSLLPQNNDIYSRPRGKFRFPMSVAYENENVEQSADTISDEKEQYHRDYRKQSHDSRSQKRHRRRRNQTTEEQNYSEKRGNSKISQQSIKYKDHSHYHTNKPGTYVSAINGIEKETHKPKTHNMYSNNTNHRAKDSTPDYHKESFKTSEVPSAIFGTMKPKKLENGRIPVSKPSEKVESDKQKYDKYVAKTQTSQNKQLEQEKQNDSVVKQGTASKSSDENVSSTTKSMPNYSKVDNTIKIENIYASQIVEEIRRERERKVLQKRRFKKALQQKREEHKNEEQDAIQRAIDEMYAKQAERYVGDSSLNDDSDLTDNSTDASQLHTNGIENETVSNDENKQASIQNEDTNDTHVDESPYNYEEV…	A0A0H2XK12	127	133	K	Y	H
YKHGVHD	MSNKNKSYDYVIIGGGSAGSVLGNRLSEDKDKEVLVLEAGRSDYFWDLFIQMPAALMFPSGNKFYDWIYSTDEEPHMGGRKVAHARGKVLGGSSSINGMIYQRGNPMDYEGWAEPEGMETWDFAHCLPYFKKLEKTYGAAPYDKFRGHDGPIKLKRGPATNPLFQSFFDAGVEAGYHKTPDVNGFRQEGFGPFDSQVHRGRRMSASRAYLHPAMKRKNLTVETRAFVTEIHYEGRRATGVTYKKNGKLHTIDANEVILSGGAFNTPQLLQLSGIGDSEFLKSKGIEPRVHLPGVGENFEDHLEVYIQHKCKEPVSLQPSLDIKRMPFIGLQWIFTRTGAAASNHFEGGGFVRSNNEVDYPNLMFHFLPIAVRYDGQKAAVAHGYQVHVGPMYSNSRGSL…	Q2FDP9	550	556	Y	D	E
YKMVEHT	MPAVTYEHIKTCKQSGARLGIVHTPHGSFETPMFMPVGTKATVKTMSPEELRQIEAKIILGNTYHLWLQPGNDIIKHAGGLHKFMNWDGPILTDSGGFQVFSLSNLRKITEEGVEFRHHTNGSKLFLSPEKSMQIQNDLGSDIMMAFDECPPMPAEYDYVKKSIERTTRWAKRCLDAHQRPEDQALFGIIQGGEYEDLREQSAKDLVELDFPGYAIGGLSVGEPKPVMYKMVEHTEQFMPKDKPRYLMGVGSPDALIECSIRGMDMFDCVLPTRIARNGTCMTSQGRLVIKNAKFADDLRPLDENCDCYTCQNYSRAYIRHLIKAEETFGIRLTTIHNLHFLLKLMEDIRQAIREDRLLDFKEEFFEQYGLNVENPKNF	Q2FG88	229	235	M	T	E
YKTEWAP	MAKSNSKDIVLIGAGVLSTTFGSMLKEIEPDWNIHVYERLDRPAIESSNERNNAGTGHAALCELNYTVLQPDGSIDIEKAKVINEEFEISKQFWGHLVKSGSIENPREFINPLPHISYVRGKNNVKFLKDRYEAMKAFPMFDNIEYTEDIEVMKKWIPLMMKGREDNPGIMAASKIDEGTDVNFGELTRKMAKSIEAHPNATVQFNHEVVDFEQLSNGQWEVTVKNRLTGEKFKQVTDYVFIGAGGGAIPLLQKTGIPESKHLGGFPISGQFLACTNPQVIEQHDAKVYGKEPPGTPPMTVPHLDTRYIDGQRTLLFGPFANVGPKFLKNGSNLDLFKSVKTYNITTLLAAAVKNLPLIKYSFDQVIMTKEGCMNHLRTFYPEARNEDWQLYTAGKRVQ…	A0A0H2XHG3	454	460	E	P	K
YLMHYHK	MTENKGSSQPKKNGNNGGKSNSKKNRNVKRTIIKIIGFMIIAFFVVLLLGILLFAYYAWKAPAFTEAKLQDPIPAKIYDKNGELVKTLDNGQRHEHVNLKDVPKSMKDAVLATEDNRFYEHGALDYKRLFGAIGKNLTGGFGSEGASTLTQQVVKDAFLSQHKSIGRKAQEAYLSYRLEQEYSKDDIFQVYLNKIYYSDGVTGIKAAAKYYFNKDLKDLNLAEEAYLAGLPQVPNNYNIYDHPKAAEDRKNTVLYLMHYHKRITDKQWEDAKKIDLKANLVNRTPEERQNIDTNQDSEYNSYVNFVKSELMNNKAFKDENLGNVLQSGIKIYTNMDKDVQKTLQNDVDNGSFYKNKDQQVGATILDSKTGGLVAISGGRDFKDVVNRNQATDPHPTGSS…	A0A0H2XI32	255	261	L	K	R
YMIVQQI	MSASLYIAIILVIAIIAYMIVQQILNKRAVKELDQNEFHNGIRKAQVIDVREKVDYDYGHINGSRNIPMTMFRQRFQGLRKDQPVYLCDANGIASYRAARILKKNGYTDIYMLKGGYKKWTGKIKSKK	A0A0H2XGB2	18	24	A	I	L
YMQDVKG	MAKDMDTIVSLAKHRGFVFPGSDIYGGLSNTWDYGPLGVELKNNVKKAWWQKFITQSPFNVGIDAAILMNPKVWEASGHLNNFNDPMIDNKDSKIRYRADKLIEDYMQDVKGDENFIADGLSFEQMKKIIDDEGIVCPVSKTANWTEIRQFNLMFKTFQGVTEDSTNEIFLRPETAQGIFVNYKNVQRSMRKKLPFGIGQIGKSFRNEITPGNFIFRTREFEQMELEFFCKPGEEIEWQNYWKTFASDWLTSLNMSSENMRLRDHDEDELSHYSNATTDIEYKFPFGWGELWGIASRTDFDLRKHAEHSGEDFRYHDPETNEKYIPYCIEPSLGADRVTLAFLCDAYDEEGVEGSKDARTVLHFHPALAPYKAAILPLSKKLSGEAIKIFEQLSSKFSI…	Q2FGF8	106	112	D	G	D
YMQHPGK	MTKHYLNSKYQSEQRSSAMKKITMGTASIILGSLVYIGADSQQVNAATEATNATNNQSTQVSQATSQPINFQVQKDGSSEKSHMDDYMQHPGKVIKQNNKYYFQTVLNNASFWKEYKFYNANNQELATTVVNDNKKADTRTINVAVEPGYKSLTTKVHIVVPQINYNHRYTTHLEFEKAIPTLADAAKPNNVKPVQPKPAQPKTPTEQTKPVQPKVEKVKPTVTTTSKVEDNHSTKVVSTDTTKDQTKTQTAHTVKTAQTAQEQNKVQTPVKDVATAKSESNNQAVSDNKSQQTNKVTKHNETPKQASKAKELPKTGLTSVDNFISTVAFATLALLGSLSLLLFKRKESK	Q2FHV1	87	93	D	K	V
YNNMHIN	MALLKNFFIGLSNNSFLNNAAKKVGPRLGANKVVAGNTIPELINTIEYLNDKNIAVTVDNLGEFVGTVEESNHAKEQILTIMDALHQHGVKAHMSVKLSQLGAEFDLELAYQNLREILLKANTYNNMHINIDTEKYASLQQIVQVLDRLKGEFRNVGTVIQAYLYDSHELVDKYQDLRLRLVKGAYKENESIAFQSKEDVDANYIKIIEQRLLNARNFTSIATHDHRIINHVKQFMKENHIEKDRMEFQMLYGFRSELAEEIANEGYNFTIYVPYGDDWFAYFMRRLAERPQNLSLAVKEFVKPAGLKRVGIIAALGATVMLGLSTIKKLCRK	A0A0H2XHP8	124	130	T	N	I
YTTHLEF	MTKHYLNSKYQSEQRSSAMKKITMGTASIILGSLVYIGADSQQVNAATEATNATNNQSTQVSQATSQPINFQVQKDGSSEKSHMDDYMQHPGKVIKQNNKYYFQTVLNNASFWKEYKFYNANNQELATTVVNDNKKADTRTINVAVEPGYKSLTTKVHIVVPQINYNHRYTTHLEFEKAIPTLADAAKPNNVKPVQPKPAQPKTPTEQTKPVQPKVEKVKPTVTTTSKVEDNHSTKVVSTDTTKDQTKTQTAHTVKTAQTAQEQNKVQTPVKDVATAKSESNNQAVSDNKSQQTNKVTKHNETPKQASKAKELPKTGLTSVDNFISTVAFATLALLGSLSLLLFKRKESK	Q2FHV1	170	176	R	F	E
YYRPRKM	MDLFTRKDGTSIHYSTLGEGYPIVLIHTVLDNYSVFNKLAAELAKSFQVVLIDLRGHGYSDKPRHIEIKDFSDDIVELLKYLYIEEVAFVCHEMGGIIGADISVRYPEFTSSLTLVNPTSIEGELPEERLFRKYAHIIRNWDPEKQDKFLNKRKYYRPRKMNRFLKHVVDTNEISTKEEIQAVKEVFKNADISQTYRNVVVPTKIIAGEFGERTTRLEAKEVADLIQNADFEVYQESSAFPFVEEQERFVEDTAAFINKHHDEKHV	A0A0H2XGG7	155	161	K	M	N
