# Supplementary material for: Mass Spectrometry-Based Analysis of Surface Proteins in Staphylococcus aureus Clinical Strains: Identification of Promising k‑mer Targets for Diagnostics
Source: J Proteome Res. 2025 Aug 7;24(9):4575–85. doi: 10.1021/acs.jproteome.5c00321 (PMC12418492; doi:10.1021/acs.jproteome.5c00321)
Supplement: Supplementary file 5 [file pr5c00321_si_005.xlsx]

## Sheet: 65F043B900006D9C04E158FD
Table S5. Surface accessibility of amino acid residues in k-mer peptides
id	seq	n	rsa	asa	q3	p[q3_H]	p[q3_E]	p[q3_C]	q8	p[q8_G]	p[q8_H]	p[q8_I]	p[q8_B]	p[q8_E]	p[q8_S]	p[q8_T]	p[q8_C]	phi	psi	disorder
Q2FDM1	I	152	0.00336734	0.663366	E	7.8e-05	0.999345	0.000577539	E	8.23e-06	4.33e-05	7.23e-07	7e-05	0.999317	2.41e-05	9.11e-06	0.000527724	-119.572	130.912	0.000246968
Q2FDM1	F	154	0.0041265	0.990361	E	3.79e-05	0.999315	0.000647629	E	4.31e-06	1.89e-05	8.64e-07	5.47e-05	0.999282	3.57e-05	9.98e-06	0.00059357	-125.929	144.379	0.000162167
Q2FDM1	F	107	0.0127204	3.05289	E	0.00121557	0.989798	0.00898598	E	0.000347525	0.000690612	2e-05	0.00170348	0.98863	0.00075735	0.000211075	0.00763965	-120.458	134.307	0.00662624
Q2FDM1	V	164	0.0137477	2.3921	E	4.65e-05	0.999224	0.000729498	E	8.06e-06	2.34e-05	7.21e-07	5.53e-05	0.999232	4.11e-05	1.35e-05	0.000625405	-126.507	128.347	0.000495729
Q2FDM1	L	105	0.0152298	3.06119	E	0.00251238	0.953239	0.044249	E	0.000856622	0.00108932	1.1e-05	0.00262529	0.953323	0.00243638	0.000657204	0.0390006	-115.517	132.38	0.00486158
Q2FDM1	L	150	0.0165155	3.31961	E	0.000327299	0.956598	0.043075	E	8.64e-05	0.000129472	3.15e-06	0.00168167	0.955889	0.00250709	0.000469339	0.0392343	-116.529	141.296	0.000519079
Q2FDM1	I	118	0.0170143	3.35182	H	0.992319	0.000329161	0.00735232	H	0.00451789	0.984828	0.00176977	4.6e-05	0.000301799	0.00044906	0.00255668	0.00553131	-63.8432	-43.8982	0.00518541
Q2FDM1	V	109	0.0180334	3.13781	E	0.002116	0.82064	0.177244	E	0.00081024	0.000872272	1.59e-05	0.00886329	0.805693	0.00864793	0.00191622	0.173181	-104.918	133.236	0.00315607
Q2FDM1	V	166	0.0262522	4.56789	E	0.000217714	0.987086	0.0126962	E	5.13e-05	0.000117623	4.35e-06	0.000766095	0.986515	0.000554259	0.000192244	0.0117992	-111.953	126.725	0.000981604
Q2FDM1	V	161	0.0270337	4.70386	E	3.93e-05	0.99721	0.00275071	E	1.08e-05	1.24e-05	1.63e-07	0.000537092	0.997019	2.12e-05	3.47e-05	0.00236498	-77.1061	113.6	0.00117948
Q2FDM1	V	156	0.0306659	5.33588	E	0.000484249	0.989682	0.00983396	E	0.000139993	0.000218939	8.25e-06	0.000628994	0.990506	0.000568107	0.000371278	0.00755833	-116.736	133.93	0.000324817
Q2FDM1	F	141	0.0355751	8.53802	E	0.000383382	0.990516	0.00910088	E	0.00011169	0.000183219	7.87e-06	0.00100943	0.989547	0.000627253	0.000189972	0.00832328	-119.932	136.903	0.00204179
Q2FDM1	F	92	0.0391369	9.39286	E	0.00645943	0.830847	0.162694	E	0.00383134	0.00270868	4.61e-05	0.0211051	0.806296	0.0110726	0.0089735	0.145966	-98.8767	131.833	0.010392
Q2FDM1	G	151	0.04175	4.342	E	0.000184528	0.994199	0.00561646	E	2.76e-05	8.29e-05	3.19e-06	0.000298324	0.993328	0.000291405	4.67e-05	0.0059217	-123.232	147.735	0.00031392
Q2FDM1	A	97	0.0461019	5.94715	E	0.00235027	0.902985	0.0946652	E	0.00124327	0.00115482	4.76e-05	0.00751108	0.900372	0.00780414	0.00435065	0.0775169	-111.378	138.141	0.0118123
Q2FDM1	V	95	0.0560555	9.75365	E	0.00161256	0.974595	0.0237924	E	0.000763363	0.00101467	3.81e-05	0.00244845	0.973438	0.00301249	0.00117919	0.018106	-126.385	133.288	0.0128784
Q2FDM1	Y	143	0.0748255	19.6791	E	0.000580601	0.98132	0.0180999	E	0.000194654	0.00024115	1.08e-05	0.0010787	0.980947	0.000827615	0.000463759	0.0162367	-116.003	134.02	0.00218586
Q2FDM1	T	165	0.0784782	13.4982	E	8.2e-05	0.998246	0.00167237	E	1.45e-05	4.61e-05	2.39e-06	0.000166774	0.997979	8.54e-05	2.44e-05	0.00168089	-118.256	132.722	0.000717325
Q2FDM1	I	140	0.0848656	16.7185	E	0.00111104	0.966536	0.0323531	E	0.000393924	0.000601375	1.89e-05	0.00267138	0.965013	0.00310156	0.00067939	0.0275203	-122.812	136.882	0.00236626
Q2FDM1	Y	122	0.0882862	23.2193	H	0.840262	0.00203694	0.157701	H	0.0170508	0.827705	0.00815924	0.000907808	0.000393969	0.0150341	0.112404	0.0183453	-101.557	-14.7672	0.0104285
Q2FDM1	L	76	0.0910343	18.2979	E	0.0376526	0.721353	0.240994	E	0.0153825	0.0184342	0.000240752	0.0147637	0.710161	0.0175849	0.0135067	0.209926	-100.906	124.711	0.0198982
Q2FDM1	G	139	0.0971164	10.1001	E	0.00660263	0.712405	0.280992	E	0.00330072	0.00237691	0.000140499	0.00422455	0.742005	0.0502818	0.0257983	0.171872	-144.68	164.308	0.00484968
Q2FDM1	F	71	0.100161	24.0387	E	0.0051036	0.924446	0.07045	E	0.00499812	0.00216817	0.000170598	0.0242085	0.898995	0.00583751	0.00764266	0.0559797	-128.225	119.606	0.0101948
Q2FDM1	G	94	0.101908	10.5984	E	0.00146239	0.960714	0.0378233	E	0.000547293	0.000593244	5.73e-05	0.00151231	0.962556	0.0110276	0.00145881	0.0222476	-169.051	165.472	0.00488694
Q2FDM1	I	113	0.102134	20.1205	C	0.00301066	0.0789958	0.917994	C	0.000545414	0.00134041	3.07e-05	0.0334405	0.0439785	0.195235	0.00173664	0.723692	-88.4731	139.908	0.0066319
Q2FDM1	V	155	0.11156	19.4115	E	0.000104796	0.996801	0.00309367	E	2.06e-05	5.12e-05	2.52e-06	0.000120934	0.996945	0.00018024	4.33e-05	0.00263636	-118.344	130.793	0.000291767
Q2FDM1	W	153	0.113496	32.3463	E	4.61e-05	0.999531	0.000423164	E	5.71e-06	2.95e-05	1.66e-06	7.06e-05	0.999433	2.94e-05	7.83e-06	0.000422592	-117.448	132.198	0.000306469
Q2FDM1	V	85	0.114996	20.0093	E	0.187635	0.441765	0.3706	E	0.0619184	0.116753	0.00168929	0.0284749	0.416892	0.0453723	0.0380978	0.290803	-94.0421	120.878	0.0290165
Q2FDM1	G	167	0.13185	13.7124	E	0.00126644	0.751569	0.247164	E	0.000896126	0.000380435	7.67e-05	0.00685092	0.74964	0.0310595	0.00853113	0.202566	-128.513	167.603	0.00652514
Q2FDM1	F	60	0.132272	31.7453	H	0.800478	0.0287008	0.170822	H	0.242948	0.528429	0.00974494	0.004564	0.0276405	0.0281212	0.0769497	0.0816027	-73.8161	-30.8314	0.0241545
Q2FDM1	V	108	0.140634	24.4703	E	0.00178156	0.956915	0.041303	E	0.000590181	0.00103655	4.06e-05	0.00426335	0.95371	0.00309511	0.000855145	0.0364092	-103.792	125.293	0.00703643
Q2FDM1	L	126	0.14236	28.6143	C	0.0161342	0.199434	0.784432	C	0.00805051	0.00407126	3.08e-05	0.0163388	0.138528	0.0401426	0.0177289	0.775109	-91.8811	133.41	0.0276977
Q2FDM1	V	69	0.14623	25.444	E	0.00679155	0.758321	0.234887	E	0.00388595	0.00286212	6.65e-05	0.0102631	0.767445	0.0211125	0.00738676	0.186978	-117.523	134.733	0.0161655
Q2FDM1	E	163	0.149807	33.407	E	5.5e-05	0.998626	0.0013195	E	1.12e-05	1.73e-05	1.9e-06	4.39e-05	0.998661	0.000246874	2.1e-05	0.000997381	-152.44	149.734	0.000482626
Q2FDM1	I	82	0.150744	29.6965	E	0.187439	0.45807	0.354492	E	0.0851584	0.114133	0.0017293	0.0372333	0.408286	0.0525851	0.0540414	0.246833	-94.3583	107.445	0.0340947
Q2FDM1	A	102	0.152324	19.6498	C	0.0613944	0.315905	0.6227	C	0.056015	0.0180562	0.000233005	0.0234415	0.29498	0.109559	0.0912384	0.406477	-86.4491	123.14	0.0212224
Q2FDM1	I	64	0.160618	31.6418	C	0.0680883	0.417076	0.514836	C	0.0220603	0.0462978	0.0009055	0.0377609	0.373992	0.102364	0.037666	0.378954	-103.253	128.118	0.0221552
Q2FDM1	N	145	0.163038	31.7924	E	0.00519449	0.522804	0.472002	E	0.00306772	0.00154772	7.27e-05	0.0124936	0.479867	0.0367336	0.0146527	0.451565	-112.587	148.167	0.00434268
Q2FDM1	Y	44	0.163043	42.8802	C	0.155499	0.411645	0.432856	E	0.102694	0.079583	0.00270118	0.0460898	0.316667	0.0737409	0.187741	0.190783	-96.2106	101.745	0.023714
Q2FDM1	I	48	0.163325	32.1751	C	0.0825118	0.409473	0.508016	E	0.0449539	0.0526112	0.00202405	0.116931	0.266759	0.0898265	0.165572	0.261322	-95.749	116.591	0.0339473
Q2FDM1	Y	142	0.167715	44.109	E	0.000342325	0.992829	0.00682866	E	8.23e-05	0.000162186	6.63e-06	0.000553099	0.992588	0.000433449	0.00014135	0.00603258	-117.867	134.468	0.00137723
Q2FDM1	L	115	0.172462	34.6649	H	0.980224	0.000446586	0.0193294	H	0.00617131	0.976955	0.000269361	0.000139364	0.000219653	0.00201627	0.00512517	0.00910359	-58.7754	-40.1991	0.00455582
Q2FDM1	L	56	0.173197	34.8127	C	0.193649	0.29648	0.509871	C	0.0550549	0.144942	0.00402188	0.0705917	0.208219	0.118862	0.0803938	0.317915	-94.4523	106.987	0.0220676
Q2FDM1	S	96	0.174243	27.0076	E	0.000968222	0.973026	0.0260058	E	0.000422612	0.000517288	2.85e-05	0.0021679	0.971292	0.00195963	0.000745442	0.0228671	-124.485	138.256	0.00803708
Q2FDM1	I	61	0.177134	34.8954	H	0.678855	0.108406	0.212739	H	0.131656	0.540068	0.0103861	0.0184046	0.0836378	0.0343079	0.0753257	0.106213	-74.3626	-25.5626	0.0283391
Q2FDM1	Y	42	0.18616	48.96	E	0.050533	0.621871	0.327596	E	0.0248353	0.0342122	0.00108401	0.0459708	0.554621	0.0440179	0.0256498	0.269609	-113.784	137.945	0.0345552
Q2FDM1	I	74	0.18791	37.0182	E	0.00156536	0.942169	0.0562656	E	0.00149431	0.00075596	1.86e-05	0.0173571	0.932579	0.00584671	0.00325794	0.0386909	-107.005	130.455	0.0171375
Q2FDM1	V	162	0.188299	32.764	E	0.000234628	0.981912	0.017853	E	1.65e-05	4.81e-05	4.79e-06	1.03e-05	0.98519	0.00573496	0.000237267	0.00875817	-98.8953	-30.2761	0.000831779
Q2FDM1	Q	106	0.190521	42.8672	E	0.00146621	0.985094	0.0134398	E	0.000432942	0.000860484	2.34e-05	0.0019094	0.982541	0.000903981	0.00023452	0.0130948	-116.033	130.958	0.00724367
Q2FDM1	F	54	0.198148	47.5555	C	0.37052	0.188741	0.440739	C	0.185258	0.186587	0.00418191	0.0248651	0.157361	0.0827997	0.0807465	0.2782	-90.5254	70.7269	0.0248466
Q2FDM1	Y	47	0.199741	52.5318	E	0.0773211	0.481478	0.441201	E	0.0442336	0.0421514	0.00177135	0.116014	0.347503	0.0630228	0.0662354	0.319068	-97.8645	123.91	0.0344558
Q2FDM1	I	55	0.216285	42.6082	C	0.248357	0.314945	0.436698	C	0.0878698	0.160161	0.00370679	0.0590239	0.250615	0.0791937	0.0685047	0.290925	-91.1783	80.728	0.0227668
Q2FDM1	A	52	0.231308	29.8388	C	0.362118	0.0652533	0.572629	C	0.243806	0.158739	0.00143816	0.0117331	0.0512974	0.090966	0.189571	0.252449	-73.5397	-9.46545	0.0338488
Q2FDM1	Y	88	0.232097	61.0415	C	0.162485	0.323424	0.514091	E	0.101373	0.0791357	0.00212549	0.0294733	0.265334	0.115899	0.167258	0.239402	-100.542	121.992	0.0269991
Q2FDM1	Y	41	0.26005	68.3931	C	0.0605143	0.469579	0.469907	E	0.0363736	0.0315387	0.00109726	0.0489008	0.400015	0.0586577	0.0441221	0.379295	-102.678	131.397	0.0438774
Q2FDM1	A	77	0.264567	34.1292	E	0.0572927	0.531741	0.410966	E	0.0282871	0.0300365	0.000706807	0.0185579	0.515347	0.0725904	0.0494851	0.284989	-97.406	137.43	0.026087
Q2FDM1	T	79	0.265033	45.5857	C	0.0754205	0.410141	0.514438	E	0.0367065	0.0436599	0.00121951	0.0297745	0.378576	0.106755	0.0680745	0.335235	-107.005	146.103	0.0232851
Q2FDM1	A	121	0.267162	34.4639	H	0.961172	0.000255889	0.0385722	H	0.00614902	0.958143	0.00444366	5.09e-05	9.53e-05	0.00153441	0.0243139	0.00527001	-69.8228	-35.9752	0.0111918
Q2FDM1	Y	66	0.268464	70.6061	E	0.0500081	0.48707	0.462922	E	0.0275085	0.0252681	0.000715007	0.0296024	0.463366	0.0814651	0.0538947	0.31818	-114.145	138.582	0.0192751
Q2FDM1	T	43	0.279456	48.0665	E	0.0445646	0.59388	0.361555	E	0.0181194	0.0278824	0.000797012	0.043609	0.531153	0.0386697	0.0238326	0.315937	-111.257	144.145	0.0193867
Q2FDM1	H	168	0.280125	62.7481	C	0.00340507	0.380044	0.61655	C	0.0025249	0.000937826	0.000191475	0.0222828	0.349958	0.165779	0.0167447	0.441581	-105.792	129.281	0.0175406
Q2FDM1	Q	90	0.286453	64.452	C	0.0829327	0.265989	0.651079	C	0.0606379	0.0286509	0.00109289	0.0259327	0.231959	0.200748	0.116972	0.334007	-102.358	136.606	0.0264818
Q2FDM1	Q	104	0.286718	64.5116	E	0.0180964	0.801025	0.180878	E	0.0142161	0.0050988	0.000165087	0.00932025	0.797019	0.0368272	0.0143567	0.122997	-128.639	140.277	0.0124892
Q2FDM1	S	114	0.288428	44.7063	C	0.0031095	0.477126	0.519764	C	0.000153027	0.00139174	4.05e-05	0.38352	0.134265	0.00665643	0.00070511	0.473268	-75.0833	154.59	0.00977546
Q2FDM1	G	46	0.29321	30.4939	C	0.14653	0.165612	0.687858	T	0.101823	0.0438932	0.00635297	0.0156619	0.140205	0.147344	0.345211	0.199509	91.0288	2.66944	0.0337593
Q2FDM1	T	91	0.299206	51.4634	C	0.0383852	0.402764	0.55885	C	0.0250314	0.0152426	0.000328899	0.038798	0.364225	0.109146	0.0706524	0.376575	-99.1622	119.085	0.0121715
Q2FDM1	S	138	0.299478	46.4191	C	0.0368819	0.446393	0.516725	E	0.0265411	0.0134502	0.000405289	0.0130525	0.424572	0.140493	0.118339	0.263147	-120.067	141.005	0.0132462
Q2FDM1	S	103	0.299726	46.4576	C	0.036931	0.392136	0.570933	E	0.0261283	0.0077137	0.000344552	0.00494648	0.384314	0.217608	0.081286	0.277659	-100.18	-9.69488	0.0169846
Q2FDM1	P	40	0.320355	50.9364	C	0.041667	0.163965	0.794368	C	0.0205032	0.0181609	0.000372091	0.0210531	0.129465	0.0473314	0.0366915	0.726423	-69.6761	138.328	0.0814892
Q2FDM1	T	169	0.322535	55.476	C	0.00740249	0.208813	0.783784	C	0.00500253	0.00251003	0.000202607	0.0318906	0.167935	0.170537	0.0162538	0.605668	-103.669	137.267	0.0388849
Q2FDM1	A	63	0.325089	41.9364	C	0.385885	0.103068	0.511047	H	0.118869	0.260186	0.00388238	0.00852186	0.0954217	0.0913288	0.204828	0.216962	-84.0118	0.622694	0.0231309
Q2FDM1	T	149	0.33988	58.4593	C	0.0102489	0.4652	0.524551	E	0.0087082	0.00274444	0.000100774	0.0105355	0.51386	0.101483	0.0835119	0.279056	-94.2644	108.546	0.00433601
Q2FDM1	A	136	0.348449	44.9499	C	0.13887	0.143639	0.717492	C	0.1022	0.0480156	0.000911026	0.0148311	0.132827	0.157201	0.208277	0.335738	-83.1486	118.147	0.0622671
Q2FDM1	D	157	0.351796	67.8966	E	0.00312445	0.921605	0.0752706	E	0.00270603	0.000919375	0.000130685	0.0088546	0.915724	0.0132914	0.0157306	0.0426431	-128.966	124.581	0.00204696
Q2FDM1	G	49	0.356126	37.0371	C	0.0983431	0.129484	0.772173	T	0.0703857	0.029103	0.00417958	0.0204758	0.0918985	0.188516	0.352324	0.243118	87.4562	-119.332	0.0464446
Q2FDM1	Q	119	0.359155	80.8098	H	0.992284	0.000325644	0.00739004	H	0.00421475	0.984752	0.00253216	7.4e-05	0.000195128	0.000335655	0.00333091	0.00456586	-61.9194	-42.1074	0.00843561
Q2FDM1	T	133	0.368853	63.4426	C	0.101976	0.199419	0.698604	C	0.0774912	0.0408644	0.000714274	0.0323779	0.152242	0.14916	0.109787	0.437364	-96.6609	146.576	0.165681
Q2FDM1	D	57	0.369239	71.2632	C	0.0962235	0.0993822	0.804394	C	0.0182749	0.0689068	0.000880374	0.0213617	0.0727626	0.102103	0.0363871	0.679323	-87.5243	131.83	0.0238434
Q2FDM1	P	170	0.369899	58.8139	C	0.0195204	0.128219	0.852261	C	0.0169435	0.00549589	0.000268166	0.026955	0.100803	0.117783	0.0603403	0.671412	-68.3711	136.669	0.0527883
Q2FDM1	E	129	0.375283	83.688	E	0.00802526	0.765597	0.226378	E	0.00428181	0.00289402	0.000143573	0.0110156	0.740344	0.0154926	0.00676834	0.21906	-119.256	139.738	0.0448682
Q2FDM1	Q	144	0.380292	85.5657	E	0.00111774	0.954239	0.044643	E	0.000632918	0.000475379	3.08e-05	0.0056332	0.94755	0.003354	0.00158601	0.0407379	-110.482	129.045	0.00359103
Q2FDM1	Y	171	0.385115	101.285	C	0.0337997	0.0895347	0.876666	C	0.0314066	0.0104664	0.000441192	0.0409395	0.063105	0.115012	0.0771354	0.661494	-89.4908	120.104	0.115034
Q2FDM1	D	117	0.3864	74.5751	H	0.994336	0.000382517	0.0052816	H	0.00361965	0.989482	0.00043018	2.57e-05	0.000374001	0.000239262	0.00180432	0.00402467	-63.9903	-41.8077	0.00583715
Q2FDM1	T	81	0.389914	67.0652	C	0.11634	0.423407	0.460253	E	0.0517079	0.0671208	0.00147535	0.0370164	0.381017	0.0925214	0.0786843	0.290457	-100.722	128.221	0.0321156
Q2FDM1	K	93	0.400915	94.6158	E	0.00612969	0.712589	0.281282	E	0.00169752	0.00160255	0.000140651	0.00140839	0.717099	0.135081	0.0126997	0.130272	-100.06	-20.5727	0.00775475
Q2FDM1	G	99	0.405913	42.2149	C	0.0683433	0.207719	0.723937	S	0.0743826	0.0122849	0.0018157	0.0196603	0.148473	0.314547	0.253332	0.175504	102.309	-163.34	0.0287829
Q2FDM1	R	160	0.420726	115.279	E	0.00024562	0.976208	0.0235462	E	0.000241725	7.83e-05	1.17e-05	0.0144641	0.96505	0.00286833	0.0018185	0.0154678	-117.992	136.62	0.00459823
Q2FDM1	N	80	0.456968	89.1088	C	0.115614	0.32649	0.557897	E	0.0637148	0.0489258	0.00239739	0.0160773	0.304753	0.178309	0.114536	0.271287	-91.876	49.5643	0.0393346
Q2FDM1	N	72	0.460222	89.7432	C	0.0197296	0.0411455	0.939125	T	0.0147542	0.00165505	5.05e-05	0.00101873	0.0148901	0.0288383	0.916351	0.0224415	47.9953	55.0786	0.0112641
Q2FDM1	S	174	0.461901	71.5947	C	0.0432609	0.0125897	0.944149	C	0.020781	0.0161815	0.000268815	0.00518835	0.00714708	0.0352489	0.0500848	0.8651	-88.6413	54.5163	0.543775
Q2FDM1	N	45	0.463065	90.2977	C	0.164892	0.138154	0.696954	T	0.117282	0.0523599	0.00255588	0.0173162	0.102252	0.109826	0.443354	0.155054	-46.6558	42.7804	0.0235314
Q2FDM1	K	98	0.466227	110.03	E	0.00583371	0.574136	0.42003	E	0.00474728	0.00193776	0.000158106	0.0197379	0.566782	0.0960457	0.0362975	0.274294	-106.343	120.967	0.0148942
Q2FDM1	G	123	0.474043	49.3005	C	0.0253597	0.00703352	0.967607	C	0.0163871	0.00841586	0.000514087	0.00381795	0.00475108	0.20223	0.147743	0.616141	83.4926	-166.27	0.0269567
Q2FDM1	N	51	0.47475	92.5763	C	0.188706	0.114772	0.696522	C	0.115967	0.0684297	0.00216117	0.0376329	0.0764552	0.124622	0.155179	0.419552	-88.9879	70.3479	0.0539204
Q2FDM1	K	148	0.478715	112.977	C	0.0433075	0.134614	0.822078	S	0.0311602	0.00676417	0.000608756	0.00423099	0.0917444	0.517687	0.232017	0.115787	-110.663	73.2453	0.00968519
Q2FDM1	G	131	0.48308	50.2403	C	0.0400957	0.136417	0.823487	C	0.0454834	0.0132781	0.000665212	0.011378	0.150424	0.165238	0.231616	0.381918	108.524	-162.135	0.120491
Q2FDM1	T	39	0.488539	84.0288	C	0.00590259	0.127198	0.866899	C	0.00262088	0.00327264	0.00012126	0.0244483	0.0955317	0.0913887	0.00657167	0.776045	-103.043	138.954	0.122065
Q2FDM1	K	110	0.499473	117.876	C	0.0152534	0.228244	0.756502	C	0.0108337	0.00402163	0.000263099	0.0170448	0.21506	0.145181	0.0696645	0.537932	-86.805	133.656	0.0121072
Q2FDM1	E	101	0.502795	112.123	C	0.0933085	0.111209	0.795483	T	0.0885408	0.0193401	0.000542152	0.0126028	0.0836153	0.268603	0.31111	0.215646	-94.2987	29.4008	0.0257994
Q2FDM1	E	86	0.509927	113.714	C	0.226929	0.372506	0.400565	E	0.0948212	0.12395	0.00425111	0.0215778	0.35231	0.0824446	0.0817988	0.238847	-89.8246	96.3382	0.0353368
Q2FDM1	K	78	0.516375	121.864	E	0.0673206	0.489864	0.442815	E	0.0346485	0.0313302	0.000979544	0.0279201	0.4672	0.0985276	0.0690317	0.270363	-97.4367	128.536	0.0241919
Q2FDM1	D	89	0.529883	102.267	C	0.0931982	0.229438	0.677363	C	0.0623019	0.0284544	0.00160076	0.012937	0.210452	0.167331	0.249363	0.26756	-82.9609	58.2808	0.0231635
Q2FDM1	K	84	0.532795	125.74	E	0.195193	0.456051	0.348756	E	0.0925205	0.0889065	0.00225944	0.0221329	0.454521	0.0590886	0.106252	0.174319	-89.6578	94.6834	0.0218905
Q2FDM1	K	128	0.534391	126.116	E	0.00245263	0.882432	0.115115	E	0.0013615	0.00094765	3.14e-05	0.0198005	0.849048	0.00471848	0.00266791	0.121425	-95.7469	132.498	0.0253986
Q2FDM1	N	53	0.53616	104.551	C	0.386182	0.100139	0.513679	C	0.238405	0.153256	0.00271367	0.0151553	0.0812643	0.0812935	0.18569	0.242222	-82.6524	17.2001	0.0325086
Q2FDM1	K	75	0.539459	127.312	E	0.0037162	0.928944	0.0673399	E	0.00168491	0.0018557	2.84e-05	0.0165174	0.913929	0.00277802	0.00270114	0.0605055	-92.0253	128.433	0.0138287
Q2FDM1	K	87	0.53978	127.388	C	0.176858	0.404766	0.418376	E	0.0858494	0.0889917	0.00259601	0.0291503	0.371167	0.0845724	0.108272	0.229401	-95.2327	118.462	0.0270068
Q2FDM1	K	127	0.544866	128.588	E	0.00316207	0.805798	0.19104	E	0.00126272	0.00102569	3.94e-05	0.0131587	0.774219	0.0107464	0.00186635	0.197682	-119.241	140.198	0.0199928
Q2FDM1	N	50	0.549479	107.148	C	0.113888	0.0808544	0.805258	C	0.0830115	0.0419306	0.00171189	0.0252996	0.0560051	0.231841	0.213463	0.346737	-92.0077	66.108	0.0468081
Q2FDM1	I	38	0.550639	108.476	C	0.004727	0.0348119	0.960461	C	0.00248142	0.0021283	7.21e-05	0.00856608	0.0254567	0.0842808	0.0132688	0.863746	-89.5666	129.26	0.227442
Q2FDM1	K	83	0.559969	132.153	C	0.251891	0.333294	0.414815	E	0.112299	0.125085	0.00371605	0.0133773	0.324301	0.112068	0.14033	0.168823	-84.5044	1.73998	0.0234783
Q2FDM1	D	137	0.566743	109.381	C	0.0811364	0.163943	0.75492	T	0.0553354	0.0246497	0.000684482	0.00897105	0.149815	0.227853	0.280732	0.25196	-87.88	17.954	0.0247208
Q2FDM1	K	70	0.576792	136.123	E	0.00198992	0.905298	0.0927125	E	0.000896602	0.000738707	2.03e-05	0.0108465	0.896586	0.00416291	0.00207261	0.084676	-107.754	128.882	0.00717301
Q2FDM1	K	65	0.584979	138.055	E	0.0363778	0.494967	0.468655	E	0.0142223	0.0154022	0.000380283	0.0310929	0.463479	0.0445813	0.0314397	0.399402	-100.265	127.835	0.019508
Q2FDM1	L	13	0.58668	117.923	C	0.000165964	0.000221039	0.999613	C	1.36e-05	0.000116197	1.27e-06	2.12e-05	9.84e-05	0.000203571	0.000152208	0.999394	-90.3712	31.8641	0.999326
Q2FDM1	N	111	0.587254	114.515	C	0.0461355	0.0306176	0.923247	T	0.0455869	0.00631459	0.00047802	0.00587181	0.0155168	0.353476	0.475908	0.0968474	-54.7453	94.0143	0.0165051
Q2FDM1	T	173	0.592441	101.9	C	0.0452728	0.0267006	0.928026	C	0.0278077	0.0151097	0.000444337	0.010573	0.0170046	0.059488	0.0527311	0.816842	-90.0935	120.693	0.457572
Q2FDM1	K	172	0.597949	141.116	C	0.0423267	0.0509968	0.906677	C	0.0307973	0.0153459	0.000584692	0.0171364	0.0384806	0.10188	0.0630092	0.732766	-87.2339	118.709	0.277477
Q2FDM1	A	34	0.603478	77.8486	C	0.00257708	0.00384642	0.993576	C	0.000479492	0.00134263	1.46e-05	0.000618517	0.00189072	0.00225743	0.00168856	0.991708	-79.6162	151.576	0.956448
Q2FDM1	A	37	0.609038	78.5659	C	0.00322244	0.0135501	0.983227	C	0.00133591	0.00144206	3.66e-05	0.00350126	0.00860449	0.0430928	0.00803972	0.933947	-82.4401	146.754	0.477942
Q2FDM1	A	28	0.610836	78.7978	C	0.000337948	0.000230956	0.999431	C	4.47e-05	0.000227386	1.35e-06	3.35e-05	0.000106191	0.000817719	0.000463287	0.998306	-76.4746	129.28	0.992882
Q2FDM1	G	16	0.610943	63.5381	C	0.00011091	0.00025507	0.999634	C	1.23e-05	7.75e-05	1.54e-06	2.56e-05	0.000114091	0.000204625	0.000173206	0.999391	-88.8737	169.376	0.999245
Q2FDM1	P	29	0.614812	97.7551	C	0.000675987	0.000251691	0.999072	C	8.35e-05	0.0003819	2.1e-06	3.41e-05	0.00010615	0.000580632	0.000781465	0.99803	-65.6269	155.033	0.989668
Q2FDM1	I	19	0.616574	121.465	C	0.00011533	0.000357236	0.999527	C	1.53e-05	8.41e-05	1.3e-06	3.48e-05	0.000172593	0.000271843	0.00021126	0.999209	-93.346	126.971	0.998822
Q2FDM1	D	67	0.617645	119.206	C	0.0435274	0.442983	0.51349	E	0.0330576	0.0121343	0.000767269	0.00859758	0.439583	0.178468	0.13932	0.188072	-94.885	89.8568	0.0177414
Q2FDM1	C	8	0.619458	103.449	C	0.000334866	0.000233558	0.999432	C	2.89e-05	0.000258979	2.34e-06	2.43e-05	0.000113227	0.00028311	0.000205356	0.999084	-84.378	12.8829	0.99855
Q2FDM1	A	11	0.62369	80.4559	C	0.00019405	0.000214309	0.999592	C	1.74e-05	0.000147683	1.7e-06	2.15e-05	9.74e-05	0.000198629	0.000185555	0.99933	-87.1878	27.2727	0.999085
Q2FDM1	K	58	0.624498	147.382	H	0.707508	0.0153066	0.277185	H	0.185732	0.495761	0.00543121	0.00226342	0.0125898	0.0598525	0.175141	0.0632295	-61.6805	-33.5705	0.0169502
Q2FDM1	L	18	0.625036	125.632	C	0.00010744	0.000261236	0.999631	C	1.17e-05	7.46e-05	1.06e-06	2.67e-05	0.000122654	0.000218768	0.000170383	0.999374	-88.1343	113.641	0.999007
Q2FDM1	A	14	0.630985	81.3971	C	0.000133632	0.000200347	0.999666	C	1.28e-05	9.22e-05	1.31e-06	2.03e-05	8.47e-05	0.000184478	0.000150458	0.999454	-88.4354	96.9798	0.999437
Q2FDM1	V	23	0.633759	110.274	C	0.000208148	0.00033573	0.999456	C	3.2e-05	0.00015464	1.63e-06	4.51e-05	0.000166072	0.000393889	0.000375635	0.998831	-86.6655	115.212	0.997438
Q2FDM1	V	21	0.633761	110.274	C	0.000188218	0.000399595	0.999412	C	3.11e-05	0.0001435	2.04e-06	4.43e-05	0.000207315	0.000344786	0.000345992	0.998881	-89.5221	121.576	0.997953
Q2FDM1	T	17	0.635262	109.265	C	0.000104468	0.00024336	0.999652	C	1.25e-05	7.7e-05	9.34e-07	2.22e-05	0.0001148	0.000185224	0.000178407	0.999409	-90.8181	120.847	0.999269
Q2FDM1	A	10	0.637724	82.2664	C	0.000179333	0.000217536	0.999603	C	1.76e-05	0.000134863	1.93e-06	2.26e-05	9.85e-05	0.000231798	0.00018528	0.999307	-88.4229	47.9006	0.999112
Q2FDM1	E	135	0.637915	142.255	C	0.174576	0.148936	0.676488	C	0.11466	0.0666168	0.00108313	0.0170112	0.132246	0.134677	0.222271	0.311435	-88.2484	40.0071	0.104444
Q2FDM1	G	20	0.639027	66.4588	C	0.000143116	0.000278369	0.999579	C	1.91e-05	0.000101594	1.99e-06	2.95e-05	0.00013271	0.000253206	0.000271957	0.99919	-86.6113	154.813	0.998451
Q2FDM1	V	24	0.639295	111.237	C	0.000280638	0.000355806	0.999363	C	4.39e-05	0.00020152	2.05e-06	4.71e-05	0.000176652	0.000412278	0.000454843	0.998662	-86.0435	107.871	0.997307
Q2FDM1	L	15	0.64088	128.817	C	0.000104059	0.000184698	0.999711	C	8.97e-06	6.96e-05	8.32e-07	1.7e-05	8.19e-05	0.000166057	0.000126746	0.999529	-91.6445	88.8759	0.999326
Q2FDM1	T	22	0.641381	110.318	C	0.000169297	0.000333992	0.999497	C	2.71e-05	0.000127425	1.75e-06	4.45e-05	0.000163889	0.000354559	0.000363139	0.998918	-89.6663	116.288	0.998087
Q2FDM1	V	9	0.641669	111.65	C	0.000192238	0.0001745	0.999633	C	1.61e-05	0.00014132	1.26e-06	1.52e-05	8.13e-05	0.000185215	0.000147513	0.999412	-86.8342	30.3934	0.999027
Q2FDM1	N	68	0.643143	125.413	E	0.0237018	0.582567	0.393731	E	0.0200539	0.00504355	0.000379124	0.0130146	0.595989	0.0816232	0.103787	0.180109	-105.352	104.118	0.0192404
Q2FDM1	K	134	0.649996	153.399	C	0.159111	0.117363	0.723526	C	0.1083	0.0568765	0.000996257	0.0113244	0.101557	0.187425	0.251589	0.281932	-77.8809	-14.3639	0.127363
Q2FDM1	K	132	0.650239	153.456	C	0.0662731	0.259972	0.673755	C	0.052801	0.0265445	0.000444668	0.0330739	0.232942	0.136431	0.136891	0.380871	-91.0698	96.635	0.144385
Q2FDM1	N	112	0.652194	127.178	C	0.0278368	0.0184096	0.953754	T	0.0297962	0.00496276	0.000237647	0.00412736	0.0148842	0.303926	0.365581	0.276485	-93.4015	26.0756	0.0110681
Q2FDM1	N	100	0.654385	127.605	C	0.0855619	0.0395811	0.874857	T	0.0942272	0.0121639	0.000576472	0.0035042	0.0252579	0.295263	0.453709	0.115298	-80.6718	0.79746	0.0322667
Q2FDM1	T	12	0.659455	113.426	C	0.000162056	0.000227417	0.999611	C	1.8e-05	0.000123907	1.62e-06	2.31e-05	0.000109174	0.000197941	0.000210367	0.999316	-92.1369	13.7339	0.999248
Q2FDM1	N	62	0.664758	129.628	H	0.590469	0.0717365	0.337794	H	0.170628	0.372878	0.00877453	0.0068385	0.0711749	0.0474061	0.202582	0.119718	-72.2577	-5.40335	0.0256851
Q2FDM1	A	146	0.669063	86.3091	C	0.0562115	0.0235892	0.920199	T	0.0415898	0.00942719	0.000174951	0.000608444	0.0147531	0.333698	0.555975	0.0437739	-61.3914	-26.9506	0.00801572
Q2FDM1	K	116	0.671941	158.578	H	0.993334	0.000258601	0.0064078	H	0.00363972	0.990349	0.000169455	2.14e-05	0.000204373	0.000352863	0.002204	0.00305899	-62.3842	-41.2544	0.00369731
Q2FDM1	N	59	0.672301	131.099	H	0.721006	0.0194191	0.259575	H	0.230578	0.461506	0.00595096	0.0027581	0.0201645	0.0318568	0.167984	0.0792023	-70.1926	-21.6889	0.0206404
Q2FDM1	V	7	0.677399	117.867	C	0.000335136	0.000242042	0.999423	C	3.35e-05	0.00024091	2.55e-06	2.7e-05	0.000116194	0.000305031	0.000231302	0.999043	-86.1076	21.2465	0.998605
Q2FDM1	S	27	0.678955	105.238	C	0.000478133	0.000279011	0.999243	C	6.91e-05	0.000294143	2.79e-06	3.63e-05	0.00014098	0.000839746	0.000693845	0.997923	-82.0618	76.7277	0.994405
Q2FDM1	N	26	0.685375	133.648	C	0.000538855	0.000282165	0.999179	C	7.09e-05	0.000329177	3e-06	3.39e-05	0.000135645	0.00052639	0.000685989	0.998215	-81.9042	43.9294	0.996106
Q2FDM1	H	158	0.686519	153.78	C	0.0162146	0.0112893	0.972496	T	0.0111978	0.000930505	6.66e-05	0.000292616	0.0041045	0.101965	0.872306	0.00913671	55.1449	38.6316	0.00420247
Q2FDM1	E	25	0.686674	153.128	C	0.000341896	0.000216844	0.999441	C	4.1e-05	0.000227086	1.44e-06	2.59e-05	0.000100419	0.000323207	0.000418309	0.998863	-81.0681	106.528	0.997265
Q2FDM1	S	31	0.687407	106.548	C	0.00124863	0.000636879	0.998114	C	0.000187572	0.00077789	6.19e-06	8.99e-05	0.000296414	0.000985227	0.000923549	0.996733	-81.196	148.902	0.987795
Q2FDM1	N	159	0.689268	134.407	C	0.00616389	0.00511661	0.98872	T	0.00213392	0.000194571	1.27e-05	3.15e-05	0.00119941	0.0324674	0.957691	0.00626962	57.5902	25.615	0.00451433
Q2FDM1	T	30	0.698407	120.126	C	0.000793894	0.000424447	0.998782	C	0.000115242	0.000486506	3.36e-06	5.95e-05	0.00019281	0.000810411	0.000905508	0.997427	-82.9641	121.029	0.991792
Q2FDM1	K	6	0.699866	165.168	C	0.000441027	0.000189996	0.999369	C	3.88e-05	0.000250566	1.7e-06	2.03e-05	8.89e-05	0.000253335	0.000266013	0.99908	-82.8746	0.0457465	0.998281
Q2FDM1	D	125	0.705734	136.207	C	0.0348554	0.0455436	0.919601	C	0.0262561	0.00568693	5.81e-05	0.0177071	0.0263677	0.103837	0.0626581	0.757429	-71.6953	126.673	0.0287527
Q2FDM1	K	32	0.70878	167.272	C	0.00175337	0.00137364	0.996873	C	0.000310804	0.000979837	6.94e-06	0.000194435	0.000701768	0.00138701	0.0011254	0.995294	-82.5831	135.634	0.979366
Q2FDM1	G	73	0.717835	74.6548	C	0.0190961	0.0442399	0.936664	T	0.00677023	0.000681322	8.45e-05	0.000237814	0.0100914	0.015314	0.956807	0.0100133	80.6429	10.1674	0.0153047
Q2FDM1	S	5	0.722692	112.017	C	0.000461719	0.000155221	0.999383	C	4.43e-05	0.000281492	3.22e-06	2.23e-05	6.88e-05	0.00030534	0.000330266	0.998944	-79.6474	-25.3818	0.998938
Q2FDM1	K	124	0.727986	171.805	C	0.031938	0.0180756	0.949986	S	0.0199779	0.00742743	9.22e-05	0.0067758	0.0106374	0.528145	0.0546694	0.372275	-90.3477	150.266	0.0211484
Q2FDM1	N	130	0.736786	143.673	C	0.00741025	0.402587	0.590003	E	0.0082845	0.0020064	0.000133361	0.00976906	0.462208	0.0805166	0.0637594	0.373323	-86.9773	107.353	0.0805376
Q2FDM1	A	36	0.738744	95.298	C	0.00264131	0.00327561	0.994083	C	0.000948243	0.00111635	1.97e-05	0.000736417	0.00221892	0.0118633	0.0105809	0.972516	-72.8268	145.235	0.764714
Q2FDM1	K	147	0.739465	174.514	C	0.0442072	0.0177681	0.938025	T	0.0348436	0.00759685	0.000205667	0.000733389	0.0112252	0.299661	0.608384	0.0373505	-88.353	-14.3384	0.00748196
Q2FDM1	Q	35	0.747658	168.223	C	0.00278238	0.00473104	0.992487	C	0.000744212	0.00142513	1.54e-05	0.000857645	0.00286311	0.00528669	0.00388351	0.984924	-84.1876	144.187	0.900733
Q2FDM1	Q	33	0.750663	168.899	C	0.00166589	0.00317765	0.995157	C	0.000306946	0.000810143	6.94e-06	0.000406906	0.00160628	0.00116306	0.000954407	0.994745	-87.4974	139.92	0.963837
Q2FDM1	K	120	0.752801	177.661	H	0.985144	0.000138713	0.0147171	H	0.00348813	0.982007	0.00167505	2.07e-05	9.9e-05	0.000456482	0.00809586	0.00415806	-65.257	-38.787	0.00537971
Q2FDM1	T	4	0.756521	130.122	C	0.000382703	0.000107262	0.99951	C	3.9e-05	0.000202799	1.8e-06	1.27e-05	5.03e-05	0.000229935	0.000337269	0.999126	-78.991	-21.2721	0.998954
Q2FDM1	K	175	0.761164	179.635	C	0.00688858	0.000982855	0.992129	C	0.00261013	0.00315971	3.5e-05	0.000352384	0.000719253	0.0230362	0.021951	0.948136	-89.4141	13.4586	0.689293
Q2FDM1	K	3	0.793985	187.38	C	0.000450351	0.000104403	0.999445	C	4.66e-05	0.000192677	1.85e-06	1.31e-05	4.68e-05	0.000161531	0.000403303	0.999134	-73.2192	-16.0841	0.999142
Q2FDM1	N	2	0.852717	166.28	C	0.000118413	0.00026217	0.999619	C	1.35e-05	5.23e-05	1.31e-06	2.58e-05	0.00010636	6.83e-05	0.000172262	0.99956	-79.3301	128.439	0.999181
Q2FDM1	M	1	0.865558	193.885	C	1.56e-05	6.61e-05	0.999918	C	1.46e-06	5.71e-06	2.79e-07	1.05e-05	2.35e-05	4.39e-05	4.62e-05	0.999869	-67.3155	177.729	0.99962
Q2FDP9	A	433	0.00315767	0.407339	H	0.999639	6.07e-06	0.000355111	H	0.000195312	0.998879	0.000624573	6.3e-07	2.24e-06	9.78e-06	0.000200639	8.82e-05	-63.4319	-43.222	8.48e-05
Q2FDP9	S	20	0.00408485	0.633152	H	0.9945	5.34e-05	0.00544705	H	0.00676643	0.985341	0.00348961	2.07e-05	1.9e-05	0.000331185	0.00246426	0.00156827	-64.4439	-38.6509	5.75e-05
Q2FDP9	L	22	0.00427432	0.859139	H	0.998372	3.93e-05	0.00158845	H	0.00133173	0.996382	0.00105738	6.01e-06	1.43e-05	6.13e-05	0.000776012	0.000370839	-65.2389	-41.2781	0.000129928
Q2FDP9	A	532	0.00512489	0.661111	H	0.999311	8.06e-06	0.000681301	H	0.000146885	0.999023	0.00047169	5.43e-07	1.97e-06	9.89e-06	0.000238127	0.000108049	-65.188	-40.9299	4.1e-05
Q2FDP9	G	19	0.00518004	0.538724	H	0.984922	0.000101621	0.0149765	H	0.0675982	0.894972	0.0123165	6.52e-05	5.2e-05	0.00169137	0.0200037	0.00330111	-60.1386	-32.1483	7.15e-05
Q2FDP9	I	257	0.00526323	1.03686	E	4.77e-05	0.997919	0.00203322	E	1.05e-05	2.12e-05	1.31e-06	0.000283815	0.997837	7.26e-05	1.29e-05	0.00176078	-108.393	116.845	9.17e-05
Q2FDP9	L	37	0.00540176	1.08575	E	7.44e-05	0.997458	0.0024676	E	1.58e-05	3.9e-05	1.38e-06	0.000528343	0.997065	7.93e-05	2.91e-05	0.00224223	-99.898	119.673	0.00030568
Q2FDP9	V	507	0.00554526	0.964874	E	3.12e-05	0.990945	0.00902372	E	1.61e-05	1.14e-05	1.2e-06	0.00332816	0.986454	0.000187941	3.43e-05	0.00996711	-103.664	120.858	0.000282854
Q2FDP9	A	429	0.005681	0.732849	H	0.999614	3.05e-06	0.000383313	H	0.000174927	0.999273	0.000285976	2.67e-07	1.06e-06	7.98e-06	0.000166542	8.99e-05	-63.6684	-43.2259	6.71e-05
Q2FDP9	L	26	0.00611565	1.22924	H	0.938374	0.000478315	0.0611482	H	0.0198896	0.920465	0.00401612	0.000148027	0.000140311	0.0018927	0.0472713	0.0061773	-67.994	-32.6701	0.000118903
Q2FDP9	G	23	0.00613938	0.638496	H	0.999134	1.39e-05	0.000852126	H	0.00215524	0.995888	0.00106325	2.99e-06	7.06e-06	4.07e-05	0.000541353	0.000301779	-61.8767	-41.7178	0.000176839
Q2FDP9	G	171	0.00621342	0.646196	H	0.99757	3.71e-05	0.00239329	H	0.000742013	0.995815	0.00176071	7.38e-06	1.12e-05	6.92e-05	0.00112577	0.000469138	-63.4896	-41.6524	0.000355794
Q2FDP9	C	126	0.00629762	1.0517	H	0.621214	0.00171814	0.377068	H	0.268782	0.390518	0.0256495	0.00110336	0.000725159	0.045924	0.194812	0.0724854	-89.1716	-20.9488	0.000288082
Q2FDP9	L	268	0.00632703	1.27173	H	0.998697	0.000224622	0.00107806	H	0.00337397	0.967351	0.0279507	3.22e-05	9.6e-05	6.46e-05	0.000898825	0.0002324	-67.3819	-41.0631	0.000148612
Q2FDP9	G	347	0.00642163	0.66785	E	0.000125246	0.989636	0.0102392	E	4.07e-05	4.51e-05	3.11e-06	0.00023037	0.987685	0.000484826	6.85e-05	0.0114418	-128.083	147.466	8.87e-05
Q2FDP9	M	527	0.00682111	1.52793	H	0.999912	6.3e-06	8.17e-05	H	0.000214682	0.999092	0.000618739	4.76e-07	1.81e-06	1.93e-06	5.48e-05	1.54e-05	-65.2696	-41.8694	4.15e-05
Q2FDP9	L	269	0.00711775	1.43067	H	0.994097	0.000394202	0.00550871	H	0.00431232	0.955392	0.0342297	8.27e-05	0.000140351	0.000229111	0.00478997	0.000823372	-65.753	-38.3367	0.000148787
Q2FDP9	A	529	0.0072351	0.933327	H	0.999915	2.76e-06	8.25e-05	H	0.000108388	0.999357	0.000472255	1.8e-07	8.53e-07	1.81e-06	4.02e-05	1.89e-05	-63.0261	-42.8584	5.23e-05
Q2FDP9	G	349	0.00736546	0.766007	E	7.59e-05	0.996644	0.00327998	E	2.45e-05	3.67e-05	4.24e-06	0.000217755	0.996075	0.000345173	3.19e-05	0.003265	-141.199	156.561	6.76e-05
Q2FDP9	V	508	0.0075892	1.32052	E	0.000319319	0.626394	0.373287	E	0.000257701	0.000108909	9.98e-06	0.0115669	0.55402	0.0244405	0.0015766	0.40802	-119.698	139.258	0.000196948
Q2FDP9	V	466	0.00787514	1.37027	H	0.997958	5.53e-05	0.00198672	H	0.000776644	0.987162	0.0102017	9.48e-06	2.63e-05	0.000104649	0.00114976	0.00056958	-64.0328	-43.3791	0.000378006
Q2FDP9	V	304	0.00794866	1.38307	E	0.000124305	0.986057	0.0138189	E	3.78e-05	4.46e-05	3.92e-06	0.00134593	0.984035	0.00076212	8.54e-05	0.0136849	-123.397	135.177	0.000441323
Q2FDP9	A	533	0.00811952	1.04742	H	0.99923	1.59e-05	0.000754132	H	0.000467417	0.998053	0.000908936	2.07e-06	4.08e-06	1.6e-05	0.000409854	0.000138935	-63.2245	-41.7042	0.000108083
Q2FDP9	V	525	0.00812155	1.41315	H	0.999929	4.72e-06	6.62e-05	H	0.00110066	0.998334	0.000484468	5.4e-07	2.29e-06	4.11e-06	4.36e-05	3.03e-05	-66.1815	-41.8342	5.02e-05
Q2FDP9	F	167	0.00854987	2.05197	H	0.99949	3.13e-05	0.000478994	H	0.000197986	0.998504	0.000901349	2.64e-06	1.34e-05	1.74e-05	0.000162398	0.000201217	-63.9029	-45.5937	0.000255998
Q2FDP9	I	430	0.00885191	1.74383	H	0.999594	8.94e-06	0.000397547	H	0.000155589	0.998817	0.000755524	1.06e-06	2.63e-06	1.39e-05	0.000151335	0.000103157	-63.9039	-43.182	0.000103737
Q2FDP9	V	36	0.00895878	1.55883	E	0.000113902	0.999103	0.000783004	E	1.83e-05	5.29e-05	8.18e-07	0.000101905	0.999145	2.68e-05	6.18e-06	0.000648307	-105.608	116.986	0.000419268
Q2FDP9	L	280	0.00911072	1.83126	H	0.989216	0.000190357	0.0105934	H	0.0058865	0.983163	0.00162401	3.99e-05	0.000133855	0.000433689	0.00408026	0.0046393	-67.7405	-38.8708	0.00125094
Q2FDP9	P	524	0.00939763	1.49422	H	0.999596	5.96e-06	0.000397667	H	0.00774498	0.99077	0.000900931	1.9e-06	2.28e-06	3.84e-05	0.000396432	0.000144608	-65.0208	-37.4948	4.54e-05
Q2FDP9	S	259	0.00954348	1.47924	C	0.00301727	0.0318505	0.965132	C	0.00215119	0.00131273	4.47e-05	0.00232048	0.0258738	0.0861061	0.018741	0.86345	-120.337	46.6737	0.000128169
Q2FDP9	A	18	0.00955441	1.23252	H	0.982481	0.000234526	0.017285	H	0.136723	0.817169	0.00765681	0.000191821	0.000111948	0.00217863	0.0319634	0.00400583	-63.1343	-34.7136	0.000216967
Q2FDP9	L	258	0.00995214	2.00038	E	0.00024316	0.940181	0.059576	E	0.000121187	0.00010959	2.12e-05	0.00409442	0.923869	0.00187367	0.000580646	0.0693299	-100.332	125.497	0.000189771
Q2FDP9	L	505	0.00998989	2.00797	E	9.48e-05	0.88831	0.111595	E	5.03e-05	2.19e-05	1.8e-06	0.018757	0.843479	0.00310231	0.000371395	0.134217	-105.548	137.649	0.00112814
Q2FDP9	A	480	0.0100149	1.29193	C	0.00416164	0.285284	0.710555	C	0.00510175	0.000776403	5.24e-05	0.170569	0.131903	0.148213	0.00759318	0.535791	-119.038	142.576	0.000359986
Q2FDP9	L	528	0.0100371	2.01746	H	0.999887	7.44e-06	0.00010512	H	0.000131468	0.998955	0.000829435	4.96e-07	1.98e-06	2.67e-06	5.7e-05	2.17e-05	-64.5115	-42.6857	5.65e-05
Q2FDP9	V	21	0.0102751	1.78787	H	0.998965	4.48e-05	0.000990066	H	0.00150205	0.995184	0.00243542	8.42e-06	1.26e-05	6.05e-05	0.000570093	0.000226815	-65.3494	-42.3421	0.000101439
Q2FDP9	I	12	0.0103333	2.03565	E	5.17e-05	0.998281	0.001667	E	9.33e-06	2.27e-05	6.88e-07	0.000132576	0.998548	6.78e-05	1.82e-05	0.00120098	-100.555	113.164	0.000313082
Q2FDP9	M	442	0.0103685	2.32254	H	0.822996	0.00302888	0.173975	G	0.74778	0.130717	0.00179671	0.00105086	0.000645093	0.0104128	0.0858454	0.0217518	-90.4644	-9.91558	0.000959492
Q2FDP9	G	348	0.0104994	1.09194	E	5.76e-05	0.997429	0.00251362	E	1.41e-05	2.87e-05	3.02e-06	0.000130653	0.996671	0.000200553	2.28e-05	0.00292975	-134.691	152.561	5.49e-05
Q2FDP9	M	497	0.0106659	2.38916	C	0.000485114	0.00598732	0.993528	C	0.00103437	0.000114576	1.85e-05	0.00481238	0.00633728	0.32415	0.0836782	0.579855	72.9071	34.078	0.000209937
Q2FDP9	V	240	0.0111539	1.94078	E	4.88e-05	0.998299	0.00165259	E	9.36e-06	1.96e-05	1.09e-06	7.12e-05	0.998491	5.64e-05	1.82e-05	0.00133334	-129.499	135.603	0.000965874
Q2FDP9	V	351	0.0112435	1.95637	E	0.000544539	0.964575	0.0348803	E	0.000276533	0.000223521	1.96e-05	0.00225694	0.962709	0.0027816	0.000446134	0.0312867	-120.412	135.805	0.000148809
Q2FDP9	D	422	0.011382	2.19673	H	0.998831	1.9e-05	0.0011496	H	0.00556625	0.992071	0.000418753	5.85e-06	1.65e-05	8.02e-05	0.000689334	0.00115233	-64.767	-40.3167	0.000456614
Q2FDP9	F	130	0.0115246	2.76591	H	0.99521	7.77e-05	0.00471185	H	0.0119459	0.975851	0.00760575	6.58e-05	2.28e-05	0.000237952	0.00340515	0.000866074	-66.2351	-39.7114	0.000280099
Q2FDP9	A	523	0.0118751	1.53188	H	0.994573	2.34e-05	0.00540373	H	0.032162	0.957887	0.0028932	1.04e-05	1.16e-05	0.000805321	0.00367136	0.00255945	-62.4906	-41.1357	8.18e-05
Q2FDP9	I	306	0.0127141	2.50467	E	0.000109821	0.997398	0.00249182	E	1.79e-05	3.69e-05	3.25e-06	8.74e-05	0.997535	9.59e-05	2.47e-05	0.00219902	-120.355	129.274	0.000270431
Q2FDP9	L	526	0.0128162	2.57606	H	0.999888	1.46e-05	9.78e-05	H	0.00035948	0.998513	0.00102926	1.15e-06	5.99e-06	3.98e-06	5.39e-05	3.32e-05	-65.3675	-42.5909	8.31e-05
Q2FDP9	W	426	0.0131086	3.73596	H	0.999451	6.21e-06	0.000542342	H	0.000216242	0.998316	0.00101713	1.19e-06	2.04e-06	1.92e-05	0.000264125	0.000164515	-64.124	-43.6753	9.37e-05
Q2FDP9	L	362	0.0135176	2.71703	E	0.00113829	0.888994	0.109867	E	0.00109883	0.000298655	2.18e-05	0.0104838	0.870316	0.0139195	0.00185288	0.102009	-106.475	126.351	0.000351104
Q2FDP9	V	499	0.0137438	2.39142	E	0.000245683	0.925761	0.073993	E	0.000305294	7.13e-05	1.74e-05	0.439463	0.476647	0.0028874	0.00174327	0.0788653	-106.392	121.565	0.000396465
Q2FDP9	L	210	0.0140513	2.82431	C	0.405782	0.00843304	0.585785	H	0.0762043	0.378303	0.0574619	0.00762307	0.00337485	0.09036	0.245947	0.140726	-85.6219	-6.83964	0.000350889
Q2FDP9	A	340	0.0141356	1.8235	C	0.116644	0.337602	0.545753	C	0.117631	0.0445226	0.00141221	0.0444941	0.270298	0.0956542	0.130979	0.295009	-97.3581	41.5433	0.000435781
Q2FDP9	F	364	0.0144428	3.46627	E	0.000254205	0.995489	0.00425694	E	9.24e-05	8.35e-05	7.36e-06	0.000283942	0.995429	0.000315868	5.75e-05	0.00373074	-116.241	129.983	0.000221104
Q2FDP9	V	11	0.0145272	2.52773	E	5.58e-05	0.999075	0.00086881	E	1.21e-05	2.18e-05	9.43e-07	0.000107859	0.999165	3.79e-05	8.99e-06	0.000645819	-115.375	119.852	0.00051112
Q2FDP9	T	265	0.0146652	2.52242	H	0.98396	9.64e-05	0.0159435	H	0.0126801	0.955734	0.0202085	3.5e-05	3.73e-05	0.00201584	0.00517861	0.00411039	-65.2788	-43.253	4.56e-05
Q2FDP9	A	237	0.0154004	1.98665	E	1.89e-05	0.985977	0.014004	E	4.49e-06	4.71e-06	5.62e-08	0.00108455	0.981837	4.28e-05	4.69e-05	0.0169796	-83.0729	129.578	0.000785046
Q2FDP9	I	436	0.0155186	3.05717	H	0.99666	2.26e-05	0.00331796	H	0.00171593	0.991522	0.0038047	3.55e-06	7.65e-06	0.000108594	0.00246641	0.00037126	-65.3549	-42.0806	0.000288023
Q2FDP9	V	256	0.0155392	2.70382	E	4.44e-05	0.996962	0.00299323	E	8.75e-06	1.71e-05	2.43e-06	0.000358017	0.997026	0.000140599	1.89e-05	0.00242865	-119.192	124.466	0.00018888
Q2FDP9	V	386	0.0156408	2.72149	E	5.01e-05	0.997176	0.00277347	E	1.16e-05	1.5e-05	1.18e-06	0.000129389	0.996857	0.000106912	1.71e-05	0.00286172	-119.214	134.328	0.000159101
Q2FDP9	A	205	0.0163884	2.11411	H	0.954759	0.00181842	0.0434222	H	0.0882561	0.817748	0.0204165	0.00108247	0.00113537	0.00978833	0.047032	0.0145412	-62.7798	-35.3926	0.000802983
Q2FDP9	I	13	0.016525	3.25542	E	0.000313858	0.975424	0.0242622	E	8.87e-05	0.000164852	1.03e-05	0.00119183	0.977265	0.0013385	0.000742633	0.0191984	-104.829	115.627	0.000508385
Q2FDP9	A	225	0.0168887	2.17864	C	0.000390688	0.214691	0.784918	C	0.000183932	8.31e-05	2.81e-06	0.0166608	0.161437	0.026644	0.00157697	0.793412	-105.797	147.769	0.000970098
Q2FDP9	F	263	0.016938	4.06513	H	0.9327	0.00892782	0.0583724	G	0.45606	0.391394	0.056169	0.0052569	0.00235088	0.00419107	0.0781291	0.00644918	-75.8796	-26.7468	0.000237804
Q2FDP9	V	34	0.0173993	3.02748	E	9.07e-05	0.992156	0.00775335	E	2.2e-05	2.54e-05	8.81e-07	0.00079781	0.99148	0.000136533	3.17e-05	0.00750563	-116.877	129.028	0.000533395
Q2FDP9	I	274	0.017845	3.51547	E	0.00413821	0.736144	0.259718	E	0.00206472	0.00317818	0.000386202	0.26624	0.463387	0.0292983	0.00901572	0.226431	-97.8152	122.953	0.000501059
Q2FDP9	I	462	0.0178573	3.51788	H	0.998178	3.52e-05	0.00178678	H	0.000426182	0.997091	0.000465078	3.44e-06	2.55e-05	9.86e-05	0.000403343	0.00148708	-64.816	-45.8534	0.00062582
Q2FDP9	I	230	0.018012	3.54837	E	5.54e-05	0.998298	0.00164666	E	9.94e-06	1.72e-05	6.47e-07	0.000106198	0.998425	3.04e-05	1.94e-05	0.00139087	-108.419	119.797	0.00102019
Q2FDP9	S	206	0.018165	2.81557	H	0.981306	0.000465174	0.0182285	H	0.197793	0.743107	0.0243209	0.000467303	0.000249642	0.00232054	0.0274572	0.0042842	-62.2861	-34.4682	0.000857896
Q2FDP9	E	346	0.0182843	4.0774	E	0.000140019	0.97795	0.0219105	E	7e-05	4.04e-05	4.61e-06	0.000543844	0.975476	0.00163891	0.000214094	0.0220119	-127.66	139.833	8.2e-05
Q2FDP9	F	350	0.0187127	4.49105	E	7.61e-05	0.992892	0.00703235	E	2.77e-05	3.64e-05	4.45e-06	0.000479441	0.992392	0.000693332	6.94e-05	0.00629702	-127.746	140.553	9.16e-05
Q2FDP9	G	15	0.0191642	1.99307	C	0.000317553	0.00182444	0.997858	C	0.000103621	0.000128503	1.5e-06	0.000438994	0.00134031	0.0806105	0.00597305	0.911403	-98.7492	15.2076	0.000224622
Q2FDP9	A	510	0.0192502	2.48328	H	0.530694	0.000520726	0.468785	G	0.711169	0.0417922	0.000165799	0.000157988	0.000104655	0.0311191	0.167172	0.0483193	-56.5746	-24.1664	0.000209538
Q2FDP9	F	190	0.0196	4.704	E	0.00109492	0.850606	0.148299	E	0.00101329	0.000721353	0.000213522	0.117337	0.701299	0.0531295	0.00734531	0.118941	-123.872	141.368	0.000942213
Q2FDP9	G	260	0.020519	2.13397	C	0.0116919	0.00245868	0.985849	C	0.00661051	0.00483719	6.71e-05	0.00160143	0.00158052	0.176251	0.0457992	0.763253	-98.6189	13.1454	6.91e-05
Q2FDP9	A	512	0.0214348	2.76509	C	0.458608	0.00166252	0.53973	G	0.504018	0.0822201	0.000271825	0.00242382	0.000270382	0.0582149	0.288685	0.0638961	-85.3899	-15.0075	0.000452608
Q2FDP9	G	191	0.0216943	2.25621	E	0.000404809	0.64986	0.349735	E	0.000353569	0.000151967	5.27e-05	0.0167844	0.625751	0.0971067	0.0028099	0.25699	-157.017	169.184	0.000362903
Q2FDP9	S	477	0.0219098	3.39602	C	0.0812853	0.0295073	0.889207	T	0.0817881	0.0230068	0.00032085	0.0252657	0.00992162	0.102835	0.598712	0.158151	-98.5831	7.65759	0.000502324
Q2FDP9	L	35	0.0223711	4.4966	E	6.15e-05	0.999306	0.000632028	E	9.67e-06	2.48e-05	9.73e-07	0.000228002	0.999048	1.76e-05	3.73e-06	0.000667374	-105.065	125.061	0.000960494
Q2FDP9	A	253	0.0223809	2.88713	E	0.000128241	0.865581	0.134291	E	3.91e-05	1.96e-05	5.04e-07	0.000882316	0.858854	0.00133234	0.000155561	0.138716	-119.628	145.307	0.000409585
Q2FDP9	C	478	0.0224143	3.74319	C	0.00367146	0.0174097	0.978919	C	0.0077539	0.00066581	0.000157426	0.0186865	0.011672	0.293852	0.214003	0.45321	84.4623	41.4854	0.000527241
Q2FDP9	M	363	0.0227819	5.10315	E	0.000398138	0.985196	0.0144061	E	0.000198742	0.000120849	1e-05	0.00161549	0.982923	0.00104448	0.000127198	0.0139599	-112.436	129.784	0.000423822
Q2FDP9	L	437	0.0229477	4.61248	H	0.913664	0.00014927	0.0861863	H	0.0137457	0.903769	0.00198744	7.11e-05	2.5e-05	0.00197861	0.0746374	0.00378602	-71.92	-25.9749	0.000299734
Q2FDP9	M	482	0.0234982	5.2636	C	0.0145929	0.238529	0.746878	C	0.0140871	0.00476929	0.000125033	0.279653	0.110736	0.0524903	0.0568271	0.481312	-97.3413	83.2714	0.000389008
Q2FDP9	S	353	0.0238732	3.70034	C	0.0032036	0.345752	0.651044	C	0.00188742	0.00115521	4.27e-05	0.0533487	0.23649	0.0702467	0.0092971	0.627532	-108.655	156.15	0.000475172
Q2FDP9	G	383	0.0243868	2.53622	E	0.0020583	0.671213	0.326729	E	0.00141216	0.000714219	5.86e-05	0.0101443	0.651356	0.0479029	0.00667344	0.281739	-144.354	169.777	0.000395296
Q2FDP9	A	473	0.0244352	3.15214	C	0.0456296	0.40659	0.547781	E	0.026199	0.0221627	0.00172907	0.0421058	0.330668	0.187599	0.0665979	0.322938	-108.631	66.0873	0.000682312
Q2FDP9	Y	109	0.0249387	6.55888	H	0.958636	0.000317956	0.0410457	H	0.0333292	0.917339	0.013944	0.000409405	8.76e-05	0.00504092	0.020116	0.00973361	-71.6888	-36.7938	0.000477771
Q2FDP9	T	71	0.0253458	4.35948	E	0.000957965	0.764745	0.234297	E	0.000745938	0.000368697	1.98e-05	0.0533383	0.653898	0.0145637	0.00408448	0.272981	-123.182	156.795	0.00145871
Q2FDP9	M	513	0.0257261	5.76264	C	0.00257493	0.00494513	0.99248	C	0.00221017	0.000613258	1.5e-05	0.0230348	0.00128893	0.327118	0.0225816	0.623138	-98.1709	133.072	0.000528407
Q2FDP9	F	345	0.025893	6.21433	E	0.000855346	0.893317	0.105827	E	0.00063193	0.000235865	3.13e-05	0.00304336	0.881657	0.0190811	0.00217055	0.0931492	-131.069	139.983	0.000177164
Q2FDP9	S	17	0.0263758	4.08826	H	0.90179	0.000892455	0.0973172	H	0.185298	0.623576	0.00509655	0.000795363	0.000385686	0.0260132	0.138104	0.0207308	-60.8876	-34.9153	0.000290439
Q2FDP9	H	365	0.0270825	6.06647	E	0.000238813	0.994731	0.00502974	E	7.95e-05	8.11e-05	8.91e-06	0.000251622	0.99484	0.000342481	5.19e-05	0.00434478	-122.177	131.546	0.000286007
Q2FDP9	S	511	0.027726	4.29752	H	0.551527	0.00047142	0.448002	G	0.657197	0.030737	0.000159374	0.000292326	3.57e-05	0.0129109	0.282135	0.0165324	-63.6828	-15.5461	0.00044933
Q2FDP9	Q	102	0.0280691	6.31555	E	0.000775072	0.960946	0.0382793	E	0.000399544	0.000461955	7.97e-05	0.0243506	0.927183	0.0036366	0.000546101	0.0433426	-119.466	133.597	0.000390782
Q2FDP9	I	100	0.0281191	5.53946	C	0.018851	0.461558	0.519591	E	0.0130101	0.00869327	0.000547779	0.0256824	0.399555	0.142537	0.026346	0.383628	-109.177	132.273	0.000825228
Q2FDP9	N	264	0.028232	5.50524	H	0.929567	0.00203655	0.0683969	H	0.252059	0.580554	0.0516735	0.00122563	0.000876597	0.00519013	0.0956386	0.0127823	-75.2051	-10.3007	0.000113482
Q2FDP9	V	388	0.0287592	5.0041	E	0.000101731	0.983661	0.0162377	E	4.07e-05	3.34e-05	6.32e-06	0.000720027	0.983271	0.00118439	0.000168164	0.0145757	-119.093	133.771	0.00027752
Q2FDP9	G	519	0.0291022	3.02663	C	0.00598282	0.0260521	0.967965	S	0.00430795	0.00135128	0.000196648	0.029719	0.0102184	0.446777	0.06791	0.43952	-153.572	149.593	0.000270631
Q2FDP9	L	399	0.0291337	5.85587	E	0.000106938	0.967983	0.0319104	E	6.13e-05	3.31e-05	2.81e-06	0.00499703	0.960711	0.000594468	0.000233465	0.0333666	-111.343	129.6	0.0026451
Q2FDP9	G	239	0.0292156	3.03842	E	9.72e-05	0.994465	0.00543749	E	1.36e-05	3.76e-05	3.74e-06	7.41e-05	0.994217	0.000945342	3.54e-05	0.00467291	-178.38	177.766	0.000548053
Q2FDP9	I	96	0.0293401	5.77999	H	0.648623	0.02472	0.326657	G	0.448484	0.216928	0.0114508	0.021154	0.00877747	0.0761054	0.104933	0.112168	-91.6583	-9.66254	0.00139845
Q2FDP9	L	417	0.0294226	5.91394	C	0.274313	0.00674948	0.718938	T	0.371655	0.0317815	0.000942426	0.00960982	0.00145159	0.0479063	0.424194	0.11246	-65.3378	10.309	0.000797713
Q2FDP9	A	170	0.0296572	3.82579	H	0.998498	2.03e-05	0.00148163	H	0.000169807	0.99845	0.000562856	1.78e-06	6.03e-06	2.06e-05	0.000491503	0.000297028	-61.7676	-42.1379	0.000392791
Q2FDP9	H	344	0.0302984	6.78684	E	0.00589548	0.688839	0.305266	E	0.0053594	0.00145978	8.89e-05	0.0100939	0.647291	0.0594642	0.00880277	0.26744	-121.814	136.685	0.000212844
Q2FDP9	G	104	0.0304698	3.16886	C	0.0017624	0.343783	0.654455	C	0.00158232	0.000699132	0.000153996	0.0447887	0.242714	0.0863774	0.0164233	0.607261	-145.982	175.872	0.000644692
Q2FDP9	Y	101	0.0308811	8.12173	E	0.00316747	0.904303	0.0925295	E	0.00201895	0.00180262	0.000170842	0.0306644	0.854251	0.0167793	0.00257721	0.0917357	-120.741	142.47	0.00053836
Q2FDP9	P	266	0.031034	4.9344	H	0.998346	5.78e-05	0.00159585	H	0.00732198	0.984692	0.00609213	1.36e-05	2.56e-05	0.000153274	0.00112696	0.000574612	-62.5169	-37.8536	0.000129053
Q2FDP9	A	213	0.0310913	4.01078	H	0.967561	0.000150632	0.0322888	H	0.367659	0.576891	0.00194334	0.000110948	7.54e-05	0.00169846	0.0447064	0.00691544	-70.274	-29.4798	0.00134499
Q2FDP9	E	530	0.031145	6.94534	H	0.999756	7.34e-06	0.000236192	H	0.000150079	0.998772	0.000910458	4.69e-07	1.83e-06	4.4e-06	0.000117193	4.36e-05	-64.0745	-41.6911	0.000150169
Q2FDP9	F	366	0.0315743	7.57782	E	0.000327083	0.98372	0.0159527	E	0.000183682	0.000114715	1.37e-05	0.00100828	0.984333	0.00155463	0.000240342	0.0125515	-115.136	128.101	0.00035525
Q2FDP9	W	121	0.0324868	9.25874	C	0.00885988	0.0609493	0.930191	C	0.00716856	0.00189969	6.63e-05	0.0904893	0.0223774	0.155145	0.0361869	0.686667	-96.884	125.488	0.000397941
Q2FDP9	G	189	0.0329922	3.43118	E	0.00215898	0.538195	0.459646	E	0.00206253	0.000727886	0.000645042	0.0325667	0.452031	0.248954	0.056075	0.206938	136.4	-175.786	0.000789223
Q2FDP9	V	492	0.0334598	5.822	E	0.000199874	0.586772	0.413029	B	0.000101532	1.44e-05	7.38e-06	0.761044	0.0766509	0.0149124	0.00245395	0.144816	-105.278	141.028	0.000937684
Q2FDP9	M	203	0.0338347	7.57898	E	0.000690505	0.578909	0.420401	E	0.000423654	0.000280429	4.09e-05	0.0159392	0.515795	0.0225875	0.00475053	0.440183	-117.184	139.806	0.000559978
Q2FDP9	Y	242	0.0339404	8.92634	E	3.78e-05	0.99746	0.00250196	E	7.55e-06	1.09e-05	6.81e-07	4.18e-05	0.997801	5.82e-05	1.96e-05	0.00206043	-121.099	137.336	0.000916198
Q2FDP9	S	27	0.0346242	5.36675	H	0.522407	0.00976813	0.467824	T	0.070827	0.40462	0.002754	0.00727679	0.00215517	0.0216696	0.446135	0.0445619	-75.8116	-17.7197	0.000566969
Q2FDP9	A	341	0.0347961	4.4887	C	0.107438	0.303021	0.589541	C	0.100785	0.0417957	0.00111607	0.049454	0.222298	0.158112	0.088772	0.337667	-107.99	126.995	0.000588417
Q2FDP9	I	521	0.0352908	6.95229	C	0.0994742	0.00801357	0.892512	C	0.0500646	0.0442451	0.00199168	0.0063647	0.00350526	0.251457	0.302523	0.339849	-81.6368	-5.59187	0.000264922
Q2FDP9	N	520	0.0353146	6.88636	C	0.00791579	0.0227428	0.969341	C	0.0041305	0.00192901	0.000149751	0.0275432	0.0085574	0.187313	0.0256934	0.744683	-95.3681	141.718	0.000334155
Q2FDP9	D	509	0.0358436	6.91781	C	0.00383773	0.19036	0.805802	C	0.00296189	0.000954365	7.17e-05	0.0525742	0.0972857	0.0695242	0.00661775	0.77001	-129.073	135.41	0.000352548
Q2FDP9	C	310	0.0362482	6.05345	C	0.000418848	0.320423	0.679158	C	0.000156159	9.47e-05	2.33e-06	0.0123607	0.258803	0.0249488	0.00132789	0.702307	-117.739	137.198	0.000769275
Q2FDP9	H	308	0.0365752	8.19285	E	0.000159276	0.986805	0.013036	E	5.4e-05	5.07e-05	7.88e-06	0.000631877	0.986873	0.000599175	0.000167697	0.0116154	-126.758	144.5	0.00043303
Q2FDP9	N	343	0.0366134	7.13961	C	0.00976333	0.382289	0.607948	C	0.00995616	0.00177466	0.000122859	0.0140194	0.340381	0.141418	0.0183119	0.474016	-90.6913	110.841	0.000209341
Q2FDP9	F	164	0.0368997	8.85592	H	0.986435	0.000670663	0.012894	H	0.00851481	0.974035	0.00428581	0.000275553	0.000293611	0.00128004	0.00589565	0.00542	-69.1194	-36.8413	0.00097026
Q2FDP9	I	251	0.0369284	7.27489	E	2.11e-05	0.997318	0.00266127	E	4.01e-06	4.83e-06	2.35e-07	9.98e-05	0.997341	2.45e-05	6.55e-06	0.00251943	-120.791	123.372	0.000573046
Q2FDP9	V	294	0.0375266	6.52963	C	0.0156108	0.124514	0.859875	C	0.0208059	0.0059559	0.000286677	0.124051	0.0749195	0.0811369	0.301123	0.391721	-77.9377	122.599	0.000994422
Q2FDP9	I	285	0.0380728	7.50035	C	0.000125738	0.0457988	0.954075	C	2.8e-05	2.93e-05	4.69e-07	0.00432061	0.0251007	0.0120454	0.000269296	0.958206	-89.5586	126.052	0.000747586
Q2FDP9	F	193	0.0386682	9.28038	C	0.0117015	0.204093	0.784205	C	0.017747	0.00318547	0.000123395	0.0311144	0.179113	0.12964	0.0532731	0.585804	-105.11	138.933	0.000485552
Q2FDP9	H	522	0.0389802	8.73156	H	0.57402	0.00242571	0.423554	H	0.120368	0.42931	0.0110455	0.00201771	0.00116928	0.0956244	0.17104	0.169425	-77.2734	-18.2131	0.000312515
Q2FDP9	L	219	0.0396736	7.9744	E	5.48e-05	0.972443	0.0275024	E	2.84e-05	1.75e-05	2.35e-06	0.0096413	0.963328	0.00244501	0.000345996	0.024192	-109.147	131.165	0.000979664
Q2FDP9	Q	267	0.0398027	8.9556	H	0.998892	0.000132486	0.000975157	H	0.00563086	0.982717	0.0103839	3.27e-05	6.16e-05	5.43e-05	0.000790622	0.000329472	-66.3439	-39.7727	0.000207108
Q2FDP9	G	87	0.0407326	4.23619	C	0.112807	0.239833	0.64736	C	0.101609	0.0363937	0.00220826	0.0446703	0.175305	0.114898	0.155149	0.369766	-93.7214	99.2378	0.0011849
Q2FDP9	S	342	0.041708	6.46474	C	0.0120964	0.383288	0.604615	C	0.0118082	0.0031817	0.000210025	0.0349148	0.312148	0.17615	0.0165509	0.445037	-122.034	144.788	0.000423885
Q2FDP9	A	262	0.0417679	5.38805	H	0.938477	0.000969755	0.0605529	G	0.571377	0.324707	0.00888478	0.000617786	0.000340149	0.00819012	0.0763619	0.00952145	-63.6275	-33.258	0.000237899
Q2FDP9	V	227	0.0418826	7.28757	E	5.55e-05	0.987703	0.0122411	E	1.88e-05	1.34e-05	1.05e-06	0.00150129	0.985195	0.000160311	0.000114666	0.0129957	-82.3655	124.6	0.00306862
Q2FDP9	Y	10	0.042949	11.2956	E	4.9e-05	0.996746	0.00320519	E	1.09e-05	1.41e-05	7.64e-07	0.00016229	0.997221	0.000325267	2.57e-05	0.00224015	-136.46	140.274	0.000363496
Q2FDP9	N	183	0.0443298	8.64431	C	0.175765	0.0200879	0.804147	T	0.145391	0.0427775	0.000595319	0.0234196	0.00537723	0.111161	0.490979	0.180299	-88.2243	2.17391	0.00216104
Q2FDP9	S	204	0.0450182	6.97782	C	0.0061969	0.235608	0.758196	C	0.0013911	0.00343791	0.000350789	0.0772413	0.135426	0.0992737	0.00796257	0.674917	-111.856	165.437	0.00053956
Q2FDP9	R	202	0.0474012	12.9879	E	9.59e-05	0.982627	0.0172769	E	8.22e-05	4.37e-05	4.8e-06	0.0112349	0.971313	0.00104272	0.000896043	0.0153829	-97.3862	132.697	0.000515073
Q2FDP9	M	502	0.047519	10.6443	C	0.000361432	0.0715405	0.928098	C	0.000286239	6.35e-05	1.46e-06	0.029494	0.0416886	0.0606489	0.00331627	0.864501	-95.4215	132.875	0.000981649
Q2FDP9	E	134	0.0476917	10.6353	C	0.0781246	0.0217936	0.900082	C	0.0440951	0.0511109	0.00149676	0.0376865	0.0101692	0.187364	0.174582	0.493496	-84.2943	79.1587	0.00201984
Q2FDP9	G	389	0.0479608	4.98792	E	9.96e-05	0.855921	0.143979	E	8.58e-05	2.83e-05	1.29e-05	0.00470915	0.863444	0.0202464	0.000760354	0.110714	-145.125	158.526	0.000235515
Q2FDP9	S	479	0.0487279	7.55283	C	0.000944804	0.102295	0.89676	C	0.00113932	0.000219272	2.76e-05	0.0965572	0.0545638	0.143928	0.0157329	0.687832	-100.105	142.079	0.0003889
Q2FDP9	E	303	0.0489429	10.9143	E	0.000769344	0.96793	0.0313009	E	0.000605773	0.000171954	3.18e-05	0.00652124	0.959701	0.0064405	0.00137512	0.0251528	-124.169	139.204	0.000711665
Q2FDP9	R	506	0.0492799	13.5027	E	4.64e-05	0.990058	0.00989572	E	1.82e-05	1.82e-05	3.68e-06	0.00640301	0.982346	0.000362721	3.08e-05	0.0108169	-112.746	133.266	0.000902316
Q2FDP9	Y	209	0.0493593	12.9815	H	0.853658	0.00222158	0.14412	H	0.146198	0.58627	0.0756311	0.00174993	0.000410425	0.00891996	0.172828	0.00799259	-83.584	-26.27	0.000854696
Q2FDP9	A	208	0.0496254	6.40168	H	0.95957	0.000694918	0.0397348	H	0.211369	0.685939	0.0451554	0.000594315	0.000239581	0.00248088	0.0502663	0.00395567	-68.0685	-31.2024	0.001173
Q2FDP9	D	534	0.0501073	9.67072	H	0.99868	1.27e-05	0.00130712	H	0.00171054	0.995469	0.00171166	4.26e-06	3.61e-06	3.41e-05	0.000838009	0.000228476	-62.7461	-40.4244	0.000370422
Q2FDP9	Q	385	0.0506076	11.3867	E	8.07e-05	0.990316	0.0096034	E	2.49e-05	2.27e-05	2.16e-06	0.000312165	0.989566	0.000463153	4.98e-05	0.00955905	-127.584	142.491	0.000166576
Q2FDP9	G	483	0.0508616	5.2896	C	0.000134195	0.0823484	0.917517	C	9.67e-05	2.74e-05	6.47e-06	0.0524923	0.0411343	0.134176	0.00365073	0.768416	-145.989	175.369	0.000593187
Q2FDP9	F	298	0.0510175	12.2442	C	0.0217235	0.273366	0.70491	C	0.0210734	0.00670314	0.000504601	0.0787963	0.19943	0.0684411	0.132622	0.492429	-85.7008	22.4377	0.000832245
Q2FDP9	N	97	0.0511332	9.97097	C	0.416237	0.0394522	0.544311	G	0.403209	0.113423	0.00588501	0.0299607	0.0139316	0.0901815	0.208559	0.134849	-80.5487	13.4711	0.00163914
Q2FDP9	G	470	0.0521363	5.42217	C	0.279569	0.0537695	0.666661	C	0.0165894	0.208061	0.0744061	0.00965075	0.0299408	0.25065	0.144499	0.266203	-103.264	-17.1632	0.00184473
Q2FDP9	Y	384	0.0521688	13.7204	E	0.000246633	0.934149	0.0656047	E	0.000153823	7.76e-05	8.69e-06	0.00278939	0.929455	0.00651575	0.00066707	0.0603324	-129.282	141.64	0.00038646
Q2FDP9	G	14	0.0526207	5.47256	C	0.000141563	0.0360894	0.963769	C	0.000251348	5.6e-05	1.28e-05	0.00198004	0.0523388	0.123142	0.0401632	0.782056	96.1723	124.09	0.000463308
Q2FDP9	A	490	0.0528222	6.81407	C	0.00307753	0.0320401	0.964882	C	0.00220355	0.000367041	1.54e-05	0.0469045	0.0117865	0.362628	0.0158602	0.560235	-77.6315	141.138	0.000845668
Q2FDP9	Y	129	0.0534234	14.0504	H	0.998285	4.02e-05	0.00167425	H	0.0234244	0.971812	0.00246459	2.03e-05	2.25e-05	0.000116309	0.0015052	0.000635183	-66.6688	-40.9755	0.000643695
Q2FDP9	N	518	0.0536894	10.4694	C	0.00211948	0.00978432	0.988096	C	0.00192581	0.0004448	3.34e-05	0.0134589	0.00434449	0.360566	0.105033	0.514194	-99.5006	56.1301	0.000554565
Q2FDP9	N	24	0.0539115	10.5127	H	0.998426	3.03e-05	0.00154333	H	0.00396513	0.991702	0.00266069	7.45e-06	1.12e-05	5.71e-05	0.00128897	0.000307478	-64.4524	-39.4249	0.000209268
Q2FDP9	R	103	0.0544161	14.91	E	0.00111005	0.834057	0.164833	E	0.00052228	0.00063747	5.76e-05	0.0253158	0.776074	0.0087166	0.00283369	0.185842	-98.117	134.515	0.000242676
Q2FDP9	G	184	0.0545479	5.67298	C	0.138246	0.0680373	0.793717	C	0.0893416	0.02623	0.00230286	0.0787405	0.0263871	0.21326	0.111989	0.45175	178.648	-171.06	0.0033574
Q2FDP9	R	86	0.0545701	14.9522	C	0.0139537	0.277744	0.708302	C	0.0163857	0.00531033	0.000261711	0.0685999	0.217402	0.0895429	0.0604725	0.542025	-110.244	131.66	0.000520835
Q2FDP9	P	476	0.0555323	8.82964	C	0.0882283	0.0346354	0.877136	T	0.133647	0.0230018	0.000565203	0.0100976	0.019212	0.083116	0.504668	0.225692	-65.9442	-1.79042	0.000442341
Q2FDP9	Y	69	0.0556555	14.6374	E	0.000534722	0.634313	0.365153	E	0.000594759	0.000137232	1.78e-05	0.0441559	0.572425	0.0415353	0.00787138	0.333262	-122.003	142.634	0.000780395
Q2FDP9	K	531	0.0558336	13.1767	H	0.99942	9.82e-06	0.000570278	H	0.000134678	0.998251	0.00126117	6.3e-07	1.94e-06	7.83e-06	0.000273085	6.99e-05	-64.4727	-40.4675	0.000190542
Q2FDP9	V	491	0.056945	9.90843	C	0.000615028	0.214056	0.785329	C	0.000440353	6.42e-05	8.82e-06	0.371599	0.0538247	0.0774637	0.00987892	0.486721	-83.8256	134.369	0.000905509
Q2FDP9	T	472	0.0571493	9.82969	C	0.017238	0.334769	0.647993	C	0.0058356	0.00805675	0.00121824	0.0630727	0.247898	0.154408	0.0174193	0.502091	-110.724	152.261	0.000600837
Q2FDP9	L	90	0.0574979	11.5571	C	0.0503172	0.146816	0.802867	C	0.0247844	0.0240596	0.00131996	0.085573	0.0779583	0.183185	0.113243	0.489877	-95.8938	119.985	0.00185824
Q2FDP9	V	221	0.0575431	10.0125	E	3.7e-05	0.997476	0.00248717	E	1e-05	1.21e-05	8.57e-07	0.000233145	0.997189	3.43e-05	1.75e-05	0.00250315	-105.026	117.707	0.000693654
Q2FDP9	T	517	0.0575587	9.9001	C	0.000685953	0.00365547	0.995659	C	0.000640577	0.000146266	1.09e-05	0.00697117	0.00168489	0.25173	0.0885888	0.650228	-83.8302	117.363	0.000512614
Q2FDP9	Y	305	0.0580756	15.2739	E	2.92e-05	0.996748	0.00322319	E	4.3e-06	7.71e-06	1.29e-06	0.000106247	0.997148	0.000119121	1.57e-05	0.00259752	-105.879	132.315	0.000213582
Q2FDP9	Q	307	0.0584111	13.1425	E	5.15e-05	0.996155	0.00379382	E	9.3e-06	1.78e-05	2.71e-06	0.00015263	0.996251	0.000154463	2.35e-05	0.00338826	-113.866	134.056	0.000300365
Q2FDP9	G	338	0.0591705	6.15373	C	0.00473462	0.172596	0.82267	C	0.00224145	0.00173894	0.000552701	0.032228	0.124324	0.262354	0.0141186	0.562442	168.813	-176.011	0.00142482
Q2FDP9	V	89	0.059542	10.3603	C	0.105834	0.120633	0.773533	C	0.0872179	0.0510431	0.00210768	0.0339086	0.0872052	0.168814	0.215762	0.353941	-102.721	54.9475	0.000876225
Q2FDP9	M	99	0.0596293	13.357	C	0.0323629	0.0509798	0.916657	C	0.0315435	0.0118116	0.000493489	0.00787354	0.043705	0.35205	0.166736	0.385786	-101.43	60.4128	0.000636742
Q2FDP9	H	387	0.0613943	13.7523	E	3.54e-05	0.998179	0.00178567	E	7.33e-06	1.06e-05	9.24e-07	9.36e-05	0.998264	6.71e-05	1.07e-05	0.00154513	-116.634	133.378	0.000147783
Q2FDP9	T	516	0.0614409	10.5678	C	0.000406724	0.00898508	0.990608	C	0.000217591	6.82e-05	4.19e-06	0.0167745	0.00322655	0.107608	0.0117928	0.860308	-90.8916	142.726	0.000575115
Q2FDP9	S	272	0.0616399	9.55418	C	0.155446	0.0109426	0.833611	T	0.0205333	0.159777	0.00392462	0.00387052	0.00313115	0.160908	0.56901	0.0788462	-92.6564	15.0429	0.000222745
Q2FDP9	L	133	0.0616672	12.3951	H	0.525754	0.000782174	0.473464	H	0.0798584	0.474766	0.00478644	0.000512153	0.000205279	0.044693	0.356163	0.0390156	-81.0756	-20.7484	0.000856992
Q2FDP9	F	123	0.0618098	14.8344	H	0.840909	0.0013344	0.157757	G	0.531929	0.246252	0.00402908	0.00121466	0.000381746	0.0121232	0.189817	0.0142535	-60.8866	-30.6341	0.000444027
Q2FDP9	S	95	0.0630216	9.76835	H	0.799413	0.00371472	0.196872	G	0.651385	0.188493	0.00195913	0.00189243	0.00145625	0.0237483	0.0877987	0.0432676	-77.5549	-19.6234	0.00165812
Q2FDP9	A	113	0.0636389	8.20942	H	0.806589	0.00135893	0.192052	H	0.0638035	0.753329	0.0109789	0.00126863	0.000579151	0.0147271	0.0967521	0.0585619	-67.2841	-30.4683	0.0025919
Q2FDP9	I	536	0.0644234	12.6914	H	0.962406	0.000108807	0.037485	H	0.00509594	0.959467	0.00785445	6.32e-05	1.51e-05	0.000950831	0.0243283	0.00222515	-74.9295	-33.5943	0.00129063
Q2FDP9	V	197	0.0650103	11.3118	E	0.000373112	0.90767	0.0919572	E	0.000363144	0.000119639	1.95e-05	0.00695999	0.912672	0.0053959	0.00329493	0.0711748	-112.21	119.884	0.000613728
Q2FDP9	L	302	0.066582	13.383	C	0.00366744	0.423067	0.573265	E	0.0036763	0.000710296	7.74e-05	0.0112874	0.401091	0.226211	0.0358385	0.321107	-81.8058	64.394	0.000545307
Q2FDP9	L	367	0.067059	13.4789	E	0.000561325	0.805672	0.193767	E	0.000361077	0.00013612	1.84e-05	0.00201154	0.839639	0.0241705	0.000711882	0.132952	-118.383	126.534	0.000694148
Q2FDP9	F	168	0.0674871	16.1969	H	0.999409	2.97e-05	0.000560895	H	0.000123706	0.998561	0.000925856	3.21e-06	9.76e-06	1.87e-05	0.000146988	0.000210692	-63.8838	-43.404	0.000454337
Q2FDP9	E	255	0.0675755	15.0693	E	0.000138643	0.985187	0.0146741	E	2.87e-05	2.68e-05	2.42e-06	0.000298837	0.987334	0.00317232	8.8e-05	0.00904909	-139.898	141.74	0.00015676
Q2FDP9	E	449	0.0682298	15.2152	E	0.00059367	0.874169	0.125237	E	0.00046155	0.000139893	1.31e-05	0.0230283	0.828193	0.00468869	0.00200665	0.141469	-93.7472	134.642	0.000323831
Q2FDP9	H	84	0.068591	15.3644	C	0.000897883	0.480514	0.518588	E	0.00118209	0.000216932	2.62e-05	0.0344229	0.441731	0.0796105	0.00600055	0.43681	-126.772	137.339	0.00099829
Q2FDP9	S	195	0.0687715	10.6596	E	0.00522289	0.59581	0.398967	E	0.00504547	0.00181806	0.000147836	0.0225399	0.571871	0.0940599	0.0198233	0.284695	-121.868	145.972	0.00112033
Q2FDP9	N	361	0.0688574	13.4272	C	0.000895219	0.213565	0.78554	C	0.000990803	0.000136218	1.27e-05	0.0375152	0.151552	0.139531	0.0146019	0.65566	-99.8116	126.913	0.000386124
Q2FDP9	H	475	0.0694495	15.5567	C	0.00728125	0.112836	0.879882	C	0.00815202	0.00222922	0.000305558	0.0477288	0.0731337	0.16675	0.0373642	0.664336	-98.7786	139.463	0.00172907
Q2FDP9	H	301	0.0699149	15.6609	C	0.00139344	0.297409	0.701198	C	0.00115232	0.000284116	3.4e-05	0.0380597	0.235125	0.07959	0.00981915	0.635936	-98.3495	133.333	0.000630115
Q2FDP9	D	108	0.0718833	13.8735	H	0.97203	0.000163806	0.0278065	H	0.312779	0.641324	0.00368865	0.000302284	7.91e-05	0.00297335	0.02918	0.00967299	-72.0291	-31.186	0.0007462
Q2FDP9	D	181	0.0739742	14.277	C	0.00525306	0.0282927	0.966454	C	0.00540541	0.00160559	4.84e-05	0.0549534	0.0135874	0.144954	0.0771044	0.702342	-85.9292	126.674	0.00433557
Q2FDP9	M	118	0.0749347	16.7854	C	0.00484789	0.0112448	0.983907	C	0.00197342	0.000628279	4.85e-06	0.0061587	0.00370761	0.018542	0.00260918	0.966376	-77.6836	117.474	0.00306291
Q2FDP9	I	401	0.0757816	14.929	E	0.000492811	0.813889	0.185618	E	0.000308386	0.000114314	5.94e-06	0.0104632	0.807736	0.00429419	0.00168346	0.175395	-91.169	126.981	0.00194986
Q2FDP9	L	163	0.0764414	15.3647	H	0.889466	0.00109815	0.109436	H	0.0422434	0.828335	0.00107315	0.000359834	0.0006305	0.00935485	0.0939064	0.024097	-66.5144	-35.4383	0.000830109
Q2FDP9	L	127	0.0773255	15.5424	H	0.96526	0.00016689	0.0345735	H	0.0340705	0.931195	0.00664175	0.00016353	5.61e-05	0.00541764	0.0126324	0.00982332	-58.6645	-46.9042	0.000429081
Q2FDP9	P	410	0.0778875	12.3841	C	0.000630707	0.0224293	0.97694	C	0.000272285	7.15e-05	8.82e-07	0.00404243	0.0109816	0.0174834	0.00283702	0.964311	-69.3098	144.629	0.00231085
Q2FDP9	V	427	0.0781562	13.5992	H	0.999559	6.96e-06	0.000433888	H	0.000111676	0.998918	0.000660175	8.72e-07	2.25e-06	1.39e-05	0.000131535	0.000161439	-63.3053	-43.4178	0.000174201
Q2FDP9	M	77	0.0787173	17.6327	C	0.156115	0.0872921	0.756593	G	0.271783	0.023956	0.000444415	0.0530914	0.0310108	0.169296	0.247358	0.20306	-101.596	24.4348	0.00850361
Q2FDP9	Q	270	0.0788103	17.7323	H	0.967816	0.000744244	0.0314395	H	0.00820204	0.927816	0.0364748	0.000258285	0.000207105	0.00140439	0.0223678	0.00326982	-68.1691	-35.7354	0.000393903
Q2FDP9	Q	187	0.0795093	17.8896	C	0.0133714	0.03508	0.951549	C	0.0107096	0.00548878	9.77e-05	0.0309847	0.023772	0.07459	0.117792	0.736566	-76.2162	117.734	0.00181573
Q2FDP9	V	432	0.0797009	13.868	H	0.999372	9.75e-06	0.000618385	H	0.000150001	0.998503	0.000935828	7.06e-07	3.58e-06	1.67e-05	0.000244959	0.000145157	-64.6158	-43.5019	0.00016855
Q2FDP9	D	300	0.0800373	15.4472	C	0.000742584	0.141999	0.857258	C	0.000665275	0.000110027	3.1e-05	0.0250158	0.100932	0.119453	0.0182356	0.735557	-81.4347	121.207	0.000485621
Q2FDP9	G	91	0.0808344	8.40678	C	0.0206874	0.0711725	0.90814	C	0.0128802	0.00690647	0.000692474	0.0434195	0.039649	0.175522	0.0703139	0.650616	118.298	179.364	0.00168708
Q2FDP9	G	273	0.0808746	8.41096	C	0.0132015	0.113089	0.87371	T	0.0109022	0.00535449	0.00279094	0.012303	0.0865796	0.140698	0.441493	0.299878	96.0154	26.8176	0.000725935
Q2FDP9	G	275	0.0831965	8.65243	E	0.0012558	0.544356	0.454388	C	0.000614918	0.000635541	0.000445063	0.207133	0.325757	0.127611	0.00940737	0.328396	171.153	-170.255	0.00323639
Q2FDP9	W	67	0.0856069	24.398	C	0.0192962	0.126898	0.853806	T	0.0363292	0.00630123	0.000129163	0.0167583	0.0710135	0.126192	0.580665	0.162611	-97.9686	28.723	0.000965847
Q2FDP9	L	474	0.0862442	17.3351	C	0.0147534	0.340192	0.645055	C	0.0130301	0.00624454	0.000877028	0.0775371	0.215896	0.264168	0.0737725	0.348475	-117.777	111.502	0.00130131
Q2FDP9	L	463	0.0864978	17.3861	H	0.998499	2.09e-05	0.00148017	H	0.000248275	0.998106	0.000415783	2.51e-06	9.37e-06	5.88e-05	0.000302378	0.000856654	-62.473	-42.5784	0.000604366
Q2FDP9	N	105	0.086708	16.9081	C	0.000507406	0.0157392	0.983753	C	0.000102496	0.000196626	2.81e-06	0.00281272	0.00852802	0.0516416	0.00104134	0.935674	-95.5838	121.51	0.000319415
Q2FDP9	I	152	0.0886527	17.4646	E	0.000910172	0.500688	0.498401	C	0.000727762	0.00027243	1.48e-05	0.0913425	0.395419	0.0514608	0.00372699	0.457036	-105.159	133.746	0.00197009
Q2FDP9	A	85	0.0888573	11.4626	E	0.00522702	0.591013	0.40376	E	0.00484631	0.00151648	0.00017512	0.114438	0.438883	0.0317486	0.0131064	0.395286	-85.2846	135.287	0.00204326
Q2FDP9	Y	416	0.0892143	23.4634	C	0.277646	0.007717	0.714637	T	0.309858	0.0296711	0.000778139	0.00482098	0.00156402	0.0368382	0.548963	0.0675066	-83.3504	-3.85214	0.00133549
Q2FDP9	G	295	0.0903494	9.39634	C	0.00774717	0.254576	0.737677	T	0.0124011	0.00130557	0.00112046	0.0367841	0.190578	0.152278	0.376813	0.22872	92.7953	-23.7422	0.00133395
Q2FDP9	I	412	0.0907601	17.8797	E	0.000547508	0.796886	0.202566	E	0.000516605	0.000165657	1.77e-05	0.0600123	0.719089	0.0131151	0.00121802	0.205865	-117.353	129.248	0.00340928
Q2FDP9	E	38	0.0912794	20.3553	C	0.000136595	0.450048	0.549815	C	0.000104008	4.97e-05	6.73e-06	0.0064359	0.430616	0.0230848	0.0043324	0.535371	-118.237	140.976	0.0010643
Q2FDP9	W	112	0.0918986	26.1911	H	0.934809	0.000498219	0.0646928	H	0.039417	0.872665	0.0264848	0.000356315	0.000205044	0.00494322	0.0428993	0.0130296	-69.6836	-37.1507	0.00234266
Q2FDP9	V	314	0.092893	16.1634	E	0.00165961	0.593876	0.404465	E	0.00121301	0.000477539	9.19e-05	0.276136	0.354715	0.0510039	0.00417018	0.312192	-118.437	134.006	0.00531128
Q2FDP9	G	16	0.0937429	9.74926	C	0.0147982	0.0207305	0.964471	C	0.00429882	0.00736853	0.000575334	0.0361279	0.00746288	0.369154	0.0458233	0.529189	-123.944	-173.58	0.00133785
Q2FDP9	L	291	0.0937871	18.8512	C	0.000622532	0.0768689	0.922509	C	0.000352544	0.000125365	3.34e-06	0.0136561	0.0510307	0.0866334	0.00225748	0.845941	-96.8875	133.175	0.00182115
Q2FDP9	G	453	0.0955529	9.9375	C	0.0153127	0.0413893	0.943298	C	0.0236569	0.00288726	9.13e-05	0.0322629	0.0222656	0.111256	0.0489398	0.75864	177.174	177.909	0.00248218
Q2FDP9	V	182	0.0969869	16.8757	C	0.106249	0.0248976	0.868853	T	0.0826093	0.038508	0.000797997	0.0182393	0.00865506	0.117827	0.563202	0.170162	-78.7526	-10.3883	0.00378388
Q2FDP9	L	154	0.0972104	19.5393	C	0.00101768	0.454837	0.544145	C	0.000595847	0.000263805	8.93e-06	0.0182382	0.392865	0.0189463	0.00369226	0.565389	-104.673	133.756	0.00106901
Q2FDP9	K	481	0.0973429	22.9729	C	0.0107288	0.374134	0.615137	C	0.0138043	0.00264835	0.000141014	0.23447	0.208695	0.0312465	0.0297016	0.479293	-74.6331	135.477	0.000709179
Q2FDP9	Y	65	0.0989811	26.032	C	0.0262343	0.26059	0.713176	C	0.0399529	0.00795983	0.000406382	0.0673141	0.178517	0.197073	0.176884	0.331894	-114.573	114.905	0.00433316
Q2FDP9	N	161	0.0994152	19.386	C	0.0032596	0.00736415	0.989376	C	0.000615567	0.00228757	7.53e-06	0.0028677	0.00438452	0.203042	0.00202587	0.784769	-91.9663	134.165	0.00129845
Q2FDP9	F	414	0.0995742	23.8978	C	0.0283095	0.209089	0.762601	C	0.0436222	0.00658823	0.000152495	0.0289605	0.170455	0.0274538	0.0995545	0.623213	-79.0132	125.711	0.00278137
Q2FDP9	A	339	0.10127	13.0639	C	0.0374879	0.467585	0.494927	E	0.0249229	0.0156354	0.00125311	0.145569	0.336919	0.0893889	0.063535	0.322777	-78.2372	138.677	0.00176927
Q2FDP9	W	332	0.101431	28.9077	H	0.990736	0.000473986	0.0087897	H	0.00579643	0.896288	0.0871058	0.0002529	0.000256509	0.0010289	0.00608895	0.00318281	-65.4273	-42.3256	0.0048642
Q2FDP9	G	98	0.104048	10.821	C	0.184285	0.0331521	0.782563	T	0.173917	0.0805503	0.00209543	0.0107355	0.0214967	0.179538	0.365654	0.166013	-92.3195	-1.2288	0.000973322
Q2FDP9	R	352	0.104851	28.7292	E	0.00328528	0.850937	0.145777	E	0.00220957	0.00179058	9.12e-05	0.0240957	0.822653	0.0130146	0.00514145	0.131004	-102.085	130.155	0.000347329
Q2FDP9	K	88	0.107592	25.3917	C	0.110577	0.215343	0.67408	C	0.107728	0.0481922	0.00219228	0.0685603	0.146084	0.120621	0.210968	0.295654	-89.1312	73.3476	0.0014253
Q2FDP9	Y	232	0.107818	28.3561	E	0.000157305	0.986416	0.0134266	E	5.76e-05	4.84e-05	5.75e-06	0.000433116	0.987538	0.00044522	0.000258435	0.0112136	-119.296	133.163	0.0020647
Q2FDP9	L	271	0.108559	21.8204	H	0.823409	0.0026578	0.173933	H	0.0170264	0.807969	0.0292044	0.000627008	0.000587855	0.0128542	0.12184	0.00989014	-77.5692	-26.7547	0.000632511
Q2FDP9	P	192	0.111933	17.7973	C	0.00352331	0.465256	0.53122	E	0.00403008	0.000901965	9.5e-05	0.0146984	0.50445	0.106976	0.0352805	0.333569	-70.1476	136.965	0.000374073
Q2FDP9	D	493	0.112187	21.6521	C	2.79e-05	0.0483406	0.951631	C	1.6e-05	6.52e-06	3.73e-07	0.0255541	0.0195052	0.00674137	0.00262925	0.945547	-89.2594	112.826	0.00034851
Q2FDP9	M	52	0.112829	25.2737	C	0.06324	0.0891757	0.847584	C	0.0533766	0.0316883	0.0010587	0.0251805	0.0620687	0.172579	0.0320848	0.621963	-105.621	108.867	0.0249809
Q2FDP9	G	147	0.113936	11.8493	C	0.0353286	0.0716637	0.893008	C	0.0275585	0.00708378	0.000323716	0.0577781	0.0357587	0.0974306	0.103365	0.670702	74.8944	176.682	0.00760336
Q2FDP9	Y	8	0.11427	30.053	E	3.85e-05	0.702481	0.297481	E	1.74e-05	9.71e-06	1.8e-06	0.0142949	0.65038	0.00433805	0.000257405	0.330701	-121.771	151.812	0.00331145
Q2FDP9	I	328	0.115598	22.7729	H	0.983167	0.00047469	0.0163588	H	0.0104697	0.949726	0.015293	0.0002119	0.000474319	0.00244107	0.00558395	0.0158002	-65.1307	-43.4269	0.00984377
Q2FDP9	G	293	0.115866	12.05	C	0.0345832	0.0171336	0.948283	T	0.0281749	0.00279742	0.000179323	0.00590669	0.00364724	0.0393598	0.862779	0.0571559	81.4001	6.27823	0.000780395
Q2FDP9	T	241	0.119028	20.4729	E	3.19e-05	0.999094	0.000874101	E	4.4e-06	1.35e-05	9.87e-07	4.11e-05	0.999096	2.85e-05	8.1e-06	0.000807845	-116.928	131.46	0.00081103
Q2FDP9	R	434	0.121812	33.3765	H	0.999231	3.11e-05	0.000738084	H	0.000430423	0.997398	0.001541	4.22e-06	1.03e-05	2.5e-05	0.000391743	0.000199853	-64.0307	-41.4554	0.000427042
Q2FDP9	L	316	0.122288	24.5799	C	0.0399187	0.0474454	0.912636	C	0.0314084	0.0134637	0.000218779	0.010906	0.0344425	0.323007	0.216006	0.370547	-89.279	-2.82296	0.00997701
Q2FDP9	G	261	0.122515	12.7415	C	0.362062	0.00338001	0.634558	G	0.300416	0.0828459	0.00688352	0.00790693	0.00100597	0.191962	0.236814	0.172166	67.9202	-134.825	0.00136001
Q2FDP9	M	391	0.122938	27.5381	C	0.00459732	0.0312162	0.964186	C	0.00688939	0.000701846	3.24e-05	0.0153239	0.0244629	0.162862	0.0393066	0.750421	-85.4255	99.4325	0.000861554
Q2FDP9	P	368	0.123046	19.5643	E	0.0049324	0.596525	0.398542	E	0.00422398	0.000954934	4.35e-05	0.00497791	0.644021	0.0537662	0.00712304	0.28489	-71.6111	136.058	0.00137952
Q2FDP9	N	297	0.123584	24.0989	C	0.00819974	0.461133	0.530667	E	0.00944668	0.00142186	0.000512938	0.160292	0.34805	0.127803	0.0612003	0.291273	-42.1741	83.5868	0.000844082
Q2FDP9	D	43	0.12628	24.372	C	0.160664	0.0263852	0.81295	C	0.164225	0.0228419	0.000307228	0.0291091	0.0106153	0.101476	0.0884417	0.582984	-96.2943	55.1444	0.00776645
Q2FDP9	I	369	0.127088	25.0364	C	0.0242548	0.401015	0.57473	C	0.0268658	0.00515262	0.000204113	0.0235945	0.353603	0.120613	0.0150569	0.454909	-109.26	133.983	0.00416058
Q2FDP9	S	93	0.128138	19.8614	H	0.505298	0.0133793	0.481323	G	0.408145	0.116371	0.00259183	0.0133484	0.00489855	0.137027	0.174824	0.142795	-74.9044	-27.2693	0.00193233
Q2FDP9	Q	196	0.131506	29.5888	E	0.000857084	0.859576	0.139567	E	0.00072347	0.000255496	5.77e-05	0.0139411	0.855699	0.0162599	0.00416943	0.108894	-112.414	132.674	0.00155784
Q2FDP9	D	194	0.131869	25.4507	C	0.0110562	0.213186	0.775758	C	0.00995812	0.00269496	0.000170576	0.0232823	0.190408	0.186904	0.0409517	0.54563	-89.1038	111.186	0.00151183
Q2FDP9	I	535	0.134002	26.3983	H	0.995408	2.79e-05	0.00456393	H	0.00292516	0.987487	0.00580916	1.07e-05	6.92e-06	0.000132756	0.00307321	0.00055498	-66.1016	-40.5968	0.001108
Q2FDP9	E	299	0.134025	29.8877	C	0.00240564	0.340173	0.657421	C	0.00258274	0.000666871	0.000160788	0.218266	0.199002	0.147617	0.0514974	0.380208	-116.285	139.228	0.00035908
Q2FDP9	G	157	0.137092	14.2575	C	0.00328472	0.11164	0.885075	C	0.0023207	0.000771308	8.23e-05	0.031027	0.074598	0.128639	0.0123821	0.75018	-129.945	175.756	0.00433876
Q2FDP9	E	425	0.13758	30.6804	H	0.998671	1.51e-05	0.00131401	H	0.000415082	0.996825	0.00165558	1.98e-06	5.89e-06	3.82e-05	0.000638468	0.000420307	-66.6765	-41.4999	0.000412436
Q2FDP9	I	50	0.13793	27.1722	C	0.398153	0.10294	0.498907	G	0.327511	0.14625	0.00341402	0.0176126	0.0736502	0.0796843	0.060666	0.291212	-88.3345	53.8391	0.0265139
Q2FDP9	S	315	0.141734	21.9687	C	0.00354228	0.300341	0.696116	C	0.00236043	0.000710226	4.4e-05	0.0634525	0.200279	0.0323567	0.00831212	0.692485	-92.9909	142.786	0.0107316
Q2FDP9	P	390	0.142303	22.6261	E	0.000621104	0.511882	0.487497	E	0.000692403	8.9e-05	1.39e-05	0.0163764	0.502863	0.0503911	0.00708446	0.42249	-68.6696	140.261	0.00042802
Q2FDP9	T	136	0.142582	24.5242	C	0.0246341	0.113808	0.861558	C	0.016282	0.0115815	0.000934677	0.0961504	0.056682	0.334686	0.102313	0.381371	-108.838	137.086	0.00550765
Q2FDP9	P	53	0.144704	23.008	C	0.25904	0.0665894	0.674371	C	0.280701	0.0856851	0.00284866	0.0147126	0.0425035	0.0694946	0.161312	0.342743	-69.0813	18.9192	0.0284107
Q2FDP9	V	456	0.146899	25.5604	C	0.0327451	0.011675	0.95558	C	0.0258794	0.00988629	7.4e-05	0.0210304	0.00645573	0.157273	0.0487122	0.73069	-81.2058	124.827	0.00416067
Q2FDP9	S	94	0.147606	22.8789	H	0.786454	0.00349227	0.210053	G	0.651954	0.161111	0.00177536	0.00192641	0.00136565	0.0393882	0.100729	0.041749	-69.6087	-19.6046	0.00213803
Q2FDP9	A	441	0.147945	19.0849	H	0.631942	0.00113315	0.366925	G	0.57796	0.111754	0.000208297	0.000225027	0.000217931	0.00996316	0.283411	0.016261	-67.0264	-23.9841	0.00287984
Q2FDP9	S	166	0.148307	22.9876	H	0.998578	6.39e-05	0.00135768	H	0.000383699	0.997797	0.000755096	4.62e-06	3.07e-05	4.47e-05	0.000426784	0.000557099	-64.1904	-42.509	0.000648982
Q2FDP9	P	360	0.148742	23.65	C	0.000550832	0.00721726	0.992232	C	0.000459141	9.6e-05	3.43e-06	0.00276803	0.00526199	0.18414	0.0205501	0.786721	-70.3581	147.603	0.000799883
Q2FDP9	R	25	0.149861	41.062	H	0.993911	0.000145104	0.00594421	H	0.00704016	0.979498	0.00763568	4.84e-05	4.83e-05	0.000231726	0.00455904	0.000939022	-64.6836	-39.6542	0.000510567
Q2FDP9	D	66	0.149978	28.9457	C	0.00919395	0.482801	0.508005	C	0.00875473	0.00337087	0.000239175	0.15495	0.311757	0.0440905	0.0276875	0.44915	-111.192	119.185	0.00267325
Q2FDP9	T	179	0.150325	25.8559	C	0.000316656	0.135527	0.864156	C	0.000228357	8.5e-05	1.78e-05	0.0796695	0.0753705	0.13282	0.0028122	0.708996	-124.442	147.431	0.00349152
Q2FDP9	P	452	0.151209	24.0422	C	0.00209254	0.231303	0.766604	C	0.00233859	0.000532443	0.000114464	0.0267144	0.173979	0.171382	0.0326695	0.59227	-69.8842	144.227	0.00294654
Q2FDP9	G	92	0.152903	15.9019	C	0.108865	0.0478928	0.843242	C	0.0648764	0.0394553	0.00219364	0.0513976	0.0230227	0.231639	0.106382	0.481033	109.996	-170.658	0.00289264
Q2FDP9	V	82	0.156021	27.1477	E	0.000343766	0.519195	0.480461	E	0.000317227	6.56e-05	4.73e-06	0.0151827	0.495841	0.013771	0.00161516	0.473203	-102.741	133.061	0.00379328
Q2FDP9	R	207	0.157521	43.1607	H	0.989114	0.000378652	0.0105073	H	0.1872	0.705978	0.0852269	0.000558303	0.000165598	0.00109861	0.0180576	0.00171508	-66.2195	-35.8095	0.00165383
Q2FDP9	S	395	0.160949	24.9471	C	0.0747955	0.0866893	0.838515	C	0.090473	0.0162303	0.000211673	0.0203796	0.0668916	0.145815	0.120096	0.539902	-91.7375	130.371	0.0103642
Q2FDP9	F	445	0.162064	38.8953	H	0.751464	0.0151334	0.233403	G	0.588615	0.164566	0.00455471	0.00223823	0.00499254	0.0214171	0.193594	0.0200215	-97.9924	-5.11893	0.00292796
Q2FDP9	S	403	0.164306	25.4674	C	0.000474282	0.0440215	0.955504	C	0.000236411	9.91e-05	5.71e-06	0.0165787	0.0257692	0.264996	0.00337834	0.688936	-109.24	155.864	0.00499354
Q2FDP9	W	465	0.166024	47.3168	H	0.998486	2.77e-05	0.0014867	H	0.000428823	0.995481	0.00278245	3.58e-06	1.51e-05	6.41e-05	0.000653001	0.000572453	-62.8327	-44.1379	0.00102483
Q2FDP9	G	397	0.167426	17.4123	C	0.00114485	0.394085	0.60477	E	0.00138389	0.000219845	6.35e-05	0.00503524	0.491462	0.119955	0.0353394	0.346541	122.698	-175.019	0.0043766
Q2FDP9	Q	439	0.169136	38.0556	C	0.00219054	0.000440444	0.997369	S	0.000306694	0.00151162	6.94e-06	0.000582995	0.000168948	0.540673	0.00248157	0.454268	-78.7416	137.999	0.00205076
Q2FDP9	D	487	0.171106	33.0235	C	0.00161581	0.00933574	0.989048	C	0.00148821	0.000261914	3e-06	0.00765646	0.00423624	0.222098	0.00494529	0.75931	-81.7339	122.901	0.00299644
Q2FDP9	L	542	0.171381	34.4476	C	0.000805442	0.00525298	0.993942	C	0.000397407	0.000118573	3.59e-06	0.0117924	0.00163707	0.19045	0.00722241	0.788378	-87.7005	143.753	0.00287183
Q2FDP9	P	406	0.171857	27.3253	C	0.0207712	0.00521445	0.974014	T	0.0253744	0.00146264	3.64e-05	0.000746084	0.00129179	0.0734684	0.844375	0.0532457	-68.021	-14.7192	0.0071269
Q2FDP9	P	514	0.17204	27.3543	C	0.000357944	0.00171527	0.997927	S	0.00028174	6.79e-05	7.3e-06	0.00127055	0.000938342	0.476835	0.0563483	0.464251	-69.8313	-2.67104	0.000574304
Q2FDP9	Y	176	0.173838	45.7193	C	0.00013343	0.00307346	0.996793	C	2.1e-05	3.58e-05	9.06e-07	0.00117739	0.00129316	0.0477186	0.000616884	0.949136	-83.9051	133.35	0.00349004
Q2FDP9	R	146	0.17632	48.3117	C	0.138702	0.102338	0.75896	C	0.0869844	0.0557456	0.0011812	0.111511	0.0441343	0.162318	0.14756	0.390565	-92.8586	92.9073	0.0114848
Q2FDP9	A	39	0.177087	22.8443	C	0.000403622	0.0186108	0.980986	C	0.000248014	0.000114345	3.65e-06	0.00133395	0.0180769	0.380444	0.029803	0.569976	-86.1466	17.3544	0.00158388
Q2FDP9	A	55	0.183269	23.6417	C	0.405527	0.021176	0.573297	G	0.5062	0.0760377	0.001364	0.00695174	0.0103448	0.0595915	0.149011	0.190499	-75.0215	3.77234	0.0283441
Q2FDP9	S	393	0.185103	28.691	C	0.0373055	0.0295458	0.933149	C	0.0376948	0.0061115	8.18e-05	0.016885	0.0155675	0.067087	0.0233222	0.83325	-79.6959	147.979	0.00654638
Q2FDP9	V	357	0.190165	33.0887	C	0.00239644	0.00709269	0.990511	C	0.00137628	0.000470466	6.64e-06	0.00443951	0.00345111	0.40978	0.00681891	0.573657	-93.2213	136.322	0.00519862
Q2FDP9	G	40	0.195089	20.2892	C	0.00404842	0.0408538	0.955098	S	0.00131824	0.00111487	0.000107506	0.0184432	0.0153087	0.606536	0.0228083	0.334363	150.906	-168.899	0.00612661
Q2FDP9	P	59	0.195907	31.1492	C	0.229815	0.0177245	0.75246	C	0.245124	0.0633797	0.00183204	0.00690344	0.00900236	0.0818166	0.259731	0.33221	-69.581	-2.26655	0.0361658
Q2FDP9	G	329	0.197143	20.5029	H	0.990875	0.000329979	0.00879511	H	0.00744348	0.966226	0.0137481	0.000152371	0.000269487	0.00115222	0.00354164	0.00746718	-63.6902	-42.1564	0.00776213
Q2FDP9	E	222	0.197205	43.9766	E	0.000396983	0.977584	0.0220188	E	0.000182572	0.000153064	1.98e-05	0.00277006	0.971746	0.000860302	0.000333412	0.0239348	-113.96	114.383	0.000969539
Q2FDP9	Q	331	0.197718	44.4866	H	0.988451	0.000543502	0.0110052	H	0.00449398	0.955576	0.026745	0.000160811	0.000380911	0.000942042	0.00674365	0.00495748	-66.0332	-42.716	0.0068188
Q2FDP9	H	198	0.198428	44.4479	E	0.000839992	0.913113	0.0860473	E	0.0017952	0.000235762	9.41e-05	0.045561	0.869991	0.00877521	0.02069	0.0528579	-125.331	127.823	0.00259715
Q2FDP9	P	106	0.203094	32.2919	H	0.896717	0.000421608	0.102862	H	0.259028	0.589221	0.00092665	0.000203648	0.000202687	0.0143588	0.111073	0.0249868	-59.9442	-31.1673	0.000657812
Q2FDP9	P	287	0.203651	32.3804	C	0.000678894	0.349761	0.64956	C	0.000345479	8.45e-05	4.52e-06	0.0190693	0.249178	0.0131946	0.0031313	0.714992	-67.9399	137.11	0.00188227
Q2FDP9	V	371	0.204519	35.5862	C	0.023641	0.312933	0.663426	C	0.0228308	0.00738565	0.000196738	0.0382679	0.275767	0.144307	0.0278946	0.483351	-110.355	132.745	0.0099509
Q2FDP9	A	54	0.2059	26.561	C	0.232732	0.0470465	0.720222	C	0.28072	0.0727683	0.00209042	0.0162607	0.0288434	0.0942364	0.214002	0.291079	-83.5979	2.45449	0.0368384
Q2FDP9	K	32	0.206127	48.6459	C	0.000473718	0.00511481	0.994412	S	0.000314068	0.000101359	1.2e-06	0.000591091	0.00377065	0.572552	0.00665471	0.416015	-86.9661	139.823	0.00181812
Q2FDP9	F	226	0.208659	50.0782	E	0.000274224	0.754043	0.245683	E	0.000121133	8.62e-05	9.61e-06	0.0491078	0.666073	0.009366	0.00120633	0.274029	-92.6	126.445	0.00235853
Q2FDP9	N	218	0.208871	40.7299	C	0.00102123	0.000743188	0.998236	T	0.00125932	9.79e-05	7.98e-07	7.04e-05	0.000277263	0.287282	0.681289	0.0297231	-97.5485	2.16372	0.000296668
Q2FDP9	E	471	0.213144	47.531	C	0.0295034	0.360544	0.609952	C	0.00548379	0.0144316	0.00615017	0.0464216	0.25855	0.234292	0.0358521	0.398819	-122.244	152.88	0.00264955
Q2FDP9	F	279	0.215102	51.6246	H	0.99722	9.73e-05	0.00268273	H	0.00889366	0.986817	0.000734658	1.56e-05	9.79e-05	0.000134595	0.00165599	0.0016511	-65.1373	-42.2785	0.00277847
Q2FDP9	A	370	0.216448	27.9218	C	0.0357507	0.307959	0.65629	C	0.0340505	0.00792764	0.00017065	0.0284382	0.258919	0.109586	0.0205602	0.540348	-101.583	131.716	0.00560257
Q2FDP9	V	289	0.216704	37.7064	E	0.000443508	0.757154	0.242402	E	0.000339592	0.000141205	4.51e-05	0.0280616	0.739136	0.0603676	0.00157677	0.170332	-127.469	133.198	0.00138648
Q2FDP9	I	68	0.217707	42.8884	C	0.00842796	0.0995639	0.892008	T	0.0123492	0.00130936	0.000171143	0.00649952	0.0808475	0.210703	0.500258	0.187862	75.4811	29.0152	0.00141282
Q2FDP9	P	494	0.21786	34.6397	C	0.0105437	0.000533316	0.988923	T	0.00693634	0.000145481	1.48e-06	1.51e-05	1.82e-05	0.00439246	0.987063	0.00142769	-57.9468	-27.848	0.000291052
Q2FDP9	D	122	0.220882	42.6303	C	0.00322046	0.227284	0.769495	C	0.000601811	0.000694396	0.000116077	0.288733	0.0520848	0.0396529	0.00275516	0.615362	-120.688	149.511	0.0024201
Q2FDP9	T	223	0.222401	38.2529	C	0.00148189	0.288735	0.709783	C	0.00327405	0.000652644	5.53e-05	0.013091	0.346321	0.0840178	0.15703	0.395558	-98.2178	140.702	0.000837899
Q2FDP9	S	451	0.224132	34.7404	E	0.000499381	0.614744	0.384756	E	0.000503713	0.00017632	4.22e-05	0.0191119	0.592006	0.145974	0.00442995	0.237757	-139.843	130.795	0.000914985
Q2FDP9	M	325	0.225736	50.5648	H	0.700537	0.00478162	0.294681	H	0.0911076	0.550942	0.0110465	0.003716	0.00353172	0.0603834	0.0419091	0.237364	-71.5798	-18.7079	0.0188737
Q2FDP9	M	214	0.229349	51.3742	H	0.611995	0.000746316	0.387259	H	0.134695	0.42063	0.001143	0.000530642	0.000169337	0.0188152	0.400282	0.0237343	-72.0246	-20.0255	0.00159544
Q2FDP9	A	381	0.234041	30.1913	C	0.00623092	0.146492	0.847277	S	0.00612661	0.00104865	8.83e-05	0.0225908	0.112165	0.429283	0.0379647	0.390733	-128.616	148.832	0.00411886
Q2FDP9	R	537	0.234135	64.1529	C	0.214313	0.00016648	0.785521	T	0.00681029	0.259871	0.000366433	0.00011067	1.98e-05	0.011931	0.701365	0.0195257	-85.2566	3.63144	0.00129364
Q2FDP9	K	423	0.242186	57.1559	H	0.997597	4.62e-05	0.00235651	H	0.000875182	0.995983	0.000944724	8.39e-06	2.04e-05	8.6e-05	0.000921551	0.00116088	-63.5574	-40.8066	0.000952242
Q2FDP9	E	428	0.242493	54.076	H	0.999551	7.36e-06	0.000441277	H	0.000193497	0.998862	0.000617349	6.18e-07	2.44e-06	9.96e-06	0.000207815	0.00010591	-63.5754	-41.2538	0.000325684
Q2FDP9	A	174	0.243442	31.404	C	0.180874	5.86e-05	0.819068	T	0.00562559	0.176431	5.99e-05	2.1e-05	6.85e-06	0.00791219	0.803293	0.00665048	-78.861	-0.610099	0.00131831
Q2FDP9	R	216	0.243521	66.7248	C	0.00088556	0.00116383	0.997951	C	0.000353042	0.000395984	3.33e-06	0.00137215	0.00054438	0.294539	0.00727794	0.695514	-78.4659	139.159	0.00297103
Q2FDP9	H	500	0.247352	55.4068	C	0.00234695	0.0285077	0.969145	T	0.00290419	0.000334478	1.59e-05	0.00917851	0.00586736	0.0241948	0.916106	0.0413984	-56.3155	129.45	0.000696576
Q2FDP9	D	469	0.253144	48.8569	H	0.886261	0.00270196	0.111037	H	0.0131528	0.751133	0.131472	0.000408419	0.000787788	0.0122949	0.0794804	0.0112705	-100.092	-20.661	0.00313032
Q2FDP9	H	382	0.255231	57.1718	C	0.00414989	0.187138	0.808713	C	0.0033022	0.000650803	4.78e-05	0.0135237	0.161888	0.15134	0.0240461	0.645202	-94.049	128.062	0.00193129
Q2FDP9	T	220	0.255982	44.0289	E	2.38e-05	0.998308	0.00166811	E	3.67e-06	7.6e-06	8.21e-07	0.00026653	0.998037	3.04e-05	7.27e-06	0.00164681	-109.178	124.301	0.000491387
Q2FDP9	D	29	0.256317	49.4691	C	0.000861919	0.0062319	0.992906	C	0.000214164	0.0004798	1.14e-05	0.00714007	0.00263452	0.151011	0.0127386	0.825771	-100.23	108.656	0.00168364
Q2FDP9	N	354	0.262988	51.2828	C	0.00291795	0.0705928	0.926489	C	0.00137764	0.000531277	1.99e-05	0.0139477	0.0401929	0.0961196	0.0102927	0.837518	-101.607	146.55	0.00160196
Q2FDP9	G	150	0.263637	27.4182	C	0.00238203	0.0765949	0.921023	S	0.00113196	0.000343571	7.73e-05	0.0171715	0.0421892	0.528123	0.00967594	0.401287	124.117	-175.616	0.0043587
Q2FDP9	S	398	0.263654	40.8664	E	0.000470712	0.915527	0.0840021	E	0.000338049	0.00012955	2.97e-05	0.00942523	0.899982	0.00843868	0.000774031	0.0808828	-136.186	148.334	0.00362162
Q2FDP9	I	547	0.264967	52.1985	C	0.130239	0.0457902	0.823971	C	0.0735852	0.0472874	0.000554915	0.0263738	0.0250904	0.158694	0.0702299	0.598184	-90.5827	118.266	0.0277191
Q2FDP9	T	238	0.269252	46.3113	E	7.47e-05	0.985826	0.014099	E	6.06e-06	1.7e-05	1.42e-06	2.62e-05	0.989359	0.00279418	0.000115157	0.00768144	-105.371	-20.6766	0.000824483
Q2FDP9	H	231	0.270033	60.4874	E	0.000155025	0.993053	0.00679196	E	3.1e-05	4.52e-05	5.22e-06	0.000171755	0.993493	0.000287176	9.28e-05	0.00587341	-107.236	121.161	0.00225789
Q2FDP9	G	447	0.271481	28.234	C	0.00270316	0.361086	0.636211	C	0.00159065	0.00106791	0.000259669	0.0168351	0.33921	0.13415	0.0261398	0.480746	-175.646	-177.678	0.0021169
Q2FDP9	Y	549	0.272351	71.6283	C	0.309881	0.0594607	0.630659	C	0.179374	0.123439	0.00237853	0.0286015	0.036967	0.0858988	0.154474	0.388868	-85.689	-4.21706	0.0575256
Q2FDP9	H	249	0.27451	61.4902	E	0.000113853	0.988192	0.011694	E	2.8e-05	2.14e-05	1.55e-06	0.000116268	0.98986	0.000265035	7.63e-05	0.00963146	-125.438	137.656	0.00183119
Q2FDP9	Y	359	0.275705	72.5105	C	0.000388735	0.00484488	0.994766	S	0.000218939	6.78e-05	2.69e-06	0.00277301	0.00171482	0.719736	0.00902769	0.266459	-110.408	139.654	0.00134714
Q2FDP9	A	159	0.277342	35.7772	C	0.0759445	0.0335647	0.890491	C	0.0962173	0.0207033	0.000179965	0.0153758	0.0245481	0.183913	0.194008	0.465055	-80.8088	124.034	0.00766405
Q2FDP9	E	188	0.277792	61.9477	C	0.00545857	0.0554257	0.939116	S	0.0031891	0.0018943	8.51e-05	0.00860424	0.0411547	0.441536	0.109905	0.393631	-94.3888	-7.50194	0.000772429
Q2FDP9	F	185	0.280262	67.263	C	0.0897365	0.031213	0.879051	T	0.08316	0.019716	0.00146187	0.0156619	0.016419	0.299409	0.325934	0.238239	-76.6719	-11.1334	0.00281715
Q2FDP9	P	318	0.28045	44.5915	C	0.0679337	0.114783	0.817283	C	0.0449989	0.0232832	0.000699185	0.0460535	0.0755625	0.0854589	0.0725231	0.651421	-69.0323	131.186	0.0236445
Q2FDP9	L	56	0.28199	56.6799	H	0.551896	0.0171377	0.430966	G	0.653072	0.0792951	0.00182784	0.00435368	0.00619477	0.0507385	0.119194	0.0853245	-78.0296	-6.32266	0.0306293
Q2FDP9	Q	317	0.285821	64.3097	C	0.013951	0.111602	0.874447	C	0.0122679	0.00529134	0.000255509	0.0395893	0.0867627	0.299089	0.0616988	0.495046	-108.974	111.818	0.0161266
Q2FDP9	K	131	0.287978	67.9627	H	0.96391	0.000257901	0.0358317	H	0.0195659	0.93921	0.00979492	0.000251131	7.67e-05	0.00135101	0.0253396	0.00441061	-66.128	-35.7142	0.00121495
Q2FDP9	P	544	0.288328	45.8442	C	0.00960695	0.00268507	0.987708	C	0.00633973	0.00163776	1.58e-05	0.00280093	0.00105324	0.068972	0.0375739	0.881607	-66.805	147.607	0.00895412
Q2FDP9	D	9	0.289606	55.894	C	0.000215495	0.414207	0.585578	S	4.4e-05	1.41e-05	1.61e-06	6.26e-05	0.326534	0.591798	0.00240028	0.0791451	-79.4844	-28.5014	0.000769085
Q2FDP9	Y	550	0.291394	76.6365	C	0.313554	0.0706179	0.615828	C	0.183365	0.132665	0.00230942	0.0338292	0.0424483	0.0907376	0.155044	0.359602	-87.08	3.60622	0.0796446
Q2FDP9	K	244	0.29295	69.1362	E	0.000380291	0.967455	0.0321644	E	0.000447496	9.07e-05	3.36e-05	0.00336629	0.97026	0.00231448	0.00222449	0.0212628	-131.379	120.314	0.0102566
Q2FDP9	S	277	0.295472	45.7981	H	0.988933	8.72e-05	0.0109797	H	0.016109	0.970254	0.000242275	3.54e-05	4.81e-05	0.00121616	0.00783768	0.00425699	-57.0009	-36.867	0.00132112
Q2FDP9	S	319	0.295982	45.8773	C	0.0963928	0.117303	0.786305	C	0.0695194	0.037076	0.00108164	0.0656167	0.0757191	0.0795204	0.096996	0.574471	-91.0732	96.6548	0.0319756
Q2FDP9	F	145	0.297481	71.3954	C	0.339478	0.0101849	0.650337	T	0.30451	0.0747195	0.00111507	0.00546676	0.00453264	0.127993	0.350372	0.131292	-91.9911	-2.53957	0.0132172
Q2FDP9	N	504	0.300107	58.5209	C	0.00319072	0.052171	0.944638	S	0.00359326	0.000159629	5e-05	0.0034288	0.0309647	0.55747	0.337561	0.0667734	68.1804	33.7659	0.00286669
Q2FDP9	P	484	0.300249	47.7397	C	0.00115293	0.0585897	0.940257	C	0.00100596	0.000189193	6.28e-06	0.0501418	0.0291222	0.0227656	0.0169333	0.879836	-62.926	146.555	0.00151404
Q2FDP9	M	57	0.301302	67.4916	H	0.494377	0.0118566	0.493766	G	0.574938	0.0945371	0.00225503	0.00376436	0.00460553	0.0558647	0.147399	0.116636	-83.5611	-2.00616	0.0331778
Q2FDP9	Y	44	0.304209	80.0069	C	0.219431	0.0166126	0.763957	C	0.182672	0.0617211	0.000734484	0.0187032	0.00758559	0.117961	0.185413	0.42521	-87.7422	20.8349	0.00732726
Q2FDP9	Y	373	0.305363	80.3105	C	0.0251978	0.214657	0.760145	C	0.0254552	0.0106068	0.000510614	0.0585417	0.16838	0.15972	0.116345	0.460441	-103.728	113.358	0.0166621
Q2FDP9	T	228	0.307788	52.9395	E	0.000178615	0.977142	0.022679	E	1.6e-05	2.87e-05	7.75e-06	1.86e-05	0.983774	0.00587107	0.000291667	0.00999183	-99.6764	-29.8255	0.000820955
Q2FDP9	T	120	0.309529	53.2391	C	0.0217979	0.00248212	0.97572	T	0.0288091	0.00411391	3.19e-05	0.00101052	0.000925783	0.267778	0.614262	0.0830679	-101.717	-8.30851	0.00111932
Q2FDP9	S	70	0.309536	47.9781	E	0.000307197	0.925617	0.0740759	E	0.000177721	0.000101433	1.17e-05	0.0688731	0.827649	0.00217754	0.000748754	0.100261	-101.776	134.99	0.00178056
Q2FDP9	E	28	0.311623	69.4919	C	0.0622754	0.00204488	0.93568	T	0.0133342	0.0543048	0.000299117	0.00171402	0.000621234	0.130443	0.737484	0.0618	-75.9117	-14.0971	0.000671471
Q2FDP9	N	415	0.313163	61.0668	C	0.102557	0.0255537	0.87189	T	0.162838	0.00954633	0.000992242	0.00775006	0.00931495	0.0876913	0.608385	0.113482	41.7897	31.9279	0.00204517
Q2FDP9	F	58	0.316714	76.0114	C	0.327397	0.0221666	0.650437	G	0.313411	0.118577	0.00456919	0.0181523	0.00950732	0.148446	0.128567	0.25877	-101.254	63.6413	0.0398256
Q2FDP9	R	431	0.317482	86.9901	H	0.999218	2.18e-05	0.000760367	H	0.000203929	0.998266	0.00100544	1.79e-06	8.3e-06	2.05e-05	0.000254738	0.000239497	-64.0966	-42.4649	0.000453272
Q2FDP9	M	107	0.318451	71.3331	H	0.944738	0.000160996	0.0551013	H	0.303422	0.602304	0.00171863	0.000240148	7.66e-05	0.00478647	0.0786548	0.00879821	-66.3056	-30.5945	0.000886064
Q2FDP9	V	172	0.318531	55.4244	H	0.992483	7.89e-05	0.00743772	H	0.00321073	0.990297	0.00145325	3.03e-05	2.34e-05	0.00019774	0.00332477	0.0014625	-63.8702	-40.5604	0.00158741
Q2FDP9	E	74	0.320407	71.4508	C	0.000521355	0.0650847	0.934394	C	0.000765044	0.000110984	5.88e-06	0.0328124	0.0459445	0.269237	0.0109033	0.640221	-107.213	125.459	0.00871637
Q2FDP9	D	47	0.320951	61.9434	H	0.581605	0.00792723	0.410468	G	0.459771	0.170687	0.00244765	0.00451567	0.00465232	0.0761366	0.0755481	0.206241	-83.9051	12.3511	0.0166281
Q2FDP9	K	283	0.321115	75.7831	C	0.305438	0.000327058	0.694235	T	0.0233408	0.234181	0.000924147	8.67e-05	4.63e-05	0.0210109	0.710254	0.0101554	-98.8591	1.07894	0.00313116
Q2FDP9	P	128	0.324593	51.6103	H	0.996335	4.05e-05	0.0036241	H	0.0389597	0.954205	0.00174287	1.11e-05	1.7e-05	0.000263802	0.00401995	0.000780759	-62.5426	-34.6428	0.000908716
Q2FDP9	G	448	0.324887	33.7882	E	0.00228284	0.660469	0.337248	E	0.00121244	0.000580214	8.62e-05	0.014543	0.620231	0.0462159	0.00711797	0.310014	-115.71	157.55	0.00127922
Q2FDP9	R	156	0.326851	89.5573	C	0.00221835	0.325737	0.672045	C	0.00156174	0.000632604	5.02e-05	0.0753152	0.228105	0.0702756	0.0105255	0.613534	-94.0565	134.212	0.00240443
Q2FDP9	A	379	0.32711	42.1971	C	0.00399589	0.1078	0.888205	C	0.00407583	0.000866739	4.1e-05	0.0260358	0.0831031	0.0946219	0.0263582	0.764897	-86.7462	138.962	0.0293282
Q2FDP9	I	450	0.329673	64.9455	E	0.00288114	0.759636	0.237483	E	0.00145962	0.00105499	0.000236428	0.0139559	0.725303	0.104875	0.0103378	0.142777	-106.935	1.07253	0.00089232
Q2FDP9	R	80	0.333692	91.4315	E	0.000342694	0.624277	0.37538	E	0.000330028	9.38e-05	6.51e-06	0.102009	0.478017	0.0277305	0.00346661	0.388346	-97.8375	140.224	0.0138675
Q2FDP9	S	60	0.337679	52.3403	C	0.145235	0.0235084	0.831257	T	0.126291	0.0579534	0.00069974	0.0211052	0.00954771	0.0988889	0.48816	0.197353	-88.1173	19.1329	0.0448564
Q2FDP9	E	229	0.338462	75.4771	E	6.05e-05	0.998199	0.00174062	E	2.07e-05	1.54e-05	5.59e-06	0.000165112	0.998106	0.000391125	3.84e-05	0.00125763	-149.829	141.238	0.0015773
Q2FDP9	T	335	0.339693	58.4272	H	0.715241	0.000669198	0.28409	H	0.0138033	0.75794	0.0136248	0.000276508	0.000161802	0.0259849	0.166769	0.0214393	-99.4784	-14.9517	0.00720667
Q2FDP9	T	419	0.340628	58.588	C	0.00421454	0.000631229	0.995154	S	0.000253074	0.00200045	4.59e-06	0.000617358	0.000168128	0.761665	0.00211464	0.233177	-108.435	152.371	0.000378022
Q2FDP9	D	459	0.342247	66.0538	H	0.994805	2.8e-05	0.00516657	H	0.00271641	0.993051	0.000108496	2.01e-05	6.97e-06	0.000743861	0.00173124	0.00162211	-60.5509	-38.9492	0.00278662
Q2FDP9	N	62	0.345416	67.3561	C	0.00628644	0.105561	0.888153	C	0.00391301	0.00180857	9.09e-05	0.0415395	0.04945	0.142008	0.01518	0.74601	-101.58	115.532	0.0336634
Q2FDP9	S	42	0.348119	53.9584	C	0.12218	0.0325576	0.845263	C	0.120554	0.0283723	0.000202173	0.0261298	0.0154243	0.115388	0.144679	0.54925	-81.7316	135.762	0.0104763
Q2FDP9	Y	137	0.35028	92.1236	C	0.0519493	0.143334	0.804717	C	0.0276596	0.0217056	0.00166389	0.116698	0.0730068	0.192467	0.140132	0.426668	-95.4677	61.6022	0.0208779
Q2FDP9	N	446	0.350704	68.3873	E	0.130517	0.486399	0.383084	E	0.0481374	0.0944971	0.00599533	0.151681	0.286476	0.0884622	0.110695	0.214057	-113.481	84.4097	0.00241737
Q2FDP9	P	212	0.350793	55.7761	H	0.955205	0.000414745	0.0443801	H	0.392433	0.537384	0.00284662	9.02e-05	0.000213872	0.00295415	0.0561798	0.00789793	-62.0769	-29.8577	0.00231135
Q2FDP9	R	201	0.351714	96.3696	E	0.000110128	0.985295	0.0145952	E	0.00020302	4.26e-05	8.96e-06	0.0332164	0.952855	0.00245723	0.00174625	0.00947089	-118.154	137.335	0.00156102
Q2FDP9	R	467	0.353229	96.7847	H	0.988822	0.000524196	0.0106542	H	0.00413012	0.958044	0.0267144	0.000101731	0.00020042	0.000505636	0.00810743	0.00219672	-65.8404	-38.032	0.00241548
Q2FDP9	G	111	0.354701	36.8889	H	0.956976	0.000151556	0.0428721	H	0.0223564	0.930631	0.0129144	0.000100872	7.82e-05	0.00264127	0.0209924	0.0102858	-63.6122	-37.3654	0.00313095
Q2FDP9	G	200	0.355643	36.9869	C	0.00992952	0.0212844	0.968786	T	0.00431302	0.000220237	5.66e-05	0.000183925	0.00302953	0.024521	0.96219	0.00548522	84.1741	-1.55397	0.00468268
Q2FDP9	D	72	0.357174	68.9345	C	0.000675059	0.282979	0.716346	C	0.000462468	0.000171821	1.16e-05	0.0185608	0.277112	0.122331	0.00553802	0.575813	-100.232	140.694	0.00450298
Q2FDP9	K	243	0.35852	84.6108	E	5.44e-05	0.992838	0.00710729	E	3.33e-05	1.74e-05	3.63e-06	0.000438271	0.993841	0.000303777	0.000144831	0.00521745	-105.363	125.732	0.00554625
Q2FDP9	Q	51	0.360792	81.1783	C	0.183369	0.14321	0.673421	C	0.135474	0.0897252	0.00310121	0.0496563	0.102215	0.11874	0.0727102	0.428378	-101.367	35.0528	0.0140499
Q2FDP9	K	498	0.364464	86.0134	E	0.000177232	0.604385	0.395438	B	7.01e-05	3.23e-05	1.19e-05	0.427833	0.20779	0.00707942	0.00110366	0.35608	-94.0225	138.93	0.0018162
Q2FDP9	R	515	0.367746	100.762	C	0.000977697	0.0294554	0.969567	S	0.00057717	0.000173174	2.11e-05	0.0364462	0.0114017	0.498772	0.0238124	0.428797	-110.721	137.488	0.00150113
Q2FDP9	L	320	0.373302	75.0338	C	0.106384	0.0236558	0.86996	C	0.0658728	0.0547907	0.000774546	0.00840063	0.0184178	0.257678	0.192926	0.401139	-86.3849	-3.4985	0.0337826
Q2FDP9	Y	392	0.373465	98.2214	C	0.00529069	0.0346925	0.960017	C	0.00536404	0.000988422	6.32e-05	0.0286085	0.021138	0.268917	0.0247887	0.650132	-114.372	131.541	0.00268708
Q2FDP9	T	496	0.373753	64.2855	C	0.0194743	0.000756767	0.979769	T	0.00726634	0.00103234	1.16e-05	4.72e-05	4.19e-05	0.011975	0.977083	0.00254266	-109.608	-10.0535	0.000357873
Q2FDP9	E	296	0.377589	84.2023	E	0.00688588	0.626942	0.366172	E	0.00815232	0.00204703	0.000561367	0.215857	0.411613	0.172738	0.0457554	0.143276	-121.666	150.244	0.000692082
Q2FDP9	R	324	0.378637	103.747	H	0.690678	0.00559502	0.303727	G	0.342105	0.330172	0.010738	0.00286353	0.00336786	0.0301195	0.196495	0.0841388	-87.7781	-14.1706	0.0265951
Q2FDP9	R	372	0.379649	104.024	C	0.016437	0.303388	0.680175	C	0.012329	0.00575757	0.000439511	0.0630896	0.23917	0.132522	0.0312963	0.515396	-106.119	126.886	0.022431
Q2FDP9	A	378	0.383205	49.4335	C	0.00614602	0.165957	0.827897	C	0.00458424	0.00147242	8.63e-05	0.0630926	0.0986825	0.0633496	0.0249955	0.743737	-82.1055	134.361	0.0499765
Q2FDP9	R	539	0.387385	106.144	C	0.00011663	0.000347958	0.999535	C	1.28e-05	4.02e-05	1.95e-06	0.000425823	0.000114504	0.234378	0.00086032	0.764167	-93.1446	151.538	0.00473267
Q2FDP9	A	83	0.387981	50.0496	C	0.000956022	0.322532	0.676512	C	0.000882033	0.000213537	2.14e-05	0.0144533	0.349426	0.0809842	0.013784	0.540236	-76.9829	126.15	0.00256933
Q2FDP9	G	138	0.389211	40.478	C	0.0411753	0.0742676	0.884557	C	0.0326112	0.0096152	0.00166409	0.0403126	0.0387943	0.320113	0.175988	0.380901	101.82	-178.13	0.0335766
Q2FDP9	R	396	0.394146	107.996	C	0.0155784	0.442166	0.542256	E	0.0139264	0.00646212	0.000226854	0.0602617	0.385845	0.119923	0.0429775	0.370378	-124.42	140.168	0.00432738
Q2FDP9	S	411	0.4045	62.6975	C	0.000770998	0.373184	0.626045	C	0.000358572	9.08e-05	1.17e-05	0.0304378	0.259251	0.0492705	0.00181139	0.658768	-101.494	137.071	0.00298868
Q2FDP9	D	276	0.404858	78.1375	C	0.00215738	0.0481555	0.949687	C	0.000261506	0.000895877	6.65e-06	0.00528157	0.0310361	0.022226	0.00242615	0.937866	-70.8039	126.779	0.00183095
Q2FDP9	T	337	0.406008	69.8334	C	0.0076207	0.0782028	0.914177	C	0.00220624	0.00354467	0.000956232	0.0227916	0.0519185	0.261316	0.0440824	0.613184	-111.718	119.391	0.00547145
Q2FDP9	V	554	0.406485	70.7284	C	0.0666214	0.0763576	0.857021	C	0.0340068	0.0341926	0.000808328	0.0358905	0.0501645	0.116169	0.0636824	0.665086	-91.398	111.264	0.24027
Q2FDP9	K	400	0.408827	96.4831	E	0.000308107	0.96434	0.0353517	E	0.000129586	8.74e-05	1.5e-05	0.00485493	0.954872	0.00137291	0.000234631	0.0384338	-115.38	134.299	0.00415326
Q2FDP9	A	140	0.411905	53.1358	C	0.045003	0.0137724	0.941225	C	0.0384926	0.0115808	0.000173369	0.0106418	0.00663173	0.341252	0.108485	0.482742	-85.6118	136.664	0.0377723
Q2FDP9	K	132	0.412048	97.2433	H	0.846805	0.000158373	0.153037	H	0.0479905	0.793314	0.00688868	0.000115787	4.65e-05	0.0055041	0.137431	0.00870978	-70.447	-29.3097	0.00164063
Q2FDP9	H	148	0.413161	92.548	C	0.0339208	0.0671021	0.898977	S	0.0291226	0.00617662	0.000302066	0.0371356	0.031414	0.432607	0.148761	0.314481	-96.5876	1.66816	0.00489201
Q2FDP9	T	458	0.415167	71.4088	C	0.000888046	0.00610258	0.993009	S	8.39e-05	0.00036392	5e-06	0.00452	0.00148062	0.709226	0.00164141	0.28268	-120.322	164.465	0.00185108
Q2FDP9	E	110	0.415969	92.7611	H	0.963055	0.000278527	0.0366667	H	0.0229104	0.936744	0.00914661	0.000294436	0.000118782	0.00311539	0.0167165	0.0109536	-62.5046	-40.0708	0.00246
Q2FDP9	L	48	0.420155	84.4512	H	0.626217	0.0165734	0.35721	G	0.489195	0.190182	0.00402564	0.00286077	0.010424	0.0750986	0.146699	0.0815147	-72.2015	-24.3589	0.0177119
Q2FDP9	H	125	0.423593	94.8849	H	0.87608	0.000778313	0.123142	G	0.574782	0.240775	0.0113497	0.000419826	0.000201334	0.00430199	0.164273	0.00389704	-87.8655	-18.1015	0.00217366
Q2FDP9	Q	165	0.425492	95.7357	H	0.99711	0.000152032	0.00273759	H	0.000787221	0.995222	0.00139388	2.37e-05	7.83e-05	0.000144597	0.000730225	0.00162008	-63.751	-41.6089	0.00177964
Q2FDP9	H	211	0.429681	96.2486	H	0.904921	0.000610194	0.094469	H	0.194411	0.666235	0.0207711	0.000725144	0.000250073	0.0124656	0.0850326	0.0201096	-59.1167	-41.58	0.00188261
Q2FDP9	F	49	0.429826	103.158	H	0.563639	0.0349786	0.401382	G	0.488872	0.155317	0.00406863	0.00492644	0.0216996	0.0578503	0.166687	0.100578	-90.1582	-4.8048	0.0175476
Q2FDP9	D	405	0.430639	83.1133	C	0.000231817	0.0196102	0.980158	C	0.000151718	4.05e-05	5.13e-06	0.0135202	0.00918532	0.295378	0.0115367	0.670183	-113.435	102.534	0.00676227
Q2FDP9	D	443	0.431036	83.1899	H	0.861655	0.00225465	0.136091	G	0.655744	0.199602	0.00678384	0.0011543	0.000720898	0.0103353	0.108104	0.0175565	-59.6855	-39.0013	0.00252669
Q2FDP9	K	309	0.434911	102.639	E	0.00081338	0.860624	0.138562	E	0.000618504	0.000201782	2.31e-05	0.00692687	0.863259	0.0129499	0.0017888	0.114232	-112.251	133.647	0.00155472
Q2FDP9	K	424	0.435921	102.877	H	0.998304	2.42e-05	0.00167209	H	0.000420717	0.997054	0.00120116	2.52e-06	1.23e-05	5.88e-05	0.00057852	0.000671556	-64.1901	-42.2138	0.000717273
Q2FDP9	D	321	0.439774	84.8764	C	0.0596131	0.0257828	0.914604	C	0.0238955	0.0291573	0.000576817	0.0156566	0.0159909	0.136435	0.0497236	0.728565	-98.3029	98.1169	0.0356855
Q2FDP9	N	435	0.441529	86.0982	H	0.998552	4.7e-05	0.00140113	H	0.000712884	0.994442	0.00355116	5.28e-06	2.08e-05	5.15e-05	0.000907364	0.000309405	-64.3663	-40.8261	0.000881111
Q2FDP9	V	564	0.441619	76.8417	C	0.00895237	0.0861957	0.904852	C	0.00489164	0.00495589	0.00014408	0.016007	0.0647726	0.0432385	0.00811368	0.857877	-99.0488	136.451	0.617883
Q2FDP9	R	288	0.443492	121.517	E	0.00109114	0.737002	0.261907	E	0.000580518	0.000265697	0.000102269	0.0226132	0.707733	0.0720222	0.00351206	0.193171	-104.698	-0.0485421	0.00189854
Q2FDP9	G	553	0.445924	46.3761	C	0.0648904	0.0324249	0.902685	C	0.039855	0.0269261	0.001511	0.011526	0.0241811	0.136618	0.20401	0.555373	74.5244	23.0143	0.146548
Q2FDP9	K	155	0.447576	105.628	C	0.00290611	0.481043	0.516051	C	0.00177475	0.000715895	6.28e-05	0.0307259	0.428228	0.0550785	0.00465231	0.478762	-113.648	138.379	0.00262414
Q2FDP9	L	330	0.449145	90.2781	H	0.991998	0.000471103	0.00753062	H	0.00474556	0.969591	0.0149088	0.000134304	0.000448837	0.000771171	0.00408865	0.00531184	-65.4788	-42.2792	0.00591895
Q2FDP9	E	408	0.449958	100.341	C	0.00761224	0.0104034	0.981984	S	0.00232453	0.000590971	2.17e-05	0.00413032	0.00216003	0.847822	0.00908556	0.133865	-97.9077	144.465	0.00638023
Q2FDP9	E	421	0.450166	100.387	H	0.996063	0.000144037	0.00379327	H	0.00531771	0.989857	0.000220919	2.6e-05	8.71e-05	0.000193817	0.00265066	0.00164671	-65.0175	-41.1796	0.00134519
Q2FDP9	A	139	0.452733	58.4025	C	0.0650087	0.0404785	0.894513	C	0.0471766	0.0178298	0.000714678	0.0246753	0.0196093	0.32696	0.187338	0.375696	-84.9805	18.7643	0.0392618
Q2FDP9	N	254	0.456331	88.9846	C	0.000768026	0.37577	0.623462	S	0.000189246	4.23e-05	5.33e-06	7.61e-05	0.323318	0.557504	0.00380951	0.115055	-87.6345	-20.4704	0.000690713
Q2FDP9	R	236	0.456823	125.169	E	0.000124423	0.926914	0.0729612	E	0.000173415	4.38e-05	5.03e-06	0.023216	0.910607	0.00735009	0.0047482	0.0538569	-122.447	137.972	0.00264967
Q2FDP9	Y	546	0.459664	120.892	C	0.0457168	0.0253339	0.928949	C	0.0304278	0.0100432	0.000270054	0.0219004	0.0116862	0.236148	0.0976291	0.591895	-94.2689	108.622	0.0190432
Q2FDP9	R	413	0.460412	126.153	E	0.000554206	0.670379	0.329066	E	0.000335986	0.00017081	1.91e-05	0.0264036	0.596894	0.00786912	0.00111196	0.367196	-113.694	109.95	0.00472287
Q2FDP9	S	418	0.461387	71.515	C	0.05701	0.00141107	0.941579	T	0.0712305	0.021384	0.00018202	0.00202261	0.000614942	0.240372	0.452691	0.211503	-85.9469	-12.1785	0.000978439
Q2FDP9	F	327	0.465894	111.815	H	0.963042	0.00151581	0.0354426	H	0.0160846	0.934066	0.00619892	0.000513325	0.0013525	0.00379426	0.0152072	0.0227827	-65.7368	-39.8895	0.00911151
Q2FDP9	D	143	0.465994	89.9369	C	0.225313	0.00727962	0.767407	C	0.209082	0.0485464	0.000560572	0.00656538	0.00340303	0.212449	0.11932	0.400073	-79.1859	137.927	0.0357147
Q2FDP9	I	562	0.467285	92.0551	C	0.0451278	0.12128	0.833592	C	0.0218147	0.0235656	0.000409092	0.0222152	0.0912805	0.0452629	0.0248172	0.770635	-93.7967	123.206	0.57138
Q2FDP9	A	561	0.471907	60.876	C	0.0443344	0.05877	0.896896	C	0.0178538	0.0209371	0.00032095	0.0133133	0.040583	0.037846	0.0236859	0.84546	-84.7335	132.89	0.590552
Q2FDP9	P	326	0.47257	75.1386	H	0.916063	0.00320005	0.0807368	H	0.0295708	0.879606	0.00824752	0.000982181	0.00237827	0.00927383	0.026275	0.0436665	-64.355	-37.5004	0.0116144
Q2FDP9	H	552	0.47419	106.219	C	0.13365	0.0345426	0.831808	C	0.0725565	0.064904	0.00168908	0.0162415	0.0229735	0.130409	0.219327	0.471899	-94.5402	67.6627	0.141208
Q2FDP9	P	141	0.474789	75.4914	C	0.0666879	0.00641615	0.926896	C	0.0734401	0.0141146	0.000280952	0.00343743	0.0033927	0.189789	0.349775	0.36577	-69.2008	6.06732	0.0402322
Q2FDP9	K	135	0.476833	112.533	C	0.037317	0.0574691	0.905214	C	0.0255213	0.0140389	0.000894536	0.0341642	0.0412864	0.207123	0.137462	0.53951	-92.0592	17.8835	0.00473982
Q2FDP9	K	153	0.478789	112.994	E	0.00135042	0.563327	0.435323	E	0.000629794	0.000301736	1.63e-05	0.0367111	0.475658	0.0161791	0.00319482	0.467309	-91.1372	131.193	0.00231478
Q2FDP9	R	336	0.486958	133.427	C	0.0128898	0.00247005	0.98464	C	0.00326629	0.00839262	0.00150643	0.00134082	0.00224909	0.176902	0.284815	0.521528	58.7602	32.7679	0.0205736
Q2FDP9	D	252	0.488648	94.309	E	2.98e-05	0.98839	0.0115802	E	1.01e-05	5.91e-06	8.57e-07	0.000511373	0.98807	0.000316335	4.38e-05	0.0110417	-98.3663	124.758	0.00103788
Q2FDP9	R	186	0.488954	133.973	C	0.0461593	0.0543949	0.899446	C	0.047451	0.0148407	0.000617677	0.0693857	0.0345195	0.219826	0.12972	0.48364	-108.47	116.763	0.0030484
Q2FDP9	T	250	0.492303	84.6761	E	4.55e-05	0.995376	0.0045789	E	1.17e-05	1.09e-05	8.16e-07	0.000152401	0.995729	0.000109304	3.38e-05	0.00395221	-114.874	128.47	0.000721887
Q2FDP9	P	180	0.492918	78.3739	C	0.00306609	0.0166051	0.980329	C	0.00320047	0.000988887	3.02e-05	0.00819091	0.0136787	0.353576	0.113025	0.50731	-72.6287	26.1237	0.00412037
Q2FDP9	K	402	0.497056	117.305	C	0.000641247	0.118231	0.881128	C	0.000433866	9.13e-05	1.02e-05	0.00969685	0.0961034	0.0947869	0.00827296	0.790605	-97.7234	50.3665	0.00237694
Q2FDP9	M	489	0.497177	111.368	C	0.00340429	0.000497943	0.996098	T	0.0029424	0.000196878	2.21e-06	8.25e-05	7.38e-05	0.078471	0.908599	0.00963264	-97.9284	-3.9922	0.00107343
Q2FDP9	Y	142	0.499516	131.373	C	0.0855788	0.00766093	0.90676	C	0.08712	0.0188723	0.000241633	0.00808318	0.00338835	0.203917	0.259958	0.418419	-96.816	40.3505	0.0395837
Q2FDP9	I	333	0.500439	98.5866	H	0.978142	0.000267717	0.0215905	H	0.00977917	0.907084	0.0610901	0.000212286	0.00012499	0.00177196	0.0154208	0.00451712	-67.4583	-38.5202	0.00511759
Q2FDP9	S	438	0.504794	78.243	C	0.357075	0.000592775	0.642333	T	0.0275757	0.320332	0.000581575	0.000242087	9.65e-05	0.0142146	0.616262	0.0206959	-87.4589	-6.53699	0.00117828
Q2FDP9	Y	567	0.506425	133.19	C	0.0316022	0.0262248	0.942173	C	0.0151525	0.0134053	0.000183437	0.00874121	0.0166757	0.0246961	0.0335399	0.887606	-85.9708	117.593	0.733832
Q2FDP9	K	6	0.508568	120.022	C	0.00350796	0.0494238	0.947068	C	0.00184824	0.00120758	3.15e-05	0.00499477	0.0347955	0.0357498	0.00572516	0.915647	-90.6552	140.232	0.156707
Q2FDP9	H	555	0.509258	114.074	C	0.0665137	0.073974	0.859512	C	0.0332813	0.0318556	0.000806921	0.0268939	0.0494614	0.0996413	0.0571639	0.700896	-96.4244	119.128	0.332013
Q2FDP9	R	224	0.50963	139.639	C	0.000449392	0.0106789	0.988872	S	0.00073907	7.06e-05	3.73e-05	0.000796963	0.0144959	0.489985	0.298655	0.195221	56.7717	37.1233	0.00271639
Q2FDP9	P	151	0.510345	81.1449	C	0.00194296	0.125229	0.872828	C	0.00166608	0.000382837	3e-05	0.0451551	0.0902385	0.264831	0.0364207	0.561275	-67.8631	138.981	0.00329131
Q2FDP9	P	313	0.51204	81.4144	C	0.00259214	0.0652253	0.932183	C	0.00164648	0.000465256	1.74e-05	0.0297089	0.045192	0.12058	0.0168837	0.785506	-66.5878	137.171	0.00507051
Q2FDP9	D	374	0.513812	99.1658	C	0.0166707	0.0671777	0.916152	T	0.019443	0.00560235	0.00026679	0.0192962	0.0507654	0.199214	0.387611	0.317801	-86.3622	67.2155	0.0318816
Q2FDP9	P	158	0.517439	82.2729	C	0.0298149	0.0725682	0.897617	C	0.0272932	0.00670066	0.000238151	0.0197209	0.0547838	0.221374	0.112052	0.557838	-69.3548	131.014	0.0110316
Q2FDP9	G	61	0.518861	53.9616	C	0.0497433	0.0184231	0.931834	T	0.0423508	0.0142812	0.000607916	0.00724382	0.0113966	0.187761	0.465216	0.271142	76.8909	0.661759	0.0286446
Q2FDP9	P	566	0.520912	82.8249	C	0.0154611	0.0352912	0.949248	C	0.00657073	0.0045823	0.000129896	0.00810502	0.0197226	0.0170397	0.0150051	0.928845	-66.5578	147.797	0.702989
Q2FDP9	R	235	0.521861	142.99	C	0.000923386	0.0019047	0.997172	T	0.000816307	6.03e-05	1.13e-06	1.85e-05	0.000759206	0.0960371	0.887767	0.0145405	-100.402	-1.89411	0.00267337
Q2FDP9	E	312	0.523656	116.775	C	0.000419931	0.0212839	0.978296	S	6.87e-05	1.43e-05	2.14e-06	0.000759419	0.00301814	0.956679	0.00259461	0.0368638	-114.329	146.79	0.00156567
Q2FDP9	E	33	0.52725	117.577	C	0.000397885	0.448321	0.551281	C	0.000145048	6.86e-05	1.12e-06	0.00544071	0.410349	0.0139051	0.00140499	0.568686	-91.4053	123.499	0.000951125
Q2FDP9	R	41	0.528724	144.87	C	0.0789457	0.0258052	0.895249	C	0.0536794	0.0284988	0.000364332	0.0114118	0.0173519	0.310165	0.106061	0.472467	-76.1365	171.667	0.0163549
Q2FDP9	K	178	0.533954	126.013	C	0.00126575	0.183176	0.815558	C	0.000890282	0.000283882	4.23e-05	0.152208	0.0919164	0.0771905	0.0131128	0.664355	-95.5483	132.996	0.00513863
Q2FDP9	D	169	0.538555	103.941	H	0.999329	3.95e-05	0.000631266	H	0.000132541	0.998355	0.0010276	3.22e-06	1.75e-05	1.69e-05	0.000216763	0.000230234	-62.8086	-42.13	0.00132475
Q2FDP9	D	548	0.539712	104.164	C	0.202758	0.053125	0.744117	C	0.109201	0.069269	0.00101161	0.0261229	0.0315266	0.0887215	0.108939	0.565208	-84.4479	68.2562	0.0363719
Q2FDP9	E	461	0.541285	120.707	H	0.99693	6.09e-05	0.00300861	H	0.00153934	0.995137	0.00018106	7.62e-06	4.68e-05	0.000131952	0.00104317	0.00191284	-67.0634	-40.9308	0.00222285
Q2FDP9	P	444	0.544105	86.5126	H	0.773987	0.00260093	0.223412	G	0.758821	0.076562	0.0010423	0.000111161	0.000622679	0.01159	0.144422	0.006829	-67.7986	-19.884	0.00204495
Q2FDP9	I	322	0.544968	107.359	H	0.715432	0.00494559	0.279622	H	0.338718	0.373041	0.00874167	0.00235423	0.00348271	0.0455193	0.160413	0.0677305	-66.7886	-30.6454	0.028454
Q2FDP9	N	394	0.547956	106.851	C	0.142633	0.030013	0.827354	C	0.143543	0.0300422	0.000321171	0.0107854	0.0244686	0.184694	0.128392	0.477753	-83.504	9.72954	0.00485257
Q2FDP9	E	503	0.549189	122.469	C	0.000652829	0.0581581	0.941189	S	0.00242527	0.000148235	1.77e-05	0.0469626	0.0652705	0.300196	0.290161	0.294819	-77.5139	150.092	0.00223892
Q2FDP9	P	541	0.55049	87.5279	C	0.000586301	0.00260314	0.99681	C	0.000240287	6.45e-05	3.14e-06	0.00437353	0.000733035	0.0678716	0.00822427	0.91849	-66.6688	145.002	0.00382752
Q2FDP9	P	162	0.553111	87.9447	H	0.860404	0.00116598	0.13843	H	0.0348845	0.847135	0.000920046	0.000195039	0.000429668	0.0171801	0.0800763	0.019179	-61.5226	-30.7674	0.00283212
Q2FDP9	Q	376	0.554936	124.861	C	0.0119693	0.0713606	0.91667	C	0.0126028	0.00351469	0.000157526	0.0194195	0.0547017	0.320284	0.104329	0.484991	-97.9612	113.194	0.0437947
Q2FDP9	S	7	0.555098	86.0402	E	0.00102463	0.54601	0.452966	C	0.000414447	0.000323762	5.53e-05	0.042523	0.397405	0.0105497	0.00153383	0.547195	-115.759	143.488	0.0367285
Q2FDP9	T	160	0.556561	95.7286	C	0.0314233	0.0641872	0.90439	C	0.0291584	0.00852411	0.000400283	0.0551177	0.0409494	0.156455	0.0901928	0.619202	-100.33	69.6869	0.00660878
Q2FDP9	K	409	0.55745	131.558	C	0.000327796	0.00773456	0.991938	C	0.000139759	4.52e-05	2.59e-06	0.00818111	0.00330157	0.0743809	0.00458602	0.909363	-72.3913	136.125	0.00432129
Q2FDP9	F	45	0.561266	134.704	C	0.453759	0.00681686	0.539424	G	0.443889	0.094512	0.00138058	0.00345912	0.00312947	0.104405	0.247733	0.101492	-76.5501	-5.90882	0.0104792
Q2FDP9	R	468	0.561309	153.799	H	0.952264	0.00110715	0.0466285	H	0.00765813	0.882495	0.0609617	0.000134424	0.000469969	0.00311866	0.0399637	0.00519816	-75.8218	-33.0058	0.00340153
Q2FDP9	G	560	0.561385	58.3841	C	0.0455156	0.0209236	0.933561	C	0.0257282	0.0211505	0.00101544	0.00546277	0.0184167	0.0695448	0.104785	0.753897	65.6698	5.27591	0.587925
Q2FDP9	K	565	0.562759	132.811	C	0.00368062	0.0376782	0.958641	C	0.00165798	0.00155936	4.35e-05	0.00679931	0.0248381	0.0269579	0.00374333	0.934401	-89.346	139.786	0.667965
Q2FDP9	D	149	0.565413	109.125	C	0.0161248	0.0770773	0.906798	S	0.00838316	0.00223983	0.00015176	0.0310423	0.0326201	0.609556	0.078838	0.237169	-114.941	129.473	0.00537148
Q2FDP9	P	115	0.565945	89.9853	H	0.550534	0.00136676	0.4481	H	0.259519	0.298197	0.00685441	0.00174409	0.000629731	0.0861404	0.222011	0.124904	-70.9723	-25.8219	0.0110195
Q2FDP9	K	551	0.567603	133.954	C	0.295254	0.0544032	0.650343	C	0.146896	0.129252	0.00278109	0.0241684	0.0375565	0.0985913	0.172718	0.388036	-87.8905	21.255	0.105699
Q2FDP9	D	464	0.570865	110.177	H	0.998252	3.82e-05	0.00170941	H	0.000323427	0.997017	0.00108732	3.92e-06	2.26e-05	7.43e-05	0.0005588	0.000912033	-63.3821	-41.7327	0.00189436
Q2FDP9	F	64	0.573016	137.524	C	0.0604119	0.0273749	0.912213	T	0.0510251	0.00981612	0.000204538	0.00237023	0.0100479	0.121787	0.751912	0.0528369	-92.0298	-11.3373	0.0107833
Q2FDP9	G	501	0.573381	59.6316	C	0.00144002	0.00204416	0.996516	T	0.00101209	7.15e-05	2.15e-05	0.000180307	0.000414768	0.0365946	0.949514	0.0121911	83.8416	2.83504	0.00248543
Q2FDP9	W	46	0.573937	163.572	C	0.398324	0.0133844	0.588292	G	0.322142	0.128723	0.0022152	0.00484154	0.00796429	0.125108	0.258545	0.150461	-87.2233	-6.21649	0.0138615
Q2FDP9	A	124	0.58038	74.869	H	0.87337	0.00112724	0.125503	G	0.498294	0.336073	0.0130704	0.000533104	0.000398035	0.00538359	0.141893	0.00435518	-67.3064	-27.7111	0.00188797
Q2FDP9	A	485	0.583005	75.2077	C	0.015984	0.000607687	0.983408	T	0.00987851	0.000424942	1.2e-06	3.25e-05	4.01e-05	0.0152598	0.970824	0.00353926	-58.0656	-23.5543	0.000931533
Q2FDP9	F	407	0.586738	140.817	C	0.0217985	0.00274302	0.975459	T	0.0225576	0.00144836	3.67e-05	0.000512204	0.000654103	0.153681	0.779832	0.0412785	-89.529	-10.5562	0.00856773
Q2FDP9	L	248	0.592812	119.155	E	0.000118757	0.968475	0.0314058	E	5.07e-05	2.95e-05	5.48e-07	0.000976561	0.972105	0.00058989	0.000482962	0.0257653	-81.9999	131.526	0.00283128
Q2FDP9	G	117	0.60119	62.5237	C	0.00913473	0.00037422	0.990491	T	0.00562625	0.00169367	7.96e-05	0.000107433	0.000149465	0.0242461	0.889345	0.0787523	89.3452	13.3711	0.00537511
Q2FDP9	Q	457	0.601837	135.413	C	0.000505017	0.0026079	0.996887	C	0.000159577	0.00016656	4.6e-06	0.00268385	0.00132677	0.300045	0.00745143	0.688163	-110.404	-7.63004	0.00147452
Q2FDP9	H	177	0.609567	136.543	C	0.000428745	0.0141883	0.985383	C	0.000165295	5.86e-05	2.37e-06	0.00404364	0.00700382	0.0305378	0.00356296	0.954625	-76.8506	134.738	0.00670195
Q2FDP9	P	292	0.615347	97.8402	C	0.0321718	0.0319832	0.935845	T	0.0306345	0.00635785	9.01e-05	0.0091772	0.014497	0.0773937	0.709119	0.15273	-61.3823	135.146	0.00180463
Q2FDP9	G	78	0.61739	64.2086	C	0.0378863	0.00608174	0.956032	T	0.0585825	0.00513334	0.000144768	0.00576382	0.00421617	0.0867208	0.648537	0.190901	57.3583	36.6934	0.014487
Q2FDP9	P	454	0.62275	99.0172	C	0.0859407	0.00196032	0.912099	T	0.111104	0.00327844	4.68e-05	7.43e-05	0.000243931	0.047924	0.831188	0.00614002	-59.3524	-21.5267	0.00298699
Q2FDP9	K	81	0.626148	147.771	E	0.000110377	0.896207	0.103682	E	8.22e-05	2.54e-05	4.8e-06	0.046416	0.832823	0.0035605	0.000716566	0.116372	-94.2438	129.473	0.00482608
Q2FDP9	H	290	0.626733	140.388	C	0.000452867	0.377381	0.622166	C	0.000336701	6.24e-05	1.14e-05	0.0160543	0.356486	0.046776	0.00645378	0.573819	-77.4324	114.891	0.0018463
Q2FDP9	V	380	0.628279	109.321	C	0.00381476	0.0625625	0.933623	C	0.00367794	0.000694755	0.000106687	0.0119248	0.0466414	0.433548	0.0576463	0.44576	-85.1882	72.1223	0.0152996
Q2FDP9	D	556	0.62994	121.578	C	0.0830084	0.0399134	0.877078	C	0.0447343	0.0345547	0.000661897	0.0133048	0.0287783	0.0810708	0.0776208	0.719274	-85.6127	92.3511	0.350352
Q2FDP9	Q	545	0.632434	142.298	C	0.0155997	0.00899755	0.975403	C	0.0105038	0.00223596	5.61e-05	0.0099997	0.00403122	0.173763	0.0465163	0.752894	-91.6369	123.007	0.0120876
Q2FDP9	G	284	0.634875	66.027	C	0.000863127	0.000568458	0.998568	T	0.000341612	0.000264967	3.87e-05	8.01e-05	0.000263641	0.0150529	0.917987	0.0659715	82.4802	21.7901	0.00241536
Q2FDP9	H	76	0.635011	142.243	C	0.0251009	0.00271284	0.972186	T	0.0198919	0.000970564	1.93e-05	0.000374106	0.00041351	0.0161414	0.952663	0.00952637	-54.9933	6.61388	0.0085387
Q2FDP9	G	375	0.638682	66.4229	C	0.0114349	0.0164747	0.97209	T	0.0106887	0.0024298	0.000310291	0.0024914	0.016622	0.303483	0.449879	0.214096	79.5374	-0.610878	0.0317672
Q2FDP9	E	557	0.646243	144.112	C	0.116806	0.0247422	0.858452	C	0.0680919	0.0554561	0.000783447	0.00885843	0.0200465	0.0644007	0.110265	0.672098	-79.106	6.66323	0.547109
Q2FDP9	K	323	0.647113	152.719	H	0.739429	0.00385669	0.256714	H	0.301833	0.443948	0.00735182	0.00151053	0.00330951	0.027163	0.154046	0.0608383	-72.3375	-28.6659	0.0210932
Q2FDP9	K	63	0.650694	153.564	C	0.0680727	0.0169531	0.914974	T	0.0613966	0.00704391	0.000216091	0.000869871	0.00474123	0.133143	0.762381	0.0302081	-69.3885	-20.4506	0.0134343
Q2FDP9	G	175	0.652622	67.8727	C	0.00139816	8.3e-05	0.998519	T	0.000194385	0.000287549	1.87e-05	1.37e-05	1.66e-05	0.0075346	0.970221	0.0217138	90.8712	12.3586	0.00301812
Q2FDP9	K	377	0.654512	154.465	C	0.00902899	0.169449	0.821522	C	0.00979731	0.00245389	0.000106211	0.0448875	0.135161	0.171041	0.0433626	0.59319	-97.3363	128.713	0.0463948
Q2FDP9	K	247	0.658381	155.378	E	0.000166054	0.949053	0.0507807	E	0.000161144	4.94e-05	2.1e-06	0.00359472	0.958072	0.00714214	0.00197714	0.0290013	-110.961	139.247	0.00959715
Q2FDP9	L	495	0.659257	132.511	C	0.00735446	0.000239446	0.992406	T	0.00233361	0.000126858	8.53e-07	7.61e-06	5.58e-06	0.00291607	0.994355	0.000254377	-72.8874	-24.8868	0.000273169
Q2FDP9	E	559	0.659894	147.156	C	0.0770367	0.0175956	0.905368	C	0.0440324	0.0396946	0.000531076	0.0060983	0.01436	0.0581485	0.100903	0.736232	-85.3475	28.387	0.634643
Q2FDP9	R	199	0.664138	181.974	C	0.00514334	0.0056492	0.989208	T	0.00271461	9.54e-05	1.9e-05	0.000114949	0.000809655	0.0239215	0.969613	0.0027116	51.6824	36.3917	0.00506531
Q2FDP9	K	30	0.66458	156.841	C	0.00221303	0.000608403	0.997179	T	0.0020033	0.000154156	2.09e-06	2.64e-05	0.000143444	0.108587	0.874849	0.0142341	-69.0113	-23.3379	0.00169862
Q2FDP9	E	563	0.67564	150.668	C	0.0229424	0.10643	0.870628	C	0.0116968	0.00978388	0.0002469	0.0163507	0.0797936	0.0322031	0.0157158	0.834209	-94.026	130.019	0.608127
Q2FDP9	E	116	0.685159	152.791	C	0.20193	0.00166504	0.796405	T	0.0944196	0.0601018	0.000723266	0.00169421	0.000344824	0.0483218	0.760211	0.0341832	-78.0632	32.5117	0.0140091
Q2FDP9	E	73	0.685541	152.876	C	0.00252451	0.150464	0.847011	C	0.00298158	0.000557019	4.39e-05	0.0451618	0.131103	0.352224	0.0712806	0.396648	-67.4436	122.005	0.0089124
Q2FDP9	F	334	0.686778	164.827	H	0.917889	0.000151766	0.081959	H	0.0122101	0.89905	0.0228947	9.26e-05	6.2e-05	0.00457675	0.0537069	0.00740737	-74.1289	-31.3681	0.00446251
Q2FDP9	K	311	0.687764	162.312	C	0.000324739	0.00857366	0.991102	S	0.000102361	2.27e-05	2.2e-06	0.00012988	0.00412357	0.85829	0.00869354	0.128636	-88.1517	-20.2527	0.00220994
Q2FDP9	K	281	0.6888	162.557	H	0.977979	0.000178264	0.0218431	H	0.0107687	0.966891	0.000979408	4.01e-05	8.55e-05	0.000512183	0.016731	0.0039918	-61.3652	-39.1413	0.00254157
Q2FDP9	K	404	0.692504	163.431	C	0.000667349	0.00318061	0.996152	S	0.000175246	2.92e-05	1.95e-06	0.00015658	0.000737743	0.922441	0.0187689	0.0576891	-81.2113	-20.2503	0.00359594
Q2FDP9	N	558	0.694009	135.332	C	0.107737	0.0170224	0.875241	C	0.061818	0.0443089	0.000831811	0.00602097	0.0139711	0.0554297	0.107649	0.709971	-84.2336	19.6978	0.62029
Q2FDP9	A	568	0.700401	90.3517	C	0.0215045	0.009154	0.969342	C	0.00770069	0.00986116	0.000121917	0.00201565	0.00636418	0.0148004	0.0286059	0.93053	-85.4149	45.5546	0.818869
Q2FDP9	E	173	0.706679	157.589	H	0.975276	3.27e-05	0.0246911	H	0.00335878	0.978622	0.000442144	6.52e-06	7.79e-06	0.000251926	0.01637	0.000941173	-63.4696	-30.225	0.00158224
Q2FDP9	E	460	0.707975	157.879	H	0.996747	3.84e-05	0.00321471	H	0.00131043	0.995717	7.7e-05	5.68e-06	2.43e-05	0.000169359	0.000954649	0.00174104	-64.556	-42.1014	0.00223816
Q2FDP9	E	233	0.714002	159.222	E	0.00112947	0.842447	0.156424	E	0.00141318	0.000362838	4.94e-05	0.00944969	0.865418	0.0224744	0.0264743	0.0743576	-125.146	107.241	0.00460358
Q2FDP9	E	286	0.716832	159.854	C	0.000111217	0.0523369	0.947552	C	3.03e-05	1.15e-05	2.05e-07	0.00187019	0.0333717	0.00789386	0.000495647	0.956326	-82.4227	123.633	0.00183819
Q2FDP9	E	420	0.722279	161.068	H	0.98913	0.000114796	0.0107549	H	0.00417583	0.988058	0.000153517	2.25e-05	3.37e-05	0.00121148	0.00410693	0.00223765	-62.2516	-38.2717	0.00111287
Q2FDP9	K	144	0.732239	172.808	C	0.33842	0.00290512	0.658674	G	0.357046	0.063732	0.000479631	0.000842326	0.00171596	0.139178	0.323599	0.113406	-72.5198	-15.6325	0.0238798
Q2FDP9	E	114	0.734643	163.825	H	0.668858	0.00130536	0.329836	H	0.147948	0.523225	0.00745578	0.00129487	0.000684088	0.0580856	0.191509	0.069798	-69.7075	-35.9142	0.00798455
Q2FDP9	K	440	0.74029	174.708	H	0.689847	0.000864648	0.309288	G	0.55067	0.16574	0.000461204	0.000246643	0.000199854	0.025281	0.23831	0.0190909	-58.8139	-31.4274	0.0053859
Q2FDP9	K	4	0.741782	175.06	C	0.0139307	0.00333861	0.982731	C	0.00946655	0.00574145	7.13e-05	0.000794021	0.00248898	0.0280532	0.028398	0.924986	-79.4422	98.1791	0.803809
Q2FDP9	K	540	0.745768	176.001	C	0.000123688	0.000595968	0.99928	C	4.03e-05	1.93e-05	2.86e-07	0.00040845	0.000247432	0.0735094	0.00187834	0.923896	-71.9048	144.88	0.00343343
Q2FDP9	E	278	0.765547	170.717	H	0.996229	0.000100231	0.00367094	H	0.00926135	0.9858	0.000165342	1.29e-05	0.000110591	0.000228766	0.00264956	0.00177177	-62.7289	-39.7346	0.00179344
Q2FDP9	E	543	0.766155	170.853	C	0.00035682	0.00119619	0.998447	C	0.000108593	4.57e-05	5.07e-07	0.000946197	0.000457079	0.0674455	0.00352361	0.927473	-83.0504	139.472	0.00397763
Q2FDP9	G	79	0.774438	80.5415	C	0.0104409	0.0039276	0.985632	T	0.0115978	0.000824978	7.95e-05	0.000923674	0.00279846	0.0902269	0.767392	0.126157	69.8617	22.3449	0.0198306
Q2FDP9	P	75	0.776023	123.388	C	0.0281029	0.00487237	0.967025	T	0.0197118	0.000836159	1.73e-05	0.000286735	0.000398653	0.0200179	0.952348	0.00638358	-57.2018	0.765089	0.0122794
Q2FDP9	P	488	0.777256	123.584	C	0.00333179	0.000492147	0.996176	T	0.0042694	0.000142838	2.34e-06	2.7e-05	7.38e-05	0.0703654	0.91812	0.00699955	-67.6548	-18.9373	0.00159668
Q2FDP9	E	455	0.778035	173.502	C	0.135307	0.000802355	0.863891	T	0.158876	0.00727108	1.42e-05	0.000113868	0.000143703	0.020148	0.803505	0.00992856	-87.3177	-2.72356	0.00203009
Q2FDP9	S	282	0.790933	122.595	H	0.852274	0.00015989	0.147566	H	0.0314079	0.816998	0.00130052	3.68e-05	8.81e-05	0.00327829	0.13783	0.00906077	-68.3127	-22.4788	0.00526397
Q2FDP9	N	355	0.805745	157.12	C	0.0141782	0.00132536	0.984496	T	0.0142048	0.00104013	8.95e-06	0.000107024	0.000341323	0.192223	0.773959	0.0181164	-67.5034	-15.1046	0.00308675
Q2FDP9	K	569	0.82518	194.742	C	0.00560216	0.00141671	0.992981	C	0.00179454	0.00295276	3.78e-05	0.000363324	0.00114493	0.0117684	0.0150469	0.966891	-91.5418	36.4475	0.836788
Q2FDP9	E	119	0.831106	185.337	C	0.00963433	0.00198638	0.988379	T	0.0261212	0.00224047	3.3e-05	0.000626166	0.00199397	0.397836	0.411413	0.159737	-79.1686	-21.5385	0.00341232
Q2FDP9	K	215	0.831846	196.316	C	0.11586	0.000561727	0.883578	T	0.0380692	0.0701334	0.000230905	0.000267391	0.000225303	0.0423127	0.785909	0.0628516	-89.7704	5.69585	0.00235204
Q2FDP9	G	234	0.842435	87.6132	C	0.00176259	0.00104399	0.997194	T	0.000851778	6.65e-05	7.56e-06	1.98e-05	0.000269027	0.0504377	0.944235	0.00411236	66.6881	-90.9233	0.00619289
Q2FDP9	M	1	0.847534	189.848	C	0.000362718	0.00025836	0.999379	C	6.1e-05	0.000116333	3.57e-06	4.87e-05	0.000110449	0.000400195	0.000547132	0.998713	-69.2356	-174.702	0.990078
Q2FDP9	S	2	0.851745	132.021	C	0.00316855	0.00074541	0.996086	C	0.00123302	0.000984115	1.81e-05	0.000159826	0.000389502	0.00233045	0.00526355	0.989621	-77.8775	174.632	0.971778
Q2FDP9	G	538	0.855298	88.951	C	0.0020943	5.26e-05	0.997853	T	0.000447151	0.000970999	3.14e-05	1.2e-05	3.16e-05	0.0327897	0.890607	0.0751103	78.183	15.6077	0.00333018
Q2FDP9	N	5	0.856835	167.083	C	0.00976162	0.0111861	0.979052	C	0.00633892	0.00280768	9.85e-05	0.0015431	0.00874509	0.0395929	0.0327366	0.908137	-82.5286	91.1768	0.494815
Q2FDP9	K	217	0.862544	203.56	C	0.00168629	0.000491221	0.997823	T	0.0029985	0.000143811	1.94e-06	4.72e-05	0.000197576	0.197071	0.772597	0.0269438	-69.793	-18.5824	0.00207743
Q2FDP9	D	358	0.870161	167.941	C	0.000639512	0.00159718	0.997763	S	0.000517486	7.57e-05	1.93e-06	0.000393927	0.00116531	0.588668	0.026499	0.382679	-83.261	10.7638	0.00197182
Q2FDP9	N	245	0.87601	170.822	C	0.000823968	0.000876462	0.9983	T	0.000830258	5.97e-05	1.95e-06	1.27e-05	0.000431373	0.0212184	0.968161	0.00928507	50.7277	37.6975	0.0207377
Q2FDP9	N	3	0.877104	171.035	C	0.00715672	0.00120939	0.991634	C	0.00420432	0.00216874	4.24e-05	0.000253522	0.000800937	0.0101935	0.0157562	0.96658	-80.9722	27.2368	0.925021
Q2FDP9	S	486	0.885868	137.31	C	0.0239816	0.000240135	0.975778	T	0.0176017	0.000661778	6.55e-07	2.12e-05	2.49e-05	0.00759008	0.969329	0.00477068	-85.4448	-2.8039	0.000947329
Q2FDP9	E	356	0.886468	197.682	C	0.0163896	0.000500311	0.98311	T	0.0172952	0.00151209	8.64e-06	7.82e-05	0.000185726	0.0983605	0.853624	0.0289356	-84.6443	-6.13161	0.00293888
Q2FDP9	G	246	0.896161	93.2007	C	0.001045	0.000748587	0.998206	T	0.000423509	3.67e-05	2.07e-06	3.36e-06	0.000263136	0.0230771	0.97002	0.00617411	79.4835	-1.72689	0.0152336
Q2FDP9	D	31	0.903867	174.446	C	0.00166236	0.000177812	0.99816	T	0.00165037	0.000210165	1.09e-06	1.56e-05	8.19e-05	0.073563	0.904433	0.0200446	-92.549	-0.659419	0.00160034
Q2FDQ7	V	132	0.00439086	0.76401	H	0.999012	3.78e-05	0.000950222	H	0.00071226	0.898522	0.0997631	1.19e-05	1.31e-05	5.32e-05	0.000756907	0.000167267	-64.8069	-44.6965	0.000293225
Q2FDQ7	V	9	0.00475314	0.827046	E	3.34e-05	0.999718	0.000248103	E	3.51e-06	1.63e-05	5.99e-07	5.67e-05	0.999677	8.36e-06	1.35e-06	0.00023623	-111.403	127.155	0.000311056
Q2FDQ7	M	24	0.00494019	1.1066	H	0.998829	1.67e-05	0.00115464	H	0.000477343	0.995938	0.00265064	2.93e-06	4.76e-06	3.66e-05	0.000731516	0.000158658	-64.7759	-41.5575	6.02e-05
Q2FDQ7	V	77	0.00553978	0.963921	E	4.56e-05	0.999367	0.000587663	E	1.05e-05	2.46e-05	9.76e-07	0.000341244	0.999039	2.46e-05	5.05e-06	0.000553492	-118.596	125.229	0.000653509
Q2FDQ7	L	119	0.00677197	1.36117	E	4.03e-05	0.997887	0.00207217	E	1.14e-05	1.81e-05	1.44e-06	0.00066219	0.997333	7.61e-05	1.4e-05	0.00188371	-104.973	120.107	0.000217771
Q2FDQ7	C	71	0.00726189	1.21274	H	0.50614	0.00185985	0.492	G	0.569343	0.125835	0.000164056	0.0022254	0.00060184	0.058647	0.122869	0.120315	-95.836	15.6789	0.000265596
Q2FDQ7	L	10	0.00784485	1.57681	E	1.01e-05	0.999703	0.000286488	E	1.26e-06	4.8e-06	2.11e-07	4.55e-05	0.999714	8.99e-06	2.02e-06	0.000223411	-102.936	117.337	8.03e-05
Q2FDQ7	A	21	0.00862917	1.11316	H	0.999722	3.61e-06	0.000274692	H	0.00017131	0.998982	0.000638695	7.01e-07	1.1e-06	1.45e-05	0.000100496	9.1e-05	-62.1567	-44.43	7.5e-05
Q2FDQ7	V	109	0.00894475	1.55639	H	0.997037	3.29e-05	0.00293015	H	0.00234863	0.991049	0.00397892	9.15e-06	1.74e-05	0.000199744	0.00144931	0.000947576	-65.9389	-44.2	0.000924245
Q2FDQ7	V	8	0.00951295	1.65525	E	6.38e-05	0.998467	0.00146935	E	1.03e-05	2.36e-05	7.63e-07	0.000217255	0.998305	4.18e-05	7.18e-06	0.00139406	-119.737	129.396	0.000333536
Q2FDQ7	V	256	0.0106887	1.85983	E	0.00061776	0.938912	0.0604701	E	0.000436196	0.000178787	1.75e-05	0.0101036	0.918425	0.00667345	0.000668988	0.0634968	-127.065	138.15	0.000668465
Q2FDQ7	L	76	0.0116545	2.34256	E	9.73e-05	0.995031	0.00487218	E	7.35e-05	3.12e-05	1.86e-06	0.00182213	0.993633	0.00105337	8.23e-05	0.00330233	-130.258	132.926	0.000545103
Q2FDQ7	I	11	0.0125995	2.48211	E	5.64e-05	0.995436	0.00450747	E	1.61e-05	3.16e-05	2.81e-06	0.000700984	0.995094	0.00020369	7.75e-05	0.00387287	-110.685	124.847	0.000226747
Q2FDQ7	V	78	0.0129915	2.26052	E	4.09e-05	0.998988	0.000970812	E	8.42e-06	1.83e-05	6.71e-07	0.000192525	0.998846	3.43e-05	6.17e-06	0.000894047	-110.259	116.286	0.000600496
Q2FDQ7	F	118	0.0138948	3.33475	E	8.33e-05	0.997155	0.00276128	E	2.32e-05	3.67e-05	3.29e-06	0.000931596	0.996229	0.000113807	2.21e-05	0.00264068	-113.958	128.732	0.000383511
Q2FDQ7	T	129	0.0147591	2.53857	H	0.998844	1.15e-05	0.00114413	H	0.000727387	0.993225	0.00526188	3.24e-06	3.74e-06	7.14e-05	0.000437589	0.000269845	-64.7098	-42.8716	0.000139877
Q2FDQ7	V	143	0.0152686	2.65674	E	0.000671619	0.975722	0.0236062	E	0.000269051	0.000347135	2.08e-05	0.00650835	0.969899	0.00424491	0.000389609	0.018321	-112.586	129.331	0.000299705
Q2FDQ7	I	159	0.0155808	3.06941	H	0.99726	0.000155309	0.0025846	H	0.000652022	0.974155	0.0229279	2.38e-05	7.13e-05	0.000160723	0.00112384	0.000885358	-63.4568	-45.9332	0.000977616
Q2FDQ7	I	120	0.0158985	3.132	E	0.000145427	0.975944	0.0239107	E	6.06e-05	7.42e-05	7.14e-06	0.00375237	0.966819	0.00072441	0.000153097	0.0284095	-105.283	120.842	0.000296794
Q2FDQ7	Y	20	0.0162543	4.27487	H	0.99914	1.33e-05	0.000846411	H	0.000320752	0.995998	0.00307607	2.87e-06	2.69e-06	3.88e-05	0.000424918	0.000136102	-66.5479	-43.9772	0.000146272
Q2FDQ7	L	155	0.0180947	3.63703	H	0.993364	0.000124404	0.00651122	H	0.000979431	0.991308	0.0029268	1.9e-05	5.17e-05	0.000307103	0.00235689	0.00205134	-65.4341	-41.584	0.000563372
Q2FDQ7	I	258	0.0186433	3.67272	E	0.000938551	0.913701	0.0853607	E	0.000776785	0.000271136	1.94e-05	0.00740376	0.905042	0.0151008	0.00077432	0.0706123	-123.569	136.57	0.000598112
Q2FDQ7	S	257	0.018895	2.92872	E	0.00045379	0.948023	0.0515235	E	0.000304817	0.000151839	2.09e-05	0.00795425	0.930505	0.00697062	0.000493482	0.0535995	-122.732	143.028	0.00067193
Q2FDQ7	I	242	0.022345	4.40197	H	0.999288	1.39e-05	0.000697863	H	0.000232815	0.998337	0.000790234	1.36e-06	7.11e-06	2.75e-05	0.000299499	0.00030477	-64.3077	-44.0729	0.000278796
Q2FDQ7	A	121	0.0225427	2.90801	C	0.000267243	0.197125	0.802607	C	0.000130228	4.05e-05	5.48e-06	0.00477023	0.142226	0.0415822	0.00267106	0.808575	-103.146	121.998	0.000219733
Q2FDQ7	M	102	0.0235515	5.27553	H	0.986845	7.1e-05	0.0130843	H	0.00719612	0.932997	0.047304	4.44e-05	2.18e-05	0.000982589	0.00834287	0.0031111	-67.6915	-39.7997	0.00258333
Q2FDQ7	T	276	0.0243534	4.18879	E	0.000872193	0.828686	0.170442	E	0.000683246	0.000175447	1.49e-05	0.0140912	0.796264	0.0158043	0.0014907	0.171476	-122.977	151.301	0.000765478
Q2FDQ7	G	145	0.0262812	2.73325	E	3.91e-05	0.977701	0.0222602	E	1.68e-05	1.38e-05	5.34e-06	0.0018239	0.974956	0.00194668	9.45e-05	0.021143	-134.87	160.327	0.000280909
Q2FDQ7	L	272	0.027157	5.45855	E	0.000749417	0.756132	0.243119	E	0.000640965	0.000260494	2.53e-05	0.0195098	0.730167	0.0313094	0.00768806	0.210399	-110.207	134.332	0.000956062
Q2FDQ7	I	79	0.0276204	5.44122	E	6.87e-05	0.987942	0.0119896	E	2.45e-05	2.73e-05	1.19e-06	0.000688057	0.98721	0.000199543	6.29e-05	0.0117862	-106.692	113.874	0.000494999
Q2FDQ7	V	106	0.0285564	4.96882	H	0.993191	5.16e-05	0.0067577	H	0.00178911	0.986326	0.00676053	2.23e-05	1.45e-05	0.000665592	0.00248091	0.00194086	-64.2688	-42.5556	0.000678857
Q2FDQ7	A	30	0.0289743	3.73769	C	0.000812485	0.331304	0.667883	C	0.00069237	0.000197053	4.79e-05	0.0652719	0.214066	0.131749	0.00903024	0.578946	-135.878	153.532	0.000834346
Q2FDQ7	I	105	0.029894	5.88911	H	0.969062	0.000260796	0.0306769	H	0.00703844	0.90937	0.056739	7.23e-05	7.84e-05	0.00250974	0.0198372	0.00435471	-74.7558	-39.6917	0.000995726
Q2FDQ7	A	74	0.0303671	3.91735	C	0.000270007	0.00317808	0.996552	C	9.78e-05	2.94e-05	6.49e-08	0.000585402	0.00184592	0.0228463	0.000438554	0.974157	-68.7668	147.679	0.000609668
Q2FDQ7	L	50	0.0312706	6.28539	H	0.972433	0.000562643	0.0270039	H	0.0030313	0.958968	0.0164844	0.000142828	0.000254794	0.00179342	0.00989518	0.00942969	-65.934	-39.1051	0.00308748
Q2FDQ7	V	34	0.0345835	6.01753	E	5.75e-05	0.998772	0.00117032	E	7.36e-06	2.01e-05	1.54e-06	5.06e-05	0.998902	4.62e-05	8.11e-06	0.000964349	-116.537	131.963	0.000565928
Q2FDQ7	L	239	0.0364218	7.32078	H	0.999268	2.18e-05	0.000710613	H	0.000282269	0.998408	0.000639719	2.05e-06	9.72e-06	3.07e-05	0.000311104	0.000316878	-64.719	-43.0314	0.00039564
Q2FDQ7	V	196	0.0392045	6.82159	H	0.928891	0.00126678	0.0698426	H	0.0969241	0.808703	0.00199741	0.000507728	0.000954666	0.00689609	0.0457895	0.038227	-60.5115	-37.933	0.0024201
Q2FDQ7	A	236	0.0400289	5.16373	H	0.998314	3.52e-05	0.00165083	H	0.00111602	0.996421	0.000634235	5.98e-06	1.95e-05	0.00010828	0.000485511	0.00120927	-64.3309	-41.6066	0.000465485
Q2FDQ7	L	128	0.0402231	8.08484	H	0.999015	2e-05	0.000965169	H	0.00107777	0.99247	0.00566427	4.52e-06	6.18e-06	6.84e-05	0.000497843	0.000210668	-65.3594	-43.0745	0.000170852
Q2FDQ7	F	33	0.0457254	10.9741	E	0.000146624	0.994369	0.00548422	E	4.22e-05	5.62e-05	4.32e-06	0.000597519	0.994305	0.000213796	6.48e-05	0.00471587	-121.459	130.087	0.00115106
Q2FDQ7	D	13	0.0463006	8.93601	C	0.00138632	0.00024239	0.998371	C	0.000838457	0.000916232	3.02e-06	0.000133591	0.000191209	0.199386	0.0371828	0.761348	-96.4824	8.96625	0.000289611
Q2FDQ7	V	278	0.0467194	8.12917	E	0.000539105	0.93854	0.0609205	E	0.000503944	0.000206329	5.52e-05	0.102663	0.816538	0.00597315	0.00141168	0.0726491	-114.231	133.378	0.00117283
Q2FDQ7	L	306	0.0468014	9.40709	H	0.995192	8.28e-05	0.0047252	H	0.000626815	0.993206	0.00177968	9.73e-06	4.48e-05	0.000231853	0.00177581	0.00232548	-63.3104	-43.8407	0.00252373
Q2FDQ7	A	23	0.0470959	6.07538	H	0.999533	7e-06	0.000460465	H	0.00024269	0.998614	0.000792028	5.58e-07	2.02e-06	9.92e-06	0.000279768	5.87e-05	-63.3516	-42.2351	9.95e-05
Q2FDQ7	S	152	0.0471179	7.30327	H	0.988533	0.000283683	0.0111834	H	0.00761181	0.978242	0.00287573	9.96e-05	0.000141913	0.00173294	0.0035356	0.00576061	-65.6564	-40.0957	0.000514755
Q2FDQ7	G	17	0.0473744	4.92693	H	0.996071	8.83e-06	0.00392021	H	0.00521015	0.989186	0.0022401	4.8e-06	2.75e-06	0.000510187	0.00176682	0.00107934	-66.4102	-40.8759	0.000419878
Q2FDQ7	I	144	0.0502966	9.90843	E	0.00014301	0.9895	0.0103567	E	4.08e-05	7.13e-05	1.6e-05	0.00189012	0.987326	0.000905479	0.0001247	0.00962528	-115.362	126.096	0.000397757
Q2FDQ7	T	217	0.0522172	8.98135	H	0.989339	0.000213157	0.0104478	H	0.000845574	0.980583	0.0098661	4.02e-05	9.13e-05	0.000544248	0.00414357	0.00388553	-65.6228	-42.3898	0.0025541
Q2FDQ7	V	125	0.0536017	9.3267	H	0.844422	0.000359116	0.155218	H	0.0716866	0.785619	0.00386327	0.000362239	0.000128339	0.0340002	0.0452533	0.059087	-70.9789	-33.5968	0.000274459
Q2FDQ7	V	303	0.0544876	9.48084	H	0.993549	5.77e-05	0.00639338	H	0.000392277	0.993997	0.000637731	7.77e-06	2.27e-05	0.000331144	0.00152876	0.00308252	-63.756	-41.8449	0.00117114
Q2FDQ7	I	36	0.0553621	10.9063	E	0.00015382	0.988327	0.0115195	E	4.25e-05	7.54e-05	6.5e-06	0.00123061	0.985674	0.000496784	0.000118532	0.0123556	-114.966	126.754	0.000594189
Q2FDQ7	D	151	0.0584411	11.2791	H	0.814566	0.010904	0.17453	H	0.0409085	0.747462	0.0169693	0.00784489	0.00507759	0.0293341	0.0629536	0.0894497	-74.3939	-27.3114	0.000643616
Q2FDQ7	G	147	0.0590687	6.14315	C	0.0099719	0.20141	0.788618	S	0.00850881	0.00340111	0.000976374	0.0130677	0.175807	0.368623	0.0729377	0.356678	131.419	-32.7274	0.000573188
Q2FDQ7	A	238	0.0594622	7.67062	H	0.998751	2.59e-05	0.00122343	H	0.000380665	0.998024	0.000589952	2.49e-06	1.02e-05	4.61e-05	0.00053855	0.000407832	-64.4937	-41.7763	0.000278792
Q2FDQ7	V	170	0.061273	10.6615	E	0.00342787	0.727494	0.269078	E	0.00201822	0.00144938	5.39e-05	0.0195637	0.682289	0.0386097	0.00482935	0.251187	-107.855	132.778	0.00323585
Q2FDQ7	S	243	0.0614788	9.52922	H	0.99952	2.18e-05	0.000457933	H	0.000160709	0.998148	0.00130229	1.71e-06	7.45e-06	1.72e-05	0.000211765	0.000150778	-64.1009	-42.8648	0.000271079
Q2FDQ7	L	254	0.0618581	12.4335	E	0.00023409	0.68378	0.315985	E	0.00011245	4.32e-05	7.56e-06	0.0173064	0.650316	0.0250787	0.000775038	0.306361	-103.489	137.032	0.000705689
Q2FDQ7	I	127	0.062993	12.4096	H	0.998798	1.32e-05	0.00118873	H	0.00408501	0.989496	0.00524327	6.04e-06	4.38e-06	0.000153714	0.000646099	0.000365743	-67.0447	-42.3368	0.000203707
Q2FDQ7	A	184	0.0659337	8.50545	E	0.00631724	0.676402	0.317281	E	0.0022332	0.00258294	9e-05	0.0377448	0.587714	0.0202587	0.00287109	0.346505	-76.7333	136.982	0.00293169
Q2FDQ7	G	273	0.0663083	6.89606	E	0.000487264	0.595673	0.403839	E	0.000428529	0.000112181	4.61e-05	0.00994481	0.601381	0.105965	0.0119777	0.270145	-163.436	172.986	0.00101717
Q2FDQ7	T	148	0.0666085	11.4567	C	0.0460607	0.0748612	0.879078	C	0.0181781	0.0180142	0.00237832	0.0229921	0.0464259	0.329408	0.0532997	0.509303	-103.837	118.425	0.000904644
Q2FDQ7	N	255	0.0673503	13.1333	E	0.000422893	0.822392	0.177185	E	0.000249816	9.31e-05	9.49e-06	0.0165346	0.787351	0.0135588	0.00123019	0.180973	-81.359	133.263	0.00091709
Q2FDQ7	V	270	0.0685649	11.9303	E	0.00121101	0.653055	0.345734	E	0.000826779	0.000327157	1.94e-05	0.032659	0.601938	0.0311087	0.0043036	0.328818	-107.35	138.962	0.00275631
Q2FDQ7	I	35	0.0695153	13.6945	E	7.94e-05	0.998099	0.00182174	E	1.7e-05	2.69e-05	1.71e-06	9.47e-05	0.998383	7.92e-05	1.96e-05	0.00137818	-104.976	121.675	0.000659688
Q2FDQ7	F	299	0.0700359	16.8086	H	0.995259	3.75e-05	0.0047034	H	0.000471124	0.995311	0.000426053	5.03e-06	1.76e-05	0.000216814	0.00124088	0.00231167	-64.1222	-42.8473	0.00112415
Q2FDQ7	Y	117	0.0704189	18.5202	E	0.000302402	0.955954	0.0437433	E	0.000143628	0.000112884	1.08e-05	0.00539836	0.951369	0.00421129	0.000419396	0.0383351	-122.391	136.042	0.000479842
Q2FDQ7	V	95	0.0725949	12.6315	H	0.953591	0.000369982	0.0460388	H	0.00904885	0.932015	0.0212582	0.000156208	0.000197613	0.00260158	0.0123262	0.0223964	-67.9249	-39.911	0.0135023
Q2FDQ7	T	80	0.0737526	12.6855	C	0.000875178	0.29013	0.708995	C	0.000445367	0.000180511	6.23e-06	0.00293468	0.24354	0.0191092	0.00497217	0.728812	-107.764	103.635	0.00178973
Q2FDQ7	A	189	0.0760172	9.80621	C	0.0407008	0.332123	0.627176	C	0.0331296	0.010251	0.000176569	0.0152864	0.316658	0.105216	0.0316322	0.48765	-105.154	142.093	0.0032877
Q2FDQ7	A	245	0.0770309	9.93699	H	0.996871	3.67e-05	0.00309235	H	0.00076214	0.993882	0.00279151	4.58e-06	1.91e-05	0.000113344	0.00146081	0.000966598	-62.6994	-40.3776	0.000781679
Q2FDQ7	A	210	0.0771296	9.94972	H	0.981819	0.000130228	0.018051	H	0.00149599	0.980169	0.000350729	1.84e-05	8.36e-05	0.000851044	0.0020639	0.0149671	-62.5502	-41.7332	0.00471755
Q2FDQ7	I	174	0.0773552	15.239	E	0.000331736	0.966271	0.0333971	E	0.000173665	9.52e-05	6.43e-06	0.00205364	0.96716	0.00103608	0.000362061	0.0291127	-108.806	128.632	0.000727616
Q2FDQ7	I	235	0.0815459	16.0645	H	0.993985	0.000174485	0.0058408	H	0.00209549	0.989639	0.00316155	3.38e-05	7.19e-05	0.000456806	0.00180347	0.00273789	-65.3531	-42.6285	0.000793895
Q2FDQ7	A	221	0.081843	10.5577	H	0.991297	4.4e-05	0.00865886	H	0.000718328	0.988624	0.00384962	1.09e-05	1.71e-05	0.000497522	0.00204055	0.00424234	-61.7488	-40.9444	0.003646
Q2FDQ7	A	172	0.0832654	10.7412	E	0.000179487	0.92985	0.0699709	E	7.34e-05	5.47e-05	5.25e-06	0.000936453	0.939961	0.00355227	0.000306866	0.0551103	-133.967	148.608	0.00166956
Q2FDQ7	S	146	0.0840834	13.0329	E	0.000452658	0.903345	0.0962023	E	0.000371518	0.000171037	5.41e-05	0.0100506	0.888286	0.0160762	0.00188653	0.0831045	-122.67	144.205	0.000349471
Q2FDQ7	S	302	0.0881795	13.6678	H	0.993196	6.82e-05	0.00673536	H	0.000784497	0.992618	0.000872189	9.81e-06	2.99e-05	0.000313648	0.00259638	0.00277521	-62.9881	-43.0178	0.00205708
Q2FDQ7	V	274	0.0897494	15.6164	E	0.000429947	0.802016	0.197554	E	0.000298051	0.000131055	3.53e-05	0.0168006	0.793996	0.0569648	0.00121908	0.130555	-127.691	137.363	0.00104455
Q2FDQ7	I	246	0.0914807	18.0217	H	0.996922	7.65e-05	0.00300167	H	0.00175794	0.983836	0.0115141	2.11e-05	2.43e-05	0.000166161	0.00211009	0.000570135	-65.4475	-42.4666	0.000727716
Q2FDQ7	L	183	0.0919739	18.4868	E	0.00412865	0.597323	0.398548	E	0.00257998	0.00183782	0.000187764	0.0673423	0.503178	0.107365	0.00374215	0.313766	-112.237	133.358	0.00862828
Q2FDQ7	N	98	0.0920824	17.9561	H	0.968258	0.000246365	0.0314961	H	0.0141132	0.920341	0.0366275	0.000128668	0.000100301	0.0018746	0.0173611	0.00945329	-69.7535	-38.2278	0.0063195
Q2FDQ7	L	150	0.0934632	18.7861	H	0.665408	0.0341555	0.300436	H	0.0727933	0.546624	0.0307415	0.0191443	0.0171235	0.084795	0.0981939	0.130584	-74.1241	-28.7926	0.00154943
Q2FDQ7	S	18	0.0940688	14.5807	H	0.998576	5.06e-06	0.00141873	H	0.00156282	0.996481	0.000841275	1.62e-06	1.66e-06	0.000107253	0.000492603	0.00051166	-64.4759	-40.7348	0.000313295
Q2FDQ7	I	175	0.0959819	18.9084	E	0.000878501	0.806968	0.192153	E	0.000848114	0.000315124	4.31e-05	0.0116231	0.795439	0.0220377	0.00574818	0.163946	-113.573	117.812	0.00134434
Q2FDQ7	G	12	0.0965328	10.0394	C	6.95e-05	0.0227371	0.977193	C	0.000122671	2.57e-05	4.94e-06	0.00141734	0.0264748	0.0574182	0.0196364	0.8949	96.7743	131.146	0.000565759
Q2FDQ7	V	43	0.0977608	17.0104	H	0.971996	0.000355603	0.0276482	H	0.00520227	0.96854	0.00175241	7.13e-05	0.000181024	0.00224298	0.00594718	0.0160624	-66.9025	-39.3155	0.00555254
Q2FDQ7	S	19	0.100944	15.6463	H	0.999365	4.68e-06	0.000630041	H	0.000547445	0.998082	0.000916722	5.51e-07	1.22e-06	2.75e-05	0.000310959	0.000113513	-66.1848	-40.5065	0.000153298
Q2FDQ7	D	126	0.101925	19.6716	H	0.996999	8.8e-06	0.00299236	H	0.0175444	0.977543	0.00180212	7.79e-06	3.03e-06	0.000510337	0.00154069	0.00104894	-63.0501	-40.3038	0.000302115
Q2FDQ7	M	240	0.103411	23.1641	H	0.999521	9.64e-06	0.000468995	H	0.000119435	0.99929	0.000254344	7.04e-07	3.2e-06	1.43e-05	0.00015314	0.000165066	-64.2048	-42.5874	0.000218905
Q2FDQ7	G	116	0.10419	10.8357	C	0.000955886	0.0794504	0.919594	S	0.000505739	0.000249066	2.98e-05	0.00213711	0.0705016	0.473822	0.0166822	0.436073	-156.865	-179.504	0.000578135
Q2FDQ7	F	114	0.105758	25.3819	C	0.000861712	0.00839109	0.990747	C	0.000198448	0.000147015	2.6e-06	0.00267166	0.0037214	0.0248822	0.00207418	0.966302	-84.8387	139.213	0.00190417
Q2FDQ7	A	122	0.109401	14.1128	C	0.000439255	0.00774086	0.99182	S	0.000137899	5.17e-05	8.45e-06	0.001501	0.0028496	0.630804	0.0058499	0.358797	-107.747	-167.369	0.000213491
Q2FDQ7	V	29	0.113006	19.6631	C	0.0154758	0.00326837	0.981256	S	0.00579431	0.00815868	0.000371469	0.00087562	0.00187291	0.591145	0.08864	0.303142	-88.566	-28.6681	0.000829515
Q2FDQ7	V	185	0.113734	19.7897	E	0.0586647	0.625297	0.316039	E	0.0341694	0.0224864	0.00144505	0.0667692	0.522755	0.0324447	0.0134633	0.306467	-88.2312	129.728	0.00247062
Q2FDQ7	V	61	0.114247	19.879	C	0.000531472	0.156542	0.842927	C	0.000354432	0.000138183	3.44e-06	0.0101869	0.143644	0.28552	0.00455931	0.555594	-119.287	140.393	0.00112051
Q2FDQ7	V	191	0.115306	20.0632	E	0.0111282	0.891137	0.097735	E	0.0143526	0.00562423	0.000461391	0.0818972	0.793497	0.00986825	0.022	0.0722998	-118.097	113.98	0.00627091
Q2FDQ7	T	99	0.116358	20.0136	H	0.960208	0.000164806	0.0396277	H	0.0120733	0.929398	0.0260605	0.000142203	5.52e-05	0.0027383	0.0181292	0.0114031	-67.2349	-37.1905	0.00493657
Q2FDQ7	F	131	0.11697	28.0729	H	0.999019	4.91e-05	0.000932289	H	0.000418398	0.961022	0.0377048	8.32e-06	1.58e-05	4.39e-05	0.000630516	0.000156507	-64.8755	-44.8879	0.000484644
Q2FDQ7	G	53	0.117532	12.2234	H	0.675771	0.00321701	0.321012	H	0.0648923	0.616136	0.0221587	0.00150344	0.00158682	0.0344342	0.178488	0.0808012	-78.923	-22.4573	0.00388392
Q2FDQ7	I	224	0.118515	23.3475	H	0.992432	0.000192203	0.00737566	H	0.00126206	0.957231	0.0346412	3.57e-05	0.00010879	0.000624597	0.00276578	0.00333065	-64.7796	-45.3891	0.00539991
Q2FDQ7	L	138	0.11874	23.8667	C	0.000169408	0.00130447	0.998526	C	2.33e-05	6.17e-05	3.22e-06	0.000782646	0.000585724	0.263909	0.000403866	0.734231	-93.5284	142.075	0.000894947
Q2FDQ7	T	136	0.120226	20.6789	H	0.942215	0.000185217	0.0576	H	0.00244617	0.94444	0.018033	8.97e-05	1.63e-05	0.00300768	0.0298363	0.00213051	-99.0663	-23.2864	0.000911286
Q2FDQ7	V	16	0.122044	21.2357	H	0.951012	2.29e-05	0.0489653	H	0.0206457	0.934111	0.00335972	1.31e-05	7.65e-06	0.00663695	0.0272551	0.00797056	-71.4844	-36.6267	0.000479861
Q2FDQ7	I	213	0.126496	24.9196	H	0.993923	0.000186653	0.00589005	H	0.000626333	0.992006	0.00204007	2.19e-05	0.000105108	0.000324281	0.0016544	0.00322208	-64.571	-45.2516	0.00259101
Q2FDQ7	V	47	0.128066	22.2834	H	0.993138	0.000194581	0.00666695	H	0.000894929	0.987755	0.00389942	3.04e-05	0.000120379	0.000479043	0.00222633	0.00459509	-63.091	-41.9861	0.00414447
Q2FDQ7	I	313	0.129376	25.4871	H	0.552803	0.000819819	0.446378	H	0.114484	0.483912	0.00847732	0.000714696	0.00042127	0.0644217	0.185438	0.142131	-85.3302	-17.0956	0.0193267
Q2FDQ7	W	186	0.131365	37.439	E	0.222403	0.541945	0.235653	E	0.22481	0.0709655	0.00286079	0.045343	0.433365	0.0314196	0.0566341	0.134602	-89.8901	141.671	0.00124121
Q2FDQ7	G	282	0.131373	13.6627	C	0.0132193	0.230976	0.755805	S	0.0064266	0.0012667	0.000497031	0.0261469	0.143897	0.42032	0.0167362	0.38471	107.582	177.331	0.00419908
Q2FDQ7	V	63	0.131487	22.8788	E	0.000182112	0.961667	0.0381507	E	6.37e-05	4.61e-05	1.73e-06	0.00145569	0.959692	0.000570496	0.000199525	0.0379705	-112.262	125.667	0.00177871
Q2FDQ7	Y	214	0.140479	36.946	H	0.994389	0.000270785	0.00533987	H	0.0005155	0.991336	0.00322989	4.02e-05	0.000125327	0.000293217	0.00134855	0.00311165	-62.4892	-42.9388	0.00305206
Q2FDQ7	S	230	0.140925	21.8434	C	0.0318533	0.00469081	0.963456	C	0.0137635	0.00943929	0.000687925	0.00573132	0.0018909	0.225559	0.049079	0.693849	-95.6976	99.3253	0.00943264
Q2FDQ7	N	279	0.1454	28.353	C	0.00271003	0.254936	0.742354	C	0.00247191	0.000473333	7.29e-05	0.0648713	0.168184	0.0418284	0.0253953	0.696703	-100.051	-175.721	0.00227289
Q2FDQ7	Y	271	0.148438	39.0392	E	0.000409523	0.935041	0.0645495	E	0.000300135	0.000156267	2.91e-05	0.0529645	0.86891	0.00484082	0.000998993	0.0717998	-112.437	140.497	0.0026011
Q2FDQ7	E	295	0.149107	33.2509	H	0.996606	1.8e-05	0.00337625	H	0.00215991	0.993315	4.7e-05	4.65e-06	1.25e-05	0.000180347	0.00120495	0.00307598	-65.3945	-40.7524	0.00226704
Q2FDQ7	V	149	0.14947	26.0077	C	0.318381	0.0332757	0.648344	C	0.0517386	0.213938	0.011058	0.0133282	0.0212422	0.262184	0.0847741	0.341737	-81.4378	2.43004	0.000697558
Q2FDQ7	V	25	0.149612	26.0324	H	0.994881	5.26e-05	0.00506638	H	0.00208756	0.990922	0.00321726	1.99e-05	1.27e-05	0.000155185	0.00293989	0.000645426	-64.4788	-40.4111	0.000246956
Q2FDQ7	S	160	0.151886	23.5424	H	0.993267	0.000312326	0.00642089	H	0.0022458	0.967894	0.0241003	8.47e-05	0.000119407	0.000280322	0.00342695	0.00184808	-63.4378	-42.0009	0.00253804
Q2FDQ7	F	310	0.153826	36.9182	H	0.890708	0.000335106	0.108957	H	0.0213155	0.866353	0.0171471	0.000225414	0.000151102	0.00752905	0.0557497	0.0315288	-67.3825	-34.8724	0.00645225
Q2FDQ7	M	289	0.154832	34.6823	C	0.000294175	0.00778694	0.991919	C	0.00010996	5.35e-05	6.15e-07	0.00298235	0.00434089	0.0648563	0.000953989	0.926702	-85.3966	141.994	0.00159194
Q2FDQ7	L	260	0.155626	31.2808	C	0.0568312	0.270657	0.672512	C	0.0900806	0.00940003	0.000286533	0.044918	0.198935	0.113327	0.141427	0.401627	-97.5352	95.0936	0.00244077
Q2FDQ7	P	124	0.155641	24.747	C	0.107293	0.00446678	0.888241	C	0.0284089	0.0775498	0.00150274	0.00302651	0.00195145	0.296425	0.264474	0.326662	-73.372	16.1259	0.000623596
Q2FDQ7	A	81	0.164885	21.2701	C	0.00067085	0.0107247	0.988604	C	0.000535329	0.00019841	4.09e-06	0.00223555	0.00897688	0.174105	0.0321637	0.781781	-95.7651	123.957	0.00561537
Q2FDQ7	L	200	0.17102	34.3751	H	0.81685	0.00284643	0.180304	H	0.0414823	0.783269	0.0193657	0.00223947	0.00101682	0.0187173	0.081305	0.0526047	-73.4166	-29.461	0.0137831
Q2FDQ7	P	275	0.171838	27.3222	E	0.000365635	0.867209	0.132425	E	0.000187442	7.12e-05	7.68e-06	0.0104929	0.868713	0.0105654	0.00125514	0.108707	-67.766	139.455	0.000907754
Q2FDQ7	G	234	0.173333	18.0266	H	0.969035	0.000238213	0.0307267	H	0.00900854	0.963279	0.0025956	7.12e-05	0.000115001	0.00285473	0.0101131	0.0119626	-66.0797	-38.1407	0.000962316
Q2FDQ7	I	101	0.174622	34.4005	H	0.974669	0.00025791	0.025073	H	0.00623193	0.94961	0.0253065	7.17e-05	9.57e-05	0.00121499	0.0115215	0.00594792	-67.3799	-42.7845	0.0034637
Q2FDQ7	R	142	0.179344	49.1402	H	0.953198	0.0015309	0.0452709	G	0.960797	0.0196344	3.26e-05	2.84e-05	0.000226083	0.00134751	0.0165396	0.00139436	-104.96	5.97961	0.00051062
Q2FDQ7	L	94	0.180278	36.2359	H	0.949857	0.000535055	0.0496083	H	0.0159773	0.932254	0.00895686	0.000160904	0.00032154	0.00230947	0.0131808	0.0268391	-69.9142	-39.0335	0.0165442
Q2FDQ7	L	237	0.181927	36.5672	H	0.998108	7.13e-05	0.00182107	H	0.000773998	0.996334	0.00120096	8.71e-06	3.54e-05	9.71e-05	0.000656292	0.000893967	-66.0353	-41.6698	0.00084491
Q2FDQ7	R	154	0.182199	49.9226	H	0.996476	9.33e-05	0.00343089	H	0.00149379	0.994287	0.00144578	1.29e-05	3.29e-05	0.000121384	0.00182955	0.000776371	-64.4369	-40.1882	0.000496475
Q2FDQ7	A	220	0.182833	23.5854	H	0.977167	8.84e-05	0.0227443	H	0.0012279	0.978877	0.00302655	1.77e-05	4.11e-05	0.00112242	0.00630681	0.00938044	-63.3363	-40.135	0.0035979
Q2FDQ7	A	283	0.184242	23.7672	E	0.00109903	0.690112	0.308789	E	0.000796566	0.000274404	1.95e-05	0.046604	0.622717	0.0293421	0.00615158	0.294095	-84.2518	137.792	0.00283462
Q2FDQ7	L	247	0.185382	37.2617	H	0.96553	0.00021568	0.0342547	H	0.00331807	0.964178	0.0037599	4.89e-05	3.43e-05	0.000740375	0.0265911	0.00132948	-70.9639	-31.2063	0.000553547
Q2FDQ7	A	153	0.188652	24.3361	H	0.997348	5.75e-05	0.00259457	H	0.00219638	0.994584	0.000792917	7.94e-06	3.23e-05	0.00018574	0.000898305	0.00130197	-63.0453	-41.2151	0.000362776
Q2FDQ7	D	37	0.190355	36.7385	C	0.000367296	0.161459	0.838174	C	0.000254287	9.33e-05	1.21e-05	0.00552992	0.135588	0.0539633	0.00576035	0.798799	-147.999	153.488	0.00280447
Q2FDQ7	L	277	0.190552	38.301	E	0.000617963	0.916184	0.0831978	E	0.000372283	0.000161126	2.16e-05	0.0211741	0.893632	0.00737667	0.000918527	0.0763437	-105.115	133.399	0.000531273
Q2FDQ7	L	291	0.193851	38.9641	C	0.00027319	0.00372873	0.995998	C	8.69e-05	5.79e-05	1.58e-06	0.00669003	0.0011422	0.134872	0.00089409	0.856256	-85.9098	144.243	0.00178542
Q2FDQ7	V	165	0.194319	33.8115	C	0.000405313	0.00618096	0.993414	C	8.97e-05	0.000202642	3.59e-05	0.00379321	0.00292625	0.255171	0.00121613	0.736565	-121.084	147.483	0.0065499
Q2FDQ7	G	66	0.194439	20.2217	C	0.000425466	0.0393094	0.960265	C	0.000558137	0.00015065	1.28e-05	0.00387761	0.0453895	0.237843	0.0304927	0.681676	129.765	-168.531	0.00156447
Q2FDQ7	Q	156	0.194906	43.8539	H	0.995024	0.000129149	0.00484718	H	0.000623795	0.99344	0.00161472	2.16e-05	5.81e-05	0.000268932	0.0013234	0.00264932	-60.2844	-44.0247	0.00138772
Q2FDQ7	D	46	0.200367	38.6709	H	0.994305	0.000155257	0.00554005	H	0.00149574	0.989743	0.00233844	2.54e-05	0.000104386	0.000387133	0.00228092	0.00362537	-65.669	-41.2843	0.00421369
Q2FDQ7	T	199	0.204043	35.0955	H	0.941898	0.000493035	0.0576085	H	0.046746	0.883294	0.012548	0.000320976	0.000320938	0.00472176	0.0323453	0.019703	-70.1458	-37.8031	0.0121027
Q2FDQ7	L	158	0.2049	41.1849	H	0.997981	7.09e-05	0.00194818	H	0.00040726	0.993624	0.0041817	5.7e-06	4.45e-05	8.54e-05	0.00063313	0.00101799	-63.1466	-43.9664	0.00160531
Q2FDQ7	S	187	0.206055	31.9385	C	0.208936	0.192831	0.598233	G	0.285997	0.0400306	0.00133755	0.00903586	0.14534	0.152725	0.19356	0.171974	-91.2911	-9.45371	0.00300218
Q2FDQ7	I	225	0.208261	41.0275	H	0.984885	0.000352839	0.0147624	H	0.00251911	0.925	0.0586745	0.000162843	0.000151614	0.00126244	0.0055683	0.00666119	-65.3761	-42.9414	0.0089019
Q2FDQ7	S	169	0.210525	32.6314	H	0.926885	0.00295365	0.0701618	G	0.942355	0.0266285	0.000156867	0.000154931	0.000421371	0.00493158	0.0210061	0.00434568	-99.6843	-3.66147	0.0097165
Q2FDQ7	N	123	0.213384	41.6098	C	0.00506206	0.00419549	0.990743	S	0.000932375	0.00109509	3.42e-05	0.00261978	0.00124795	0.640359	0.0153577	0.338354	-94.9976	141.132	0.000229218
Q2FDQ7	E	182	0.222609	49.6419	C	0.0281759	0.205961	0.765864	C	0.0358999	0.0074002	0.000236966	0.0347971	0.171789	0.185683	0.0678093	0.496385	-91.4486	119.155	0.00720239
Q2FDQ7	T	54	0.225168	38.7289	C	0.397035	0.0282757	0.574689	H	0.0945838	0.282809	0.0201969	0.0203371	0.0140134	0.142978	0.166597	0.258485	-87.5257	-13.9221	0.00791014
Q2FDQ7	G	176	0.226539	23.5601	C	0.00479015	0.386068	0.609141	E	0.00812794	0.00085815	0.0004032	0.0250359	0.354101	0.269893	0.0525688	0.289011	124.996	-166.031	0.00233848
Q2FDQ7	F	22	0.23073	55.3753	H	0.999707	7.61e-06	0.000285171	H	0.000161381	0.998544	0.00110362	6.82e-07	1.87e-06	8.66e-06	0.000132415	4.71e-05	-63.0387	-43.347	0.000205403
Q2FDQ7	S	173	0.230824	35.7777	E	0.000225944	0.965864	0.0339098	E	9.25e-05	6.11e-05	7.6e-06	0.000905478	0.971254	0.00164822	0.000229264	0.0258019	-117.027	139.287	0.0012494
Q2FDQ7	Y	287	0.236365	62.164	C	0.00238961	0.493309	0.504301	E	0.00180367	0.000537937	5.2e-05	0.01608	0.482527	0.0639576	0.00408637	0.430955	-113.299	144.987	0.00122548
Q2FDQ7	Y	68	0.238105	62.6215	H	0.917092	0.000300446	0.0826078	G	0.832024	0.103308	0.000306257	0.000174188	8.65e-05	0.00630776	0.0437784	0.014015	-55.4238	-34.5651	0.00242103
Q2FDQ7	V	253	0.239577	41.6865	E	0.000341704	0.541227	0.458431	E	0.000197782	8.49e-05	1.91e-05	0.0514601	0.454421	0.044234	0.00208194	0.447501	-103.73	130.026	0.00210889
Q2FDQ7	K	7	0.243314	57.422	E	0.000944034	0.853743	0.145313	E	0.000233999	0.000258175	1.01e-05	0.00298597	0.832814	0.00765281	0.000532317	0.155513	-109.086	139.706	0.00192792
Q2FDQ7	Y	135	0.246962	64.9511	H	0.98718	0.000104571	0.0127156	H	0.0011109	0.880298	0.108863	3.4e-05	1.39e-05	0.000479359	0.00862712	0.000573526	-76.6359	-38.4042	0.00135184
Q2FDQ7	Q	259	0.247419	55.6693	E	0.00222189	0.834164	0.163614	E	0.00215746	0.000490849	4.22e-05	0.0290377	0.802002	0.0141716	0.00551976	0.146579	-80.0627	131.423	0.00135424
Q2FDQ7	S	108	0.247799	38.4088	H	0.996527	3.93e-05	0.00343411	H	0.00268926	0.992729	0.00182262	5.28e-06	1.77e-05	0.000132691	0.00179325	0.000810193	-65.8418	-38.6964	0.00120117
Q2FDQ7	S	59	0.255699	39.6334	C	0.000919491	0.0276772	0.971403	S	0.00033392	0.000131929	9.96e-06	0.00869213	0.00954505	0.683666	0.00831218	0.289309	-109.593	143.876	0.00629003
Q2FDQ7	Y	264	0.260027	68.3872	C	0.1013	0.398191	0.500509	T	0.11621	0.0274435	0.0010268	0.164717	0.171177	0.172476	0.174426	0.172524	-116.377	65.313	0.00787384
Q2FDQ7	N	252	0.266406	51.9492	C	0.000664363	0.111403	0.887933	C	0.000337602	0.000146857	1.82e-05	0.013724	0.0923322	0.211406	0.00622597	0.675809	-125.827	148.503	0.00187817
Q2FDQ7	D	49	0.268403	51.8018	H	0.987009	0.000243245	0.0127481	H	0.0017227	0.979642	0.00801031	4.13e-05	9.98e-05	0.000452659	0.00638797	0.00364301	-62.5062	-38.8434	0.00522437
Q2FDQ7	A	65	0.270239	34.8609	E	0.000255752	0.970693	0.0290518	E	0.000100553	0.000101265	6.67e-06	0.00546784	0.963671	0.00128262	0.000553263	0.0288165	-90.5336	132.62	0.00178738
Q2FDQ7	R	130	0.274504	75.2141	H	0.998915	5.31e-05	0.00103191	H	0.000509141	0.977489	0.0211991	1.07e-05	1.59e-05	5.76e-05	0.000471618	0.000247441	-63.9907	-43.2316	0.000910027
Q2FDQ7	I	194	0.275188	54.212	E	0.000124452	0.928945	0.0709302	E	0.000110167	5.26e-05	1.06e-05	0.0690321	0.864959	0.0222816	0.000985424	0.0425686	-109.684	141.118	0.00209904
Q2FDQ7	L	92	0.276974	55.6718	H	0.960306	0.000163613	0.0395305	H	0.0159211	0.950948	0.000769944	6.77e-05	0.000107261	0.00181304	0.00778823	0.0225849	-62.0797	-39.411	0.0248613
Q2FDQ7	L	163	0.279589	56.1974	H	0.896761	0.000165352	0.103074	H	0.00724193	0.900161	0.0164501	8.37e-05	2.47e-05	0.00799174	0.0628804	0.00516637	-98.9769	-16.2085	0.00523363
Q2FDQ7	Y	232	0.285243	75.019	C	0.0552509	0.00859157	0.936158	C	0.0138592	0.0378519	0.00103617	0.012042	0.0039151	0.199507	0.102758	0.629031	-99.947	97.5393	0.00320049
Q2FDQ7	M	110	0.286801	64.2435	H	0.988583	9.33e-05	0.0113235	H	0.00620522	0.982523	0.00245022	3.57e-05	2.37e-05	0.000311617	0.00673328	0.00171711	-64.7918	-37.9785	0.00133346
Q2FDQ7	S	112	0.287363	44.5413	C	0.388961	0.000241221	0.610797	T	0.0178146	0.442961	0.000881244	9.98e-05	4.66e-05	0.0240082	0.495259	0.0189295	-89.5187	-6.81908	0.00212231
Q2FDQ7	S	57	0.287887	44.6224	C	0.00237809	0.0314063	0.966216	S	0.000873397	0.000783834	6e-05	0.0134229	0.0143441	0.493155	0.0142093	0.463151	-111.3	141.013	0.0168151
Q2FDQ7	K	133	0.288234	68.0231	H	0.998296	9.13e-05	0.00161235	H	0.00124588	0.867427	0.129917	4.7e-05	1.71e-05	6.83e-05	0.00103898	0.00023867	-64.4277	-43.4192	0.00151227
Q2FDQ7	R	218	0.289341	79.2794	H	0.978473	0.000607714	0.0209193	H	0.00188767	0.970546	0.00920325	0.000170188	0.000234638	0.00138422	0.00773721	0.00883646	-64.0925	-40.6642	0.00499343
Q2FDQ7	Y	197	0.301643	79.3321	H	0.972668	0.000459979	0.0268715	H	0.104772	0.857497	0.00248933	0.000394655	0.000342319	0.00263553	0.021212	0.010657	-59.9407	-38.3169	0.00657606
Q2FDQ7	E	89	0.302629	67.4862	C	0.00139899	0.0192639	0.979337	C	0.000313954	0.000494646	5.2e-06	0.00977856	0.00720628	0.106958	0.00210457	0.873139	-83.0172	144.404	0.068396
Q2FDQ7	L	317	0.310063	62.3226	C	0.416419	0.00546827	0.578112	C	0.163801	0.234543	0.00200559	0.00521457	0.00243531	0.0798584	0.191946	0.320196	-78.6672	-10.4087	0.119134
Q2FDQ7	S	195	0.314456	48.7406	E	0.000604619	0.891423	0.107972	E	0.000115434	0.00041328	7.33e-06	0.0737757	0.777706	0.00149725	0.000769127	0.145716	-65.3389	140.025	0.00171356
Q2FDQ7	L	316	0.314479	63.2103	H	0.677889	0.00320544	0.318906	G	0.343642	0.319997	0.0036188	0.00234761	0.00174143	0.0427052	0.1307	0.155248	-75.6327	-24.0052	0.0950189
Q2FDQ7	H	267	0.314861	70.5288	C	0.0798113	0.209659	0.71053	C	0.120763	0.010297	0.00025899	0.067235	0.111871	0.22183	0.125166	0.342579	-107.202	103.571	0.00764347
Q2FDQ7	Y	233	0.316905	83.3461	H	0.72739	0.00227157	0.270338	H	0.0341724	0.714904	0.00580155	0.00148655	0.00109961	0.0447506	0.0814369	0.116349	-72.185	-33.517	0.00244855
Q2FDQ7	K	244	0.320967	75.7483	H	0.998291	5.16e-05	0.00165773	H	0.000378261	0.995273	0.00289198	4.96e-06	2.68e-05	6.44e-05	0.000782425	0.00057826	-63.8105	-41.2054	0.00088749
Q2FDQ7	R	241	0.321475	88.0842	H	0.99895	3.82e-05	0.00101122	H	0.000303908	0.998156	0.000690407	3.2e-06	1.52e-05	2.88e-05	0.000476122	0.000326027	-64.1761	-41.4361	0.000654902
Q2FDQ7	H	178	0.322369	72.2106	C	0.0272336	0.0716074	0.901159	C	0.0372876	0.00539886	0.000383027	0.0340721	0.0385605	0.243096	0.119567	0.521635	-107.231	94.426	0.0156807
Q2FDQ7	D	75	0.32613	62.9432	C	0.000679134	0.016988	0.982333	S	0.000181865	3.12e-05	9.23e-07	6.62e-05	0.00661028	0.898183	0.00454756	0.0903795	-83.3245	-26.3313	0.000905307
Q2FDQ7	R	91	0.329812	90.3684	H	0.926976	0.0012848	0.0717392	H	0.0161023	0.92229	0.0015617	0.000680619	0.000523139	0.0063838	0.0188384	0.03362	-61.1303	-38.1299	0.0361969
Q2FDQ7	T	309	0.330808	56.899	H	0.964915	0.000250189	0.0348347	H	0.00478634	0.953779	0.00868084	4.74e-05	0.00012786	0.00128568	0.0239294	0.00736306	-67.4963	-37.681	0.00352091
Q2FDQ7	K	6	0.330833	78.0767	C	0.00192739	0.0935107	0.904562	C	0.00075296	0.000421348	1.54e-05	0.00503415	0.0725953	0.107782	0.00428353	0.809116	-99.8047	144.51	0.00918696
Q2FDQ7	V	284	0.331049	57.6025	E	0.000411462	0.888442	0.111146	E	0.000128089	9.81e-05	1.33e-05	0.0030009	0.892828	0.00916332	0.000635935	0.0941327	-118.263	143.981	0.000795629
Q2FDQ7	E	32	0.331306	73.8812	E	0.000761583	0.942787	0.0564519	E	0.000316953	0.000177323	1.59e-05	0.00147897	0.947873	0.0165374	0.00102112	0.032579	-140.592	145.629	0.000733147
Q2FDQ7	Q	27	0.342519	77.0668	C	0.246905	0.000228686	0.752867	T	0.00628298	0.255831	0.00115943	8.7e-05	2.43e-05	0.0135784	0.717053	0.00598382	-91.5203	-0.458952	0.000610328
Q2FDQ7	D	70	0.343834	66.36	H	0.969021	5.79e-05	0.0309215	G	0.968774	0.023108	2.82e-05	1.06e-05	6.83e-06	0.000270555	0.00710905	0.000693239	-80.2159	-10.6305	0.00187189
Q2FDQ7	A	83	0.35128	45.3151	C	0.00102322	0.0175019	0.981475	C	0.000621961	0.000274043	1.21e-05	0.0143089	0.00818006	0.259783	0.00769592	0.709124	-97.3449	147.736	0.0413922
Q2FDQ7	G	269	0.354411	36.8587	C	0.0153942	0.0978471	0.886759	T	0.0134227	0.00188202	0.000189709	0.00509143	0.090716	0.21629	0.492408	0.179999	85.8395	17.6122	0.00394116
Q2FDQ7	T	181	0.357286	61.4533	C	0.1172	0.0358522	0.846948	S	0.202319	0.0139508	0.000526267	0.00773182	0.0173835	0.354483	0.220579	0.183027	-99.1511	34.3877	0.0115535
Q2FDQ7	P	167	0.357995	56.9212	H	0.944706	0.00027954	0.0550141	G	0.946652	0.0205214	0.000129263	3.41e-05	2.82e-05	0.00130417	0.0285955	0.00273518	-56.4322	-31.2526	0.0119315
Q2FDQ7	Q	296	0.364925	82.1082	H	0.996196	4.37e-05	0.00376026	H	0.000787446	0.993913	0.00019272	9.29e-06	2.6e-05	0.000205456	0.0010462	0.00381985	-62.6858	-42.9451	0.00202258
Q2FDQ7	L	298	0.367575	73.8825	H	0.997212	2.52e-05	0.00276242	H	0.000528265	0.996945	0.000133364	1.82e-06	1.49e-05	8.95e-05	0.000921165	0.00136628	-64.0787	-41.816	0.000931623
Q2FDQ7	T	231	0.371787	63.9473	C	0.0302042	0.0079028	0.961893	C	0.0160127	0.0139004	0.000588052	0.00888739	0.00386553	0.281728	0.141299	0.533719	-92.7846	50.3548	0.00851828
Q2FDQ7	A	166	0.378007	48.7628	C	0.000521894	0.000766398	0.998712	C	0.000134094	8.05e-05	3.14e-07	0.000192618	0.000255405	0.00649583	0.0005774	0.992264	-75.337	135.096	0.00555502
Q2FDQ7	N	51	0.379827	74.0663	H	0.971889	0.00102805	0.0270832	H	0.0081598	0.937324	0.0278485	0.000301116	0.000439422	0.00187829	0.0161819	0.00786697	-63.8815	-39.4684	0.00363936
Q2FDQ7	A	192	0.380003	49.0204	C	0.0171033	0.0198316	0.963065	T	0.0118309	0.00151008	4.73e-05	0.000895964	0.00472896	0.0228753	0.942841	0.0152708	52.5631	36.5439	0.00668479
Q2FDQ7	G	179	0.382083	39.7367	C	0.121459	0.0337344	0.844807	S	0.216141	0.0131977	0.00148613	0.0222117	0.0152942	0.272625	0.186903	0.272141	100.564	-161.087	0.0166483
Q2FDQ7	A	45	0.385973	49.7906	H	0.993432	0.000115458	0.00645229	H	0.0018698	0.990858	0.000776428	1.1e-05	7.75e-05	0.000414005	0.00213927	0.00385407	-63.2933	-41.4994	0.00309172
Q2FDQ7	I	286	0.392406	77.304	E	0.000890799	0.920812	0.0782974	E	0.000450227	0.000231539	2.38e-05	0.012007	0.899448	0.00311507	0.000859289	0.0838647	-95.9726	129.751	0.00164859
Q2FDQ7	T	305	0.393117	67.6162	H	0.99805	2.57e-05	0.00192391	H	0.000358354	0.997514	0.000457501	1.51e-06	1.47e-05	6.28e-05	0.000759282	0.000832103	-62.8013	-42.9786	0.000944474
Q2FDQ7	K	42	0.394812	93.1757	H	0.964857	0.000209273	0.0349335	H	0.0330876	0.928007	0.000923454	6.18e-05	0.000154933	0.0029705	0.0152671	0.0195275	-68.2323	-37.6191	0.00705213
Q2FDQ7	K	228	0.396461	93.5648	C	0.4392	0.0017786	0.559022	T	0.0255745	0.392887	0.0177	0.00153169	0.000376526	0.0944709	0.411028	0.0564319	-92.2393	-6.04357	0.0286732
Q2FDQ7	E	307	0.396667	88.4568	H	0.992873	0.000163326	0.00696385	H	0.00100419	0.989558	0.0025492	2.94e-05	8.11e-05	0.000320169	0.00248657	0.00397092	-62.0548	-41.985	0.00424732
Q2FDQ7	K	209	0.402791	95.0586	H	0.925839	0.000830934	0.0733304	H	0.0123108	0.9076	0.000820828	0.000208361	0.000627968	0.00467027	0.0160234	0.0577388	-69.3649	-37.691	0.0148376
Q2FDQ7	S	292	0.404898	62.7591	C	0.0031255	0.00033402	0.99654	C	9.61e-05	0.00114744	3.79e-07	0.000218087	9.51e-05	0.016919	0.000687491	0.980837	-70.795	166.612	0.00164445
Q2FDQ7	Y	222	0.407368	107.138	H	0.992472	0.000145545	0.0073825	H	0.000940863	0.98742	0.00539306	2.9e-05	5.65e-05	0.00048176	0.00176315	0.00391534	-63.5474	-41.9097	0.00375259
Q2FDQ7	D	171	0.408641	78.8676	E	0.000619419	0.953114	0.0462669	E	0.000213898	0.000226333	2.43e-05	0.00392149	0.946995	0.00264202	0.00055914	0.045418	-116.569	137.893	0.00164919
Q2FDQ7	G	14	0.408981	42.534	C	0.0946763	0.000298661	0.905025	S	0.0172573	0.0895062	0.000258375	0.000409143	0.000112641	0.567419	0.118292	0.206745	-81.2128	-148.63	0.00174847
Q2FDQ7	Q	48	0.409066	92.0399	H	0.992937	0.000169493	0.00689345	H	0.000894524	0.988686	0.00442065	2.29e-05	8.44e-05	0.000318968	0.00256523	0.00300735	-62.1103	-41.0501	0.00371503
Q2FDQ7	A	140	0.40918	52.7842	H	0.968822	0.000134057	0.0310441	G	0.96985	0.0127008	7.34e-05	1.07e-05	1.16e-05	0.000783423	0.0158725	0.000697708	-54.3586	-32.5085	0.00263937
Q2FDQ7	P	139	0.409927	65.1784	C	0.00145536	0.000873902	0.997671	C	0.000345841	0.000163584	4.63e-07	0.000329432	0.0002692	0.00428916	0.000991602	0.993611	-64.5873	142.499	0.00162099
Q2FDQ7	Q	188	0.417298	93.892	C	0.124106	0.174797	0.701096	T	0.165609	0.0311087	0.000558736	0.0115974	0.143777	0.200957	0.270817	0.175576	-113.135	33.5212	0.00232904
Q2FDQ7	K	64	0.420278	99.1857	E	5.09e-05	0.993355	0.00659449	E	1.44e-05	1.39e-05	1.64e-06	0.000889189	0.993086	0.000157027	3.01e-05	0.00580799	-115.906	124.821	0.00136082
Q2FDQ7	N	190	0.4265	83.1674	E	0.0172534	0.830088	0.152659	E	0.00995852	0.00594434	0.000370764	0.0350863	0.781173	0.0178423	0.00765398	0.141971	-113.665	124.06	0.00491141
Q2FDQ7	K	103	0.427366	100.858	H	0.989148	7.4e-05	0.0107776	H	0.0116415	0.959329	0.0176949	4.97e-05	2.65e-05	0.000570381	0.00860607	0.0020817	-62.241	-39.2958	0.00264471
Q2FDQ7	Q	263	0.429479	96.6327	C	0.186939	0.186672	0.626389	G	0.234628	0.0463894	0.00196385	0.0561366	0.10883	0.15206	0.174209	0.225783	-86.2016	-18.7674	0.010388
Q2FDQ7	A	39	0.439214	56.6586	C	0.00240561	0.00106417	0.99653	C	0.0010431	0.00156184	1.09e-05	0.000970253	0.000672477	0.335807	0.021653	0.638281	-105.362	99.6908	0.00583124
Q2FDQ7	V	215	0.444874	77.4081	H	0.992355	0.000267855	0.00737766	H	0.000886734	0.985921	0.00492835	3.67e-05	0.000185526	0.000506123	0.00214622	0.00538973	-63.0568	-43.1817	0.00348336
Q2FDQ7	G	28	0.455991	47.4231	C	0.00960876	0.000250082	0.990141	T	0.00134581	0.00384375	0.000522293	8.66e-05	6.21e-05	0.0227567	0.939626	0.031757	77.8552	18.5564	0.00165432
Q2FDQ7	G	5	0.45944	47.7818	C	0.00636431	0.0183491	0.975287	C	0.00349099	0.00161879	0.000212704	0.00364824	0.0130433	0.131083	0.0474857	0.799418	126.49	162.8	0.0598845
Q2FDQ7	K	97	0.463962	109.495	H	0.957796	0.000204974	0.0419995	H	0.0104995	0.937491	0.0185232	8.98e-05	0.000117299	0.00198165	0.0142248	0.0170728	-67.5224	-40.052	0.0116382
Q2FDQ7	H	52	0.469925	105.263	H	0.894557	0.00201306	0.10343	H	0.0417216	0.825356	0.0254243	0.000562164	0.00107997	0.00743539	0.0764317	0.0219885	-70.1589	-31.6142	0.00445727
Q2FDQ7	E	96	0.472692	105.41	H	0.96652	0.000177709	0.0333027	H	0.0094123	0.952278	0.0130985	9.79e-05	8.26e-05	0.0016103	0.0128075	0.0106134	-62.5225	-41.302	0.0117632
Q2FDQ7	Q	280	0.473746	106.593	C	0.00719017	0.000984015	0.991826	T	0.00603548	0.000218151	3.86e-06	3.38e-05	0.000126204	0.0788072	0.911774	0.00300155	-55.017	-17.5187	0.000867403
Q2FDQ7	E	250	0.477962	106.586	C	0.00466937	0.0187112	0.97662	C	0.00259161	0.0017986	0.000232907	0.0129761	0.0130623	0.319126	0.0623619	0.587851	-98.608	147.333	0.00580581
Q2FDQ7	Q	203	0.482266	108.51	C	0.400448	0.00267646	0.596875	H	0.052866	0.388456	0.00645061	0.0027379	0.00128398	0.121298	0.18358	0.243328	-87.0576	-13.1467	0.0704643
Q2FDQ7	K	285	0.486688	114.858	E	0.000260303	0.930735	0.0690052	E	7.89e-05	4.8e-05	4.71e-06	0.00146452	0.941198	0.00289419	0.000243191	0.0540683	-103.983	135.951	0.000702327
Q2FDQ7	Q	93	0.48925	110.081	H	0.948409	0.00028979	0.0513013	H	0.0161065	0.936033	0.0029251	0.000125223	0.000193175	0.0021176	0.00824566	0.0342532	-68.3973	-38.17	0.0385938
Q2FDQ7	S	104	0.490895	76.0888	H	0.978411	9.69e-05	0.0214925	H	0.0131673	0.933799	0.0277465	2.74e-05	3.34e-05	0.000833398	0.0224941	0.00189911	-70.5608	-32.3904	0.00195815
Q2FDQ7	T	90	0.491686	84.57	C	0.0138134	0.0620776	0.924109	C	0.00087419	0.00918827	7.35e-05	0.061597	0.0196313	0.0457689	0.00362599	0.859241	-95.6178	166.687	0.0391317
Q2FDQ7	S	206	0.492623	76.3566	C	0.0853808	0.00336048	0.911259	C	0.00745778	0.0479974	0.000152186	0.00367476	0.00119578	0.111473	0.0164825	0.811567	-86.5751	132.571	0.0601598
Q2FDQ7	N	248	0.497674	97.0464	C	0.183246	0.000795729	0.815958	T	0.00564865	0.187338	0.00200304	0.000367859	0.000102992	0.0242593	0.768077	0.0122027	-95.4403	12.2815	0.00232784
Q2FDQ7	A	227	0.499115	64.3858	H	0.856126	0.00042146	0.143452	H	0.00746224	0.86192	0.0307971	0.000231508	0.000123211	0.00799125	0.0757406	0.0157336	-73.0716	-27.5812	0.0191857
Q2FDQ7	N	216	0.504861	98.448	H	0.992531	0.000210618	0.00725805	H	0.000917166	0.988132	0.00425743	2.89e-05	0.000121902	0.000326553	0.00291134	0.00330444	-65.0468	-40.3776	0.0029153
Q2FDQ7	E	177	0.510633	113.871	C	0.0183989	0.213036	0.768565	C	0.0294285	0.00335471	0.000382065	0.0486438	0.160343	0.2695	0.136642	0.351706	-86.7358	120.212	0.0067338
Q2FDQ7	D	62	0.512373	98.888	E	0.000699757	0.769857	0.229443	E	0.000223968	0.000134461	4.93e-06	0.00890679	0.739567	0.00660976	0.000799542	0.243753	-92.7388	124.557	0.00204278
Q2FDQ7	Y	315	0.512801	134.867	H	0.59728	0.00190176	0.400818	G	0.35466	0.282292	0.00287766	0.00118311	0.00124982	0.032678	0.173002	0.152057	-69.3891	-21.2636	0.0632927
Q2FDQ7	K	86	0.513524	121.192	C	0.00120886	0.01361	0.985181	C	0.000813543	0.000337511	1.95e-05	0.0104028	0.00568944	0.164408	0.0147651	0.803564	-103.322	138.437	0.150801
Q2FDQ7	Y	157	0.514734	135.375	H	0.99849	4.88e-05	0.00146074	H	0.00038574	0.996662	0.00158896	4.44e-06	2.78e-05	7.34e-05	0.000480492	0.000777097	-61.2927	-44.3	0.00188634
Q2FDQ7	K	107	0.515342	121.621	H	0.998036	2.41e-05	0.00194017	H	0.00128164	0.996442	0.000775807	3.02e-06	9.38e-06	8.01e-05	0.000841401	0.000566263	-60.3508	-42.1466	0.00117131
Q2FDQ7	S	15	0.521598	80.8477	H	0.840246	6.86e-05	0.159685	H	0.0406288	0.810435	0.00207467	3.85e-05	2.52e-05	0.0375578	0.0890183	0.0202217	-65.9042	-36.6647	0.000905074
Q2FDQ7	D	300	0.526054	101.528	H	0.997134	6.03e-05	0.00280548	H	0.000351961	0.995964	0.000635415	8.08e-06	3.32e-05	0.000126148	0.000833337	0.00204775	-63.2973	-42.6733	0.00200366
Q2FDQ7	A	297	0.531513	68.5651	H	0.996809	2.67e-05	0.00316415	H	0.000417264	0.996296	0.000136216	2.25e-06	1.69e-05	0.000134041	0.000896488	0.00210128	-63.1938	-42.5319	0.00136581
Q2FDQ7	G	82	0.534469	55.5848	C	0.000904779	0.00994284	0.989152	C	0.000813102	0.000211025	1.99e-05	0.00439967	0.00641258	0.234659	0.0291146	0.72437	-121.374	153.272	0.0234999
Q2FDQ7	E	67	0.537714	119.91	C	0.000890799	0.0279995	0.97111	C	0.000399377	0.000212252	6.42e-06	0.0119388	0.0143952	0.129306	0.00288119	0.840861	-116.846	154.909	0.00248845
Q2FDQ7	K	44	0.548721	129.498	H	0.990435	0.000134453	0.00943091	H	0.00180527	0.987889	0.000741288	2.68e-05	7.34e-05	0.000632406	0.00236552	0.00646645	-62.2242	-42.9768	0.00572234
Q2FDQ7	K	72	0.551432	130.138	C	0.0174081	0.00162653	0.980965	T	0.0168781	0.00235665	1.33e-05	0.00109213	0.000230993	0.0220071	0.936497	0.0209248	-58.3965	134.108	0.00156416
Q2FDQ7	D	180	0.554718	107.061	C	0.127308	0.00746937	0.865223	T	0.259548	0.00796827	0.000372034	0.00190302	0.00249011	0.232379	0.392013	0.103326	-78.8322	-1.95177	0.00978206
Q2FDQ7	T	26	0.565582	97.28	H	0.978533	7.84e-05	0.0213881	H	0.00316882	0.980778	0.0022085	9.53e-06	1.67e-05	0.000302251	0.0128603	0.00065554	-66.2936	-33.2711	0.000288544
Q2FDQ7	P	60	0.570192	90.6606	C	0.00202717	0.0166015	0.981371	C	0.000903805	0.000258904	1.08e-05	0.00262569	0.0111244	0.393429	0.0321923	0.559455	-74.6441	82.8768	0.00417624
Q2FDQ7	K	304	0.575384	135.791	H	0.996531	6.34e-05	0.00340565	H	0.000447568	0.995761	0.000447273	5.77e-06	3.51e-05	0.000150526	0.00111217	0.00204049	-62.4138	-43.4877	0.0017889
Q2FDQ7	D	31	0.57912	111.77	C	0.00072201	0.0521341	0.947144	S	0.000154348	3.97e-05	4.17e-06	7.84e-05	0.0314336	0.824036	0.00470842	0.139546	-97.8025	-30.6822	0.000451924
Q2FDQ7	E	162	0.580325	129.413	H	0.982235	0.000188394	0.0175763	H	0.00301691	0.920681	0.0622692	5.88e-05	5.71e-05	0.000925002	0.0109727	0.00201943	-70.0648	-38.6698	0.0095747
Q2FDQ7	K	314	0.581114	137.143	H	0.586471	0.0026354	0.410894	H	0.206882	0.370952	0.00536102	0.00184015	0.00147148	0.0363669	0.195186	0.18194	-55.2108	-25.1744	0.051802
Q2FDQ7	E	223	0.583096	130.03	H	0.995272	0.000191477	0.00453674	H	0.000783748	0.989701	0.00513028	2.44e-05	0.000114367	0.000269048	0.00156087	0.00241615	-63.9165	-42.5794	0.00425875
Q2FDQ7	F	4	0.584607	140.306	C	0.0264101	0.00848585	0.965104	C	0.0247741	0.0100606	0.000208059	0.00470578	0.00587853	0.0988483	0.101085	0.754439	-91.0735	80.5345	0.23474
Q2FDQ7	Q	85	0.584746	131.568	C	0.00168364	0.00566231	0.992654	C	0.0020282	0.000397395	1.81e-05	0.0077552	0.00296702	0.204188	0.0664451	0.716201	-80.9589	97.1344	0.0926695
Q2FDQ7	E	211	0.585904	130.657	H	0.991853	0.00016616	0.00798119	H	0.000927322	0.9908	0.000514251	2.18e-05	9.36e-05	0.000292684	0.00145598	0.00589389	-63.8077	-42.126	0.00697024
Q2FDQ7	K	40	0.586688	138.458	H	0.908758	0.000185142	0.0910565	H	0.0392494	0.878028	0.000301472	8.34e-05	8.18e-05	0.0190481	0.0347803	0.0284277	-57.51	-42.2199	0.00874415
Q2FDQ7	P	84	0.589185	93.6804	C	0.00149496	0.00771172	0.990793	C	0.00112475	0.000287003	9.76e-06	0.00646537	0.00372431	0.0630509	0.0309544	0.894383	-69.1222	141.181	0.0707463
Q2FDQ7	G	229	0.595738	61.9568	C	0.0179461	0.000802592	0.981251	T	0.00747794	0.00857302	0.00130364	0.000703778	0.000576578	0.131348	0.466555	0.383462	76.9161	18.5006	0.0209867
Q2FDQ7	K	100	0.59581	140.611	H	0.975901	0.000163313	0.0239355	H	0.00566729	0.967221	0.0103527	6.93e-05	6.17e-05	0.00115664	0.00955669	0.00591431	-65.9544	-40.1195	0.00499734
Q2FDQ7	T	204	0.598454	102.934	C	0.193176	0.00558031	0.801243	C	0.0349204	0.167961	0.00143003	0.00584879	0.00242198	0.1988	0.267694	0.320924	-95.7929	0.300264	0.0789042
Q2FDQ7	V	55	0.599258	104.271	C	0.230552	0.0136802	0.755768	T	0.11683	0.0980509	0.00447497	0.00337508	0.00783323	0.178147	0.447767	0.143522	-73.2075	-17.6872	0.0094786
Q2FDQ7	K	301	0.602281	142.138	H	0.996219	4.94e-05	0.0037318	H	0.000420576	0.995796	0.000464582	4.19e-06	3.02e-05	0.000134132	0.00143433	0.00171591	-63.6334	-42.2419	0.00196953
Q2FDQ7	K	201	0.603855	142.51	H	0.694165	0.00218901	0.303646	H	0.0697488	0.652719	0.00964732	0.00155948	0.00119229	0.0292052	0.156879	0.0790487	-67.2906	-32.4854	0.024323
Q2FDQ7	S	312	0.607695	94.1928	H	0.70631	0.000571852	0.293118	H	0.129333	0.570143	0.0042367	0.000241272	0.000341413	0.0153495	0.227214	0.0531407	-70.2049	-24.7641	0.0223531
Q2FDQ7	D	219	0.619891	119.639	H	0.970877	0.000212563	0.0289106	H	0.00171311	0.96667	0.00853385	5.95e-05	0.00011108	0.00180485	0.0103966	0.0107108	-66.1619	-38.7524	0.00516716
Q2FDQ7	G	265	0.620183	64.499	C	0.0836096	0.0275037	0.888887	T	0.106106	0.0117558	0.000697359	0.00707642	0.0213347	0.247246	0.424178	0.181605	72.0252	-14.1126	0.0110863
Q2FDQ7	N	249	0.623721	121.626	C	0.0105199	0.00117435	0.988306	T	0.00205455	0.005365	0.000992676	0.000562357	0.000649296	0.0624983	0.770234	0.157644	65.5986	38.761	0.00414854
Q2FDQ7	D	198	0.623832	120.4	H	0.973481	0.000258383	0.0262607	H	0.111443	0.843879	0.00564112	0.000167839	0.000301246	0.00218468	0.02402	0.0123635	-68.0292	-33.2463	0.0106026
Q2FDQ7	A	208	0.62917	81.1629	H	0.903269	0.000589999	0.0961409	H	0.0148498	0.896277	0.000378441	0.000117157	0.000434783	0.00610835	0.0186263	0.0632086	-64.439	-39.4156	0.0230768
Q2FDQ7	E	212	0.631769	140.884	H	0.994755	0.000122095	0.00512323	H	0.00063619	0.994358	0.000409354	1e-05	7.93e-05	0.000168484	0.00128069	0.00305814	-65.2685	-42.2481	0.00393342
Q2FDQ7	G	262	0.640708	66.6336	C	0.155715	0.0110902	0.833195	T	0.150947	0.0217229	0.00191246	0.00220988	0.00633287	0.123629	0.620606	0.0726405	78.6323	2.63629	0.0122046
Q2FDQ7	G	266	0.643924	66.9681	C	0.0813537	0.0265453	0.892101	T	0.0868218	0.0100109	0.000397088	0.00458781	0.0143288	0.207501	0.543925	0.132427	-8.87927	0.305149	0.00934671
Q2FDQ7	G	113	0.653832	67.9985	C	0.00417812	0.000511782	0.99531	T	0.00194745	0.00137866	8.01e-05	0.000123366	0.000282296	0.030978	0.84626	0.11895	91.81	12.6075	0.00230412
Q2FDQ7	H	56	0.665587	149.091	C	0.161971	0.0212986	0.81673	T	0.0596974	0.0824106	0.00179093	0.00782242	0.0103046	0.197536	0.483182	0.157256	-100.624	4.14389	0.0117944
Q2FDQ7	E	134	0.670983	149.629	H	0.997539	5.78e-05	0.00240329	H	0.000650244	0.875612	0.121907	1.25e-05	1.21e-05	8.1e-05	0.00152501	0.00019924	-69.7886	-42.4697	0.0018763
Q2FDQ7	E	318	0.672134	149.886	C	0.113758	0.00227578	0.883966	C	0.0420008	0.0708586	0.000552367	0.00175746	0.00141493	0.0525373	0.155951	0.674927	-82.7987	4.29497	0.308533
Q2FDQ7	H	281	0.681638	152.687	C	0.0078305	0.00114231	0.991027	T	0.00822582	0.000640301	9.28e-06	0.000197939	0.000278781	0.108488	0.871521	0.0106395	-102.496	6.3347	0.00160594
Q2FDQ7	G	205	0.693706	72.1454	C	0.0348857	0.00170886	0.963405	C	0.0152701	0.0163868	0.000627851	0.000893653	0.00124977	0.323739	0.249934	0.391899	85.8764	-13.0414	0.0613496
Q2FDQ7	D	308	0.696569	134.438	H	0.988571	0.000226392	0.0112028	H	0.00208038	0.98418	0.00272839	2.47e-05	0.000169032	0.00045857	0.005375	0.0049839	-63.548	-40.6591	0.00430658
Q2FDQ7	P	290	0.697271	110.866	C	0.000220149	0.00500629	0.994774	C	5.73e-05	1.77e-05	6.56e-07	0.00232649	0.00168224	0.0325801	0.00165514	0.96168	-69.7048	139.619	0.00180732
Q2FDQ7	E	207	0.697848	155.62	H	0.908128	0.000532956	0.091339	H	0.0155524	0.905033	0.000377346	0.000193495	0.000290309	0.0106753	0.0208663	0.0470121	-61.6671	-40.5322	0.0312253
Q2FDQ7	Q	226	0.707759	159.246	H	0.955547	0.000249812	0.0442035	H	0.0036291	0.940698	0.0224513	0.000123574	0.000121347	0.00200686	0.0175921	0.0133775	-66.6514	-37.3426	0.0126522
Q2FDQ7	D	311	0.712376	137.489	H	0.846219	0.00055374	0.153227	H	0.0846158	0.742621	0.0082179	0.000305993	0.000308845	0.0107493	0.119748	0.0334335	-61.6696	-34.2063	0.0120585
Q2FDQ7	S	168	0.716847	111.111	H	0.958015	0.000247364	0.0417378	G	0.964673	0.0155536	3.49e-05	1.02e-05	3.03e-05	0.000533505	0.0181488	0.0010162	-71.215	-14.3003	0.00929158
Q2FDQ7	G	137	0.719275	74.8046	C	0.00187465	0.000112043	0.998013	C	0.000887783	0.0013406	0.000151915	9.45e-05	0.000143424	0.140089	0.321674	0.535619	74.6113	18.7716	0.000825353
Q2FDQ7	K	268	0.719748	169.86	C	0.0386657	0.0676702	0.893664	T	0.0779884	0.00415409	8.57e-05	0.0208568	0.0438766	0.185239	0.523043	0.144756	-80.1245	112.13	0.00562715
Q2FDQ7	I	38	0.720648	141.968	C	0.00281973	0.00057361	0.996607	S	0.000813363	0.000278406	5.83e-06	1.68e-05	0.000208481	0.895882	0.0469753	0.05582	-77.0964	-25.6722	0.00441349
Q2FDQ7	P	58	0.722823	114.929	C	0.00196141	0.0073258	0.990713	S	0.000817732	0.000279467	2.28e-05	0.000851038	0.00430219	0.602164	0.0590499	0.332513	-73.7695	12.2298	0.00954375
Q2FDQ7	D	73	0.727811	140.467	C	0.0116969	0.000609462	0.987694	T	0.00776471	0.000622612	1.15e-05	0.00012502	9.22e-05	0.0248072	0.956442	0.0101353	-6.6135	25.6304	0.00087097
Q2FDQ7	Q	161	0.729261	164.084	H	0.986691	0.000260904	0.0130483	H	0.00264384	0.948713	0.037943	6.37e-05	0.000120337	0.000579058	0.00712155	0.00281582	-68.3523	-41.6055	0.00729799
Q2FDQ7	E	141	0.734214	163.73	H	0.978831	0.000111413	0.0210578	G	0.984082	0.00609926	1.13e-05	1.83e-06	8.09e-06	0.000102045	0.00958567	0.000110113	-71.828	-8.10618	0.00222673
Q2FDQ7	T	3	0.740756	127.41	C	0.0288566	0.0120239	0.959119	C	0.0191668	0.00976176	0.00031478	0.00446822	0.00707798	0.0541727	0.0499928	0.855045	-91.4574	99.4047	0.472824
Q2FDQ7	E	69	0.741756	165.412	H	0.976235	6.07e-05	0.0237045	G	0.968897	0.0219919	2.08e-05	5.73e-06	6.81e-06	0.000316416	0.00836652	0.000394543	-63.8873	-20.487	0.00213251
Q2FDQ7	G	193	0.745992	77.5831	C	0.00550818	0.0122672	0.982225	T	0.00181076	0.000174945	2.93e-05	9.7e-05	0.00219757	0.0130051	0.975029	0.00765668	76.101	4.39707	0.00595368
Q2FDQ7	E	294	0.751822	167.656	H	0.994894	1.48e-05	0.00509157	H	0.00284135	0.9928	9.43e-06	1.74e-06	9.83e-06	0.000142237	0.00205401	0.00214144	-64.5502	-39.9271	0.0016258
Q2FDQ7	N	251	0.752377	146.713	C	0.00179309	0.00623831	0.991969	S	0.00167549	0.000247066	5.43e-05	0.00155815	0.00560727	0.508811	0.139528	0.342519	-51.7912	32.0439	0.00457342
Q2FDQ7	D	115	0.767662	148.159	C	0.000329759	0.00732925	0.992341	C	0.000265622	5.79e-05	1.52e-06	0.000650039	0.00817917	0.229719	0.0134385	0.747689	-106.523	26.9387	0.000966473
Q2FDQ7	P	87	0.799256	127.082	C	0.00442166	0.000403835	0.995175	T	0.00305292	0.000367304	2.61e-06	8.68e-05	6.92e-05	0.0259456	0.944375	0.026101	-53.1725	125.291	0.126044
Q2FDQ7	E	288	0.803137	179.099	C	0.000742686	0.106037	0.89322	C	0.00043138	7.98e-05	6.34e-06	0.0055506	0.092305	0.0900967	0.00529084	0.806239	-78.2431	127.687	0.00124647
Q2FDQ7	K	2	0.804672	189.902	C	0.0126007	0.0031012	0.984298	C	0.00588167	0.0038265	5.96e-05	0.00071844	0.00170587	0.0120785	0.0164876	0.959242	-84.5746	128.42	0.71053
Q2FDQ7	A	293	0.811429	104.674	H	0.985305	2.57e-05	0.0146692	H	0.00543213	0.983086	2.24e-05	5.19e-06	1.04e-05	0.00135692	0.00624145	0.00384575	-59.8633	-38.4008	0.00223789
Q2FDQ7	D	319	0.813049	156.918	C	0.0113588	0.000269888	0.988371	C	0.00451241	0.00874857	7.37e-05	0.00021725	0.000232866	0.0490778	0.062039	0.875098	-94.3491	24.0414	0.433208
Q2FDQ7	D	41	0.82012	158.283	H	0.958025	6.05e-05	0.041915	H	0.0447896	0.915288	0.000257829	2.04e-05	3.58e-05	0.00362488	0.0262195	0.0097639	-64.0941	-35.5111	0.00804771
Q2FDQ7	D	111	0.82875	159.949	H	0.927025	9.72e-05	0.0728781	H	0.0109285	0.925519	0.000671266	1.73e-05	4.01e-05	0.00140734	0.0573513	0.00406485	-67.5646	-26.0699	0.00272215
Q2FDQ7	D	261	0.828945	159.986	C	0.0575549	0.0152477	0.927197	T	0.0679656	0.00757579	0.000305833	0.00373457	0.00793373	0.115286	0.722143	0.0750559	3.347	55.3218	0.0063005
Q2FDQ7	G	164	0.834527	86.7908	C	0.00150462	9.29e-05	0.998402	T	0.000844322	0.00100798	0.000146605	4.79e-05	0.000125437	0.0996458	0.49711	0.401072	67.8096	28.2478	0.00434158
Q2FDQ7	E	202	0.851023	189.778	H	0.593836	0.000739375	0.405425	H	0.0647234	0.531662	0.00698735	0.000467793	0.000502073	0.0356416	0.283217	0.076799	-73.6988	-17.3369	0.0486618
Q2FDQ7	M	1	0.862578	193.218	C	0.000420924	0.000271042	0.999308	C	8.78e-05	0.00010242	3.46e-06	5.35e-05	0.000115929	0.000800233	0.00108054	0.997756	-73.2335	161.012	0.925762
Q2FDQ7	G	88	0.903805	93.9957	C	0.00181587	0.000136095	0.998048	T	0.00178444	0.000184097	4.53e-06	1.85e-05	7.12e-05	0.0413227	0.900485	0.0561295	84.5708	-1.19126	0.064673
Q2FDV3	A	130	0.00303979	0.392133	H	0.997684	2.12e-05	0.00229532	H	0.00102166	0.991859	0.00524041	3.07e-06	8.68e-06	0.000115308	0.00102998	0.000722215	-65.7498	-41.139	7.26e-05
Q2FDV3	M	101	0.00313499	0.702239	H	0.99918	9.71e-06	0.000810632	H	0.000218779	0.998536	0.000685343	1.29e-06	2.75e-06	2.74e-05	0.000333728	0.000195132	-64.8214	-41.9651	8.78e-05
Q2FDV3	A	214	0.00325228	0.419544	H	0.999586	9.73e-06	0.000404226	H	0.00462344	0.994387	0.00044692	3.13e-06	5.78e-06	3.46e-05	0.000238902	0.000260377	-65.0859	-39.4573	5.89e-05
Q2FDV3	L	217	0.00355019	0.713588	H	0.99938	2.02e-05	0.000600248	H	0.000205653	0.998514	0.000833672	1.33e-06	7.91e-06	2.02e-05	0.000264225	0.000153008	-65.8385	-42.7841	0.000120782
Q2FDV3	M	119	0.00389186	0.871776	H	0.998766	3.95e-05	0.00119465	H	0.00091463	0.984389	0.0136124	6.45e-06	1.28e-05	5.79e-05	0.000802067	0.000204435	-64.8171	-40.669	3.85e-05
Q2FDV3	V	104	0.00402646	0.700604	H	0.999371	5.84e-06	0.000622873	H	7.4e-05	0.999154	0.000410773	3.43e-07	1.74e-06	1.51e-05	0.000189237	0.000154969	-64.9349	-45.4386	6.13e-05
Q2FDV3	T	177	0.00408081	0.7019	E	0.000103164	0.990465	0.00943178	E	3.2e-05	4.71e-05	3.68e-06	0.000924812	0.989601	0.000288891	5.23e-05	0.00904999	-111.686	126.766	5.83e-05
Q2FDV3	I	308	0.00433568	0.85413	H	0.99914	3.88e-05	0.00082091	H	0.000458245	0.996376	0.00239693	3.23e-06	1.65e-05	2.97e-05	0.000523799	0.000195469	-64.6991	-44.2459	0.00016412
Q2FDV3	I	115	0.00447015	0.880619	H	0.998307	2.07e-05	0.00167259	H	0.000678392	0.993305	0.00471507	3.51e-06	8.12e-06	0.000101893	0.000638181	0.000549462	-67.1082	-42.8832	6.98e-05
Q2FDV3	G	263	0.0046259	0.481094	H	0.998974	2.24e-05	0.0010037	H	0.00133539	0.995491	0.0022093	5.45e-06	7.34e-06	5.55e-05	0.000631883	0.000264294	-64.1562	-39.8153	0.000339946
Q2FDV3	G	137	0.00468776	0.487527	H	0.995179	1.97e-05	0.00480163	H	0.0022099	0.987283	0.0064903	4.64e-06	7.55e-06	0.000190912	0.00282527	0.000988615	-63.8711	-41.3513	5.93e-05
Q2FDV3	L	203	0.00528809	1.06291	E	8.1e-06	0.999445	0.000547197	E	2.14e-06	2.81e-06	2.77e-07	0.000175376	0.999287	1.43e-05	2.04e-06	0.000516146	-108.659	119.641	4.25e-05
Q2FDV3	V	176	0.00534752	0.930469	E	4.71e-05	0.997842	0.00211099	E	1.4e-05	1.71e-05	2.03e-06	0.00026348	0.997797	0.000101434	1.3e-05	0.00179216	-118.294	128.177	0.000137859
Q2FDV3	I	108	0.00557365	1.09801	H	0.99842	2.14e-05	0.00155822	H	0.000435336	0.996179	0.00221288	2.95e-06	7.06e-06	3.91e-05	0.000833909	0.000290076	-64.519	-42.2262	0.000210773
Q2FDV3	V	75	0.00564382	0.982025	H	0.999637	7.6e-06	0.000355251	H	0.000373984	0.999145	0.000140501	8.91e-07	4.11e-06	1.3e-05	0.000103069	0.000219345	-64.0498	-43.0682	0.00019858
Q2FDV3	V	202	0.00609445	1.06043	E	6.31e-06	0.998283	0.0017111	E	2.73e-06	1.44e-06	4.25e-07	0.000622165	0.997463	6.78e-05	5.62e-06	0.00183657	-111.993	128.978	6.71e-05
Q2FDV3	A	432	0.00614036	0.792106	H	0.999241	1.42e-05	0.000744946	H	0.000697029	0.998232	0.0002079	1.69e-06	9.22e-06	3.21e-05	0.00019362	0.000626328	-62.1167	-43.7766	0.000841396
Q2FDV3	L	204	0.00632324	1.27097	E	7.47e-06	0.996165	0.00382766	E	2.67e-06	2.54e-06	5.47e-07	0.000577419	0.995264	9.07e-05	9.23e-06	0.00405337	-102.971	119.431	3.95e-05
Q2FDV3	I	213	0.00639274	1.25937	H	0.995128	7.97e-05	0.00479225	H	0.0207421	0.970128	0.00284013	5.57e-05	3.22e-05	0.000722745	0.00371901	0.00176005	-68.1158	-40.5491	6.61e-05
Q2FDV3	A	305	0.00660851	0.852498	H	0.999619	1.12e-05	0.000370087	H	0.000269237	0.999003	0.00039776	1.23e-06	4.99e-06	1.74e-05	0.000128556	0.000177745	-61.8651	-43.1664	0.000176735
Q2FDV3	L	221	0.00667448	1.34157	H	0.998719	2.17e-05	0.00125928	H	0.00037019	0.996818	0.00202098	3.56e-06	5.73e-06	3.72e-05	0.000510223	0.000233672	-63.8584	-42.3195	0.000276767
Q2FDV3	V	254	0.00667734	1.16186	E	2.37e-05	0.998595	0.00138159	E	4.72e-06	9.28e-06	6.35e-07	0.000193728	0.998612	5.17e-05	8.73e-06	0.00111904	-122.386	126.179	0.000143386
Q2FDV3	V	196	0.00675537	1.17543	H	0.997515	0.000223498	0.00226117	H	0.00814505	0.977199	0.0113149	7.14e-05	8.11e-05	0.000145367	0.00261837	0.000424531	-67.5718	-40.5156	0.000304901
Q2FDV3	T	192	0.00688411	1.18407	H	0.92301	0.00284901	0.0741413	H	0.0804204	0.776229	0.073088	0.00112663	0.00111545	0.00592574	0.0504133	0.0116811	-75.8371	-35.5771	0.000176115
Q2FDV3	A	326	0.00698406	0.900943	E	1.57e-05	0.999087	0.000896994	E	3.16e-06	4.65e-06	2.67e-07	8.82e-05	0.998915	2.19e-05	2.93e-06	0.0009638	-123.807	134.854	0.000116643
Q2FDV3	G	175	0.00789071	0.820634	E	5.23e-05	0.993776	0.00617173	E	1.31e-05	1.54e-05	1.47e-06	0.000404503	0.993099	0.000180977	2.17e-05	0.00626391	-123.959	141.919	8.99e-05
Q2FDV3	L	245	0.00789862	1.58762	H	0.986127	0.000172932	0.0137002	H	0.0382112	0.93382	0.011032	9.68e-05	6.5e-05	0.00131594	0.0128649	0.00259409	-67.8115	-38.6145	0.000935484
Q2FDV3	P	195	0.00797982	1.26879	H	0.997462	0.000116919	0.00242135	H	0.0262684	0.963655	0.00597555	2.85e-05	6.19e-05	0.000160964	0.00317819	0.000671641	-63.0966	-36.9275	0.000127923
Q2FDV3	C	323	0.00807192	1.34801	C	0.00352684	0.296664	0.699809	C	0.00361855	0.00090028	1.66e-05	0.0461188	0.205771	0.0775073	0.00845734	0.65761	-111.312	136.139	0.000316825
Q2FDV3	V	294	0.00853101	1.4844	E	3.45e-05	0.998273	0.00169221	E	1.12e-05	1.4e-05	9.07e-07	0.000305022	0.99819	4.6e-05	1.56e-05	0.00141726	-106.595	119.654	0.00020138
Q2FDV3	T	210	0.00871376	1.49877	C	0.223003	0.00136035	0.775637	S	0.247965	0.0880137	0.00196633	0.00293434	0.000522227	0.276687	0.146659	0.235253	-96.5566	9.8244	4.02e-05
Q2FDV3	A	304	0.00883657	1.13992	H	0.998989	2.07e-05	0.00099072	H	0.00063021	0.998126	0.000398602	1.61e-06	1.06e-05	3.71e-05	0.000367701	0.000428285	-65.6829	-43.3921	0.000213277
Q2FDV3	S	340	0.0091124	1.41242	H	0.997442	6.09e-05	0.0024966	H	0.000214872	0.995275	0.0026392	5.78e-06	2.38e-05	0.000111007	0.000969047	0.000761197	-66.8401	-41.3252	0.000439197
Q2FDV3	A	82	0.00914806	1.1801	H	0.998405	2.11e-05	0.00157378	H	0.00118707	0.996506	0.000902429	3.37e-06	1.21e-05	5.83e-05	0.000584303	0.000746704	-62.1242	-41.9641	0.000418999
Q2FDV3	I	411	0.00929598	1.83131	H	0.892864	0.00657439	0.100562	G	0.557355	0.335593	0.00398345	0.00180382	0.00241426	0.0101292	0.0709501	0.0177706	-75.0265	-30.3616	0.00101285
Q2FDV3	A	436	0.00932797	1.20331	H	0.994265	0.000424041	0.00531096	H	0.00461404	0.984207	0.00545516	7.85e-05	0.000126895	0.000212082	0.00446235	0.000844255	-67.4682	-36.5903	0.000713809
Q2FDV3	V	328	0.00945803	1.6457	E	1.42e-05	0.997808	0.00217755	E	5.14e-06	4.7e-06	7.35e-07	0.000590276	0.997203	6.46e-05	1.07e-05	0.00212067	-109.123	126.538	0.000128351
Q2FDV3	I	141	0.00998674	1.96739	H	0.99592	4.09e-05	0.00403919	H	0.000993586	0.98601	0.00976193	8.98e-06	1.26e-05	0.000267968	0.00191382	0.00103075	-65.5064	-41.22	0.00015439
Q2FDV3	A	134	0.0100124	1.2916	H	0.995961	7.05e-05	0.00396886	H	0.000919337	0.978513	0.0170719	1.38e-05	2.4e-05	0.000254676	0.00224255	0.000961136	-65.7294	-40.9386	0.000171643
Q2FDV3	V	336	0.0101776	1.7709	H	0.999334	1.97e-05	0.00064667	H	0.0002959	0.9983	0.000787737	1.54e-06	1.23e-05	2.68e-05	0.000216961	0.00035874	-66.9973	-43.7623	0.000252244
Q2FDV3	A	292	0.0102706	1.32491	E	0.000118188	0.984585	0.015297	E	3.93e-05	2.85e-05	2.68e-06	0.000890543	0.980802	0.000649131	0.000109842	0.0174782	-118.906	142.687	0.00028532
Q2FDV3	I	220	0.0102725	2.02369	H	0.999592	6.83e-06	0.000401581	H	0.000128038	0.998915	0.000705993	3.32e-07	2.5e-06	7.18e-06	0.000156613	8.41e-05	-63.6953	-44.0691	0.000113868
Q2FDV3	I	178	0.0109073	2.14873	E	0.000270796	0.666156	0.333573	E	0.000169193	0.000114681	2.02e-05	0.00842424	0.635904	0.0225093	0.00157926	0.331279	-111.62	119.647	7.73e-05
Q2FDV3	I	370	0.0109178	2.15081	H	0.997728	6.54e-05	0.00220701	H	0.000346968	0.991859	0.00595946	7.17e-06	2.99e-05	0.000106831	0.000898444	0.000791826	-64.1649	-42.3111	0.000387285
Q2FDV3	A	285	0.0110465	1.425	E	1.98e-05	0.996677	0.00330328	E	6.26e-06	5.44e-06	6.61e-07	0.000184487	0.996506	7.66e-05	2.25e-05	0.0031983	-108.518	125.151	5.28e-05
Q2FDV3	I	293	0.0114993	2.26536	E	3.61e-05	0.998432	0.00153188	E	1.17e-05	1.35e-05	1.35e-06	0.000371605	0.99812	6.16e-05	1.32e-05	0.0014066	-115.685	125.97	0.000245438
Q2FDV3	A	145	0.0115708	1.49264	H	0.994765	5.07e-05	0.00518411	H	0.00246436	0.989594	0.00359004	1.77e-05	1.79e-05	0.000213849	0.00282434	0.00127839	-62.982	-39.9947	0.000190675
Q2FDV3	P	206	0.0122097	1.94135	C	9.08e-05	0.0539385	0.945971	C	3.37e-05	1.1e-05	9.46e-07	0.00380585	0.0231276	0.0257617	0.000849851	0.946409	-71.8663	150.92	4.63e-05
Q2FDV3	A	312	0.0125203	1.61512	H	0.889247	0.00130056	0.109452	H	0.0718245	0.771667	0.0390711	0.000596265	0.000498197	0.00862342	0.0855219	0.0221972	-68.7071	-33.5836	0.000479015
Q2FDV3	T	255	0.0125296	2.15509	E	2.29e-05	0.998373	0.0016038	E	3.51e-06	8.61e-06	5.19e-07	9.62e-05	0.99833	5.23e-05	7.73e-06	0.00150076	-112.04	130.005	0.000102619
Q2FDV3	A	194	0.0126355	1.62998	H	0.991687	0.000145889	0.00816733	H	0.0158037	0.963085	0.013636	4.04e-05	6.36e-05	0.000579301	0.00504962	0.00174236	-61.2118	-42.8871	8.43e-05
Q2FDV3	A	123	0.0128669	1.65983	H	0.658032	0.00431186	0.337656	H	0.0522874	0.555869	0.0297263	0.0028401	0.000972674	0.0273798	0.304654	0.0262714	-78.5718	-12.9792	0.000125025
Q2FDV3	S	270	0.0128679	1.99453	H	0.879051	0.000622946	0.120326	H	0.0362873	0.832737	0.0128641	0.000343301	0.000197907	0.00901573	0.0897729	0.0187821	-72.2577	-30.0413	0.00110376
Q2FDV3	I	401	0.0129317	2.54754	E	0.000220372	0.995642	0.00413773	E	8.91e-05	9.55e-05	9.86e-06	0.00303801	0.992682	0.000330708	6.55e-05	0.00368889	-111.139	122.278	0.00045254
Q2FDV3	F	256	0.0132261	3.17426	E	3.02e-05	0.993454	0.00651601	E	8.66e-06	1.26e-05	1.65e-06	0.000641009	0.992549	0.000228667	4.46e-05	0.00651403	-111.246	131.201	0.000159245
Q2FDV3	A	78	0.0133753	1.72541	H	0.997438	1.94e-05	0.00254275	H	0.00045705	0.997193	0.000462843	1.61e-06	8.8e-06	6.26e-05	0.0010095	0.000804639	-63.6176	-41.6295	0.000476444
Q2FDV3	G	377	0.0139312	1.44884	H	0.99434	7.54e-05	0.00558512	H	0.00240591	0.989365	0.00303116	1.12e-05	4.04e-05	0.000226894	0.00287424	0.00204482	-63.3372	-40.3992	0.000946673
Q2FDV3	V	197	0.0146456	2.54833	H	0.986411	0.000347032	0.0132422	H	0.0102714	0.960558	0.0132649	0.000123611	6.45e-05	0.00038979	0.0145242	0.000803954	-71.1528	-35.6746	0.000229736
Q2FDV3	L	193	0.0146612	2.94691	H	0.952779	0.00132958	0.0458911	H	0.0293161	0.858227	0.0706448	0.000472525	0.000484043	0.00354486	0.0298112	0.00749899	-69.7292	-37.0433	0.000116952
Q2FDV3	A	70	0.0148073	1.91014	C	0.000272211	0.0291938	0.970534	C	4.23e-05	4.95e-05	5.18e-07	0.00842429	0.0106436	0.0214731	0.000478237	0.958888	-79.835	148.861	0.000405494
Q2FDV3	G	445	0.0150926	1.56963	E	0.00109973	0.91629	0.0826107	E	0.000679146	0.000436042	4.82e-05	0.0031445	0.897674	0.0125622	0.00186661	0.0835894	-145.119	168.206	0.000581812
Q2FDV3	V	420	0.0155656	2.70841	E	9.37e-05	0.990076	0.00983048	E	6.43e-05	2.67e-05	8.28e-06	0.00259397	0.987819	0.0013838	0.000160965	0.00794329	-120.081	133.497	0.000375257
Q2FDV3	F	79	0.0156337	3.75209	H	0.997885	2.19e-05	0.00209302	H	0.000385298	0.997823	0.000480147	3.57e-06	6.65e-06	6.5e-05	0.000643906	0.000593021	-64.4854	-40.7485	0.000185266
Q2FDV3	A	198	0.0157437	2.03093	C	0.488374	0.00100744	0.510618	T	0.0258064	0.441071	0.00157714	0.000495712	0.000137401	0.0102527	0.508181	0.012479	-79.1463	-11.2942	0.000127138
Q2FDV3	V	447	0.0157583	2.74194	E	5.45e-05	0.997533	0.00241257	E	1.64e-05	2.89e-05	2.25e-06	0.000763217	0.996761	0.000112373	1.94e-05	0.00229616	-121.024	128.015	0.000524877
Q2FDV3	M	412	0.0158796	3.55703	H	0.79825	0.0352923	0.166458	G	0.506672	0.324062	0.00304136	0.0141794	0.0120158	0.0105121	0.0855542	0.0439633	-79.9076	7.23527	0.00061526
Q2FDV3	E	122	0.0159573	3.55848	H	0.977246	0.000196251	0.0225579	H	0.0291594	0.878353	0.0652807	0.00010962	5.31e-05	0.00152128	0.0233153	0.00220776	-71.2933	-33.3522	0.000128927
Q2FDV3	V	421	0.0160798	2.79789	E	3.94e-05	0.998783	0.0011776	E	7.79e-06	1.43e-05	2.57e-06	0.000183758	0.998564	6.33e-05	9.58e-06	0.00115511	-119.274	128.542	0.000396696
Q2FDV3	I	327	0.0161049	3.17266	E	2.65e-05	0.998955	0.00101841	E	5.22e-06	1.17e-05	6.38e-07	0.000127445	0.998844	2.22e-05	5.3e-06	0.000983464	-108.948	121.182	0.000144528
Q2FDV3	M	148	0.0165279	3.70224	H	0.870658	0.000349905	0.128992	H	0.0583272	0.798517	0.0175265	0.000232251	0.000109252	0.00871434	0.098983	0.0175903	-71.3423	-32.8161	0.000385513
Q2FDV3	P	180	0.017097	2.71843	C	0.00534992	0.00673842	0.987912	C	0.007774	0.000803624	2.39e-05	0.00413418	0.00367197	0.113469	0.048869	0.821255	-74.8364	143.73	0.000109528
Q2FDV3	L	39	0.0171338	3.4439	E	0.00177656	0.512886	0.485338	C	0.00100523	0.000252192	8.03e-06	0.0157109	0.44372	0.0236713	0.00404539	0.511587	-101.78	138.162	0.000351821
Q2FDV3	I	241	0.0177877	3.50418	H	0.954241	0.00041155	0.045348	H	0.0216033	0.913221	0.0289295	0.000172542	0.000165927	0.00573089	0.0155068	0.0146696	-70.0533	-41.3447	0.00154002
Q2FDV3	M	287	0.0178277	3.99341	C	0.00103845	0.0876942	0.911267	C	0.00132016	0.000271206	1.8e-05	0.0116409	0.084186	0.0816589	0.0259588	0.794946	-123.88	106.583	0.000125694
Q2FDV3	V	295	0.0179147	3.11715	E	5.5e-05	0.961084	0.0388614	E	2.9e-05	2.57e-05	7.46e-06	0.00494579	0.946735	0.0019346	0.000332969	0.0459896	-114.458	124.07	0.000244701
Q2FDV3	A	446	0.0179231	2.31208	E	0.000193013	0.980952	0.0188545	E	8.02e-05	8.4e-05	7.74e-06	0.000866637	0.979272	0.0017544	0.00015714	0.017778	-136.033	148.668	0.000421828
Q2FDV3	I	266	0.0181009	3.56587	H	0.995755	0.000104531	0.00414007	H	0.000558557	0.97373	0.0220033	2.1e-05	4.82e-05	0.000342712	0.00177387	0.0015227	-64.4192	-44.6173	0.00140042
Q2FDV3	K	205	0.0181951	4.29405	E	8.19e-05	0.708788	0.29113	E	5.05e-05	2.3e-05	4.96e-06	0.00690758	0.680852	0.00946786	0.000820264	0.301873	-98.1566	126.169	5.51e-05
Q2FDV3	P	211	0.0183912	2.92421	C	0.204071	0.00166936	0.79426	T	0.0716289	0.193545	0.00342877	0.0020594	0.000758388	0.104238	0.330218	0.294124	-66.9789	-16.8739	7.43e-05
Q2FDV3	T	201	0.0186087	3.2007	E	7.94e-05	0.769645	0.230276	E	3.3e-05	1.58e-05	2.65e-06	0.013002	0.689482	0.0124251	0.000481397	0.284558	-97.9491	140.899	8.11e-05
Q2FDV3	M	188	0.0190115	4.25857	H	0.828244	0.000391943	0.171364	H	0.194419	0.607505	0.00957033	0.000397037	0.000200749	0.0212043	0.109887	0.0568171	-68.4863	-31.8359	0.000130422
Q2FDV3	G	422	0.0191044	1.98686	E	8.87e-05	0.998158	0.0017529	E	1.87e-05	2.43e-05	1.76e-06	8.15e-05	0.998072	7.65e-05	1.11e-05	0.0017143	-116.181	140.159	0.000301917
Q2FDV3	A	189	0.0193205	2.49235	H	0.95669	0.000375295	0.0429349	H	0.207467	0.708883	0.0242021	0.000562041	0.000217504	0.00760264	0.0342765	0.0167894	-68.0696	-38.3888	0.00025688
Q2FDV3	V	120	0.019391	3.37403	H	0.998265	5.27e-05	0.00168193	H	0.00274973	0.969536	0.0256568	1.59e-05	1.71e-05	8.79e-05	0.00168923	0.000247448	-64.2712	-40.7215	6.17e-05
Q2FDV3	I	118	0.0200839	3.95652	H	0.99908	2.07e-05	0.000899386	H	0.000645176	0.992101	0.0063826	2.19e-06	7.79e-06	3.84e-05	0.000645396	0.000177527	-65.1704	-41.8193	6.7e-05
Q2FDV3	V	309	0.0207776	3.6153	H	0.997997	7.81e-05	0.00192487	H	0.00105411	0.991521	0.00555998	1.19e-05	3.05e-05	7.95e-05	0.00132271	0.000420634	-63.3207	-41.9637	0.000225798
Q2FDV3	M	218	0.0208414	4.66848	H	0.999357	2.11e-05	0.000622159	H	0.000160511	0.998873	0.000553141	2.15e-06	6.03e-06	2.08e-05	0.000196202	0.000187774	-63.7547	-42.321	0.000240292
Q2FDV3	N	200	0.0213514	4.16353	C	5.74e-05	0.00796122	0.991981	C	1.86e-05	9.75e-06	7e-07	0.00197691	0.00401257	0.0564238	0.000945867	0.936612	-79.2697	142.372	5.4e-05
Q2FDV3	I	284	0.0218115	4.29686	E	1.46e-05	0.999204	0.000781168	E	2.74e-06	4.88e-06	4.38e-07	8e-05	0.999145	1.78e-05	4.35e-06	0.000745127	-112.825	122.808	5.6e-05
Q2FDV3	V	283	0.0223344	3.88618	E	2.57e-05	0.998044	0.00193073	E	5.7e-06	6.45e-06	1.03e-06	0.000300525	0.997435	5.79e-05	1.01e-05	0.00218289	-120.819	132.206	0.000131074
Q2FDV3	T	444	0.0223823	3.84976	C	0.0136189	0.469807	0.516574	E	0.016716	0.0052229	0.000244308	0.0137274	0.419521	0.141506	0.0703793	0.332683	-115.932	86.2122	0.000811748
Q2FDV3	S	105	0.0224267	3.47613	H	0.999777	2.49e-06	0.000220871	H	6.69e-05	0.999505	0.000286809	2.72e-07	6.15e-07	6.87e-06	6.05e-05	7.25e-05	-61.589	-44.2192	0.000156093
Q2FDV3	I	402	0.0224448	4.42162	E	0.000525619	0.992017	0.00745754	E	0.000220417	0.000289295	3.01e-05	0.00240945	0.989009	0.000572681	0.000240222	0.00722893	-113.811	126.297	0.000474986
Q2FDV3	I	41	0.0226875	4.46945	E	0.000611577	0.958848	0.0405407	E	0.000964723	0.000273276	7.62e-05	0.0986854	0.855965	0.00372729	0.00542417	0.0348836	-122.882	120.824	0.000687681
Q2FDV3	S	324	0.0228775	3.54601	E	0.00042821	0.636309	0.363263	E	0.000232358	6.73e-05	4.42e-06	0.00373152	0.597854	0.0350081	0.00218933	0.360913	-101.98	137.132	0.000213966
Q2FDV3	F	253	0.0235821	5.65971	E	4.89e-05	0.978856	0.0210954	E	1.71e-05	1.46e-05	1.98e-06	0.00100183	0.980596	0.00396256	0.000186027	0.0142202	-142.648	148.15	0.000194485
Q2FDV3	V	397	0.0236275	4.11118	E	0.000498364	0.59396	0.405541	E	0.000401522	0.000162783	2.67e-05	0.176602	0.418304	0.0385813	0.00177594	0.364146	-116.588	135.257	0.00087666
Q2FDV3	F	185	0.024327	5.83848	C	0.134756	0.00340985	0.861834	C	0.127476	0.0649355	0.00439413	0.00779278	0.00131263	0.243007	0.224189	0.326894	-93.8475	5.19073	0.000231523
Q2FDV3	F	504	0.0244162	5.8599	H	0.642293	0.0564369	0.301271	G	0.495612	0.191023	0.00462218	0.00824726	0.0256272	0.0574571	0.16934	0.0480716	-89.5375	-1.16993	0.000511071
Q2FDV3	I	416	0.0244268	4.81208	C	0.0648504	0.0160461	0.919104	C	0.119248	0.0176177	0.000461207	0.0162078	0.00832519	0.0927093	0.251204	0.494226	-85.4894	17.4924	0.000273693
Q2FDV3	P	399	0.0248474	3.95074	C	0.000941215	0.0587208	0.940338	C	0.00064043	0.000153009	3.72e-06	0.00406196	0.0477943	0.0912428	0.00940624	0.846698	-71.069	147.512	0.000392773
Q2FDV3	A	207	0.0250794	3.23524	C	0.00118419	0.0140314	0.984784	C	0.000451783	0.000129384	2.1e-06	0.0115675	0.00375258	0.0131956	0.00300536	0.967896	-74.9048	148.166	0.000113298
Q2FDV3	G	124	0.0250818	2.60851	C	0.0212193	0.00487528	0.973905	T	0.0145454	0.0113807	0.00320136	0.00436052	0.00262262	0.194012	0.572857	0.19702	82.1344	12.0418	0.000107455
Q2FDV3	A	458	0.0252961	3.2632	H	0.993709	8.11e-05	0.00621009	H	0.00205074	0.988749	0.0031011	1.27e-05	5.18e-05	0.000262167	0.00341998	0.00235234	-63.7222	-41.5932	0.00175729
Q2FDV3	V	231	0.0256269	4.45907	E	0.00032163	0.968447	0.0312314	E	0.000192132	0.000129417	1.85e-05	0.0126606	0.953113	0.00292488	0.000389903	0.0305712	-112.624	126.127	0.00113577
Q2FDV3	P	184	0.0257963	4.10161	C	0.0678145	0.00171113	0.930474	T	0.0964198	0.0192673	0.00119368	0.00132738	0.000664171	0.178465	0.484282	0.218381	-74.1269	-1.99452	0.000133429
Q2FDV3	A	67	0.0260524	3.36076	E	9.53e-05	0.992514	0.00739029	E	3.33e-05	2.48e-05	3.78e-06	0.000903675	0.992234	0.000278148	4.01e-05	0.00648227	-135.354	141.966	0.000924179
Q2FDV3	V	246	0.0261207	4.545	H	0.91744	0.000929746	0.0816304	H	0.0653817	0.818408	0.00335728	0.000888339	0.000200179	0.00323408	0.101605	0.00692484	-71.9282	-28.3923	0.000814897
Q2FDV3	T	191	0.0272324	4.68398	H	0.948099	0.000972551	0.0509288	H	0.162301	0.736136	0.0387272	0.00049248	0.000499261	0.00421805	0.0484854	0.00914071	-72.1598	-34.6238	0.000173576
Q2FDV3	P	179	0.0275009	4.37265	C	0.000315127	0.0116472	0.988038	C	0.000143271	4.69e-05	1.67e-06	0.000753588	0.00699126	0.0625488	0.00313159	0.926383	-82.0869	132.342	9.33e-05
Q2FDV3	G	418	0.0276013	2.87054	C	0.00630009	0.0100279	0.983672	S	0.0145366	0.00104163	0.00016879	0.00695102	0.00660603	0.477293	0.131144	0.362259	153.171	167.716	0.000189898
Q2FDV3	V	361	0.0279015	4.85487	C	0.00221843	0.206688	0.791094	C	0.00184211	0.000496387	5.33e-05	0.162802	0.101408	0.04284	0.0169542	0.673604	-89.105	124.466	0.000926186
Q2FDV3	T	400	0.0279675	4.81041	E	0.000559678	0.950451	0.0489889	E	0.000392938	0.000137978	3.23e-05	0.0166937	0.919554	0.00661643	0.00066179	0.0559111	-121.006	145.262	0.000516833
Q2FDV3	S	316	0.0288283	4.46838	C	0.456255	0.0199253	0.52382	T	0.272494	0.151103	0.0136956	0.0246916	0.00636384	0.0801175	0.328692	0.122843	-89.4057	28.7679	0.00070018
Q2FDV3	G	199	0.0289173	3.0074	C	0.000738935	0.000157396	0.999104	T	0.000534531	0.000444436	5.81e-05	0.000179551	9.93e-05	0.112943	0.751579	0.134162	85.8434	10.3316	3.51e-05
Q2FDV3	V	234	0.0292228	5.08476	C	0.000266019	0.340865	0.658869	C	0.000157736	6.65e-05	7.21e-06	0.00963818	0.306866	0.0375664	0.00190345	0.643795	-109.103	106.887	0.000202202
Q2FDV3	A	65	0.0294595	3.80028	E	8.7e-05	0.99179	0.00812325	E	3.08e-05	3.33e-05	1.01e-05	0.00109738	0.991048	0.00168437	0.000182984	0.00591274	-174.571	165.739	0.000935808
Q2FDV3	T	251	0.0305281	5.25083	C	0.00118047	0.159286	0.839534	C	0.000600684	0.000242765	3.35e-06	0.0147191	0.120735	0.0462819	0.00482308	0.812594	-81.2161	135.785	0.00128612
Q2FDV3	V	230	0.0323599	5.63063	C	0.0312726	0.199074	0.769654	C	0.0530576	0.00915764	0.000159248	0.0179761	0.179086	0.193401	0.0923454	0.454817	-90.9368	30.3043	0.0007564
Q2FDV3	T	344	0.0328143	5.64405	H	0.983664	0.000202552	0.0161338	H	0.00726176	0.974505	0.00180944	6.48e-05	7.63e-05	0.000479192	0.0122737	0.00352945	-65.5107	-36.5323	0.00168097
Q2FDV3	A	116	0.034069	4.39489	H	0.999225	1.69e-05	0.000757997	H	0.000310155	0.994525	0.00453113	2.9e-06	5.26e-06	3.21e-05	0.000367342	0.00022637	-62.7932	-42.2891	0.000152903
Q2FDV3	Y	144	0.0347721	9.14505	H	0.998461	1.41e-05	0.00152507	H	0.000809482	0.992729	0.00504487	3.61e-06	4.95e-06	5.87e-05	0.00096653	0.000382815	-63.5978	-43.3506	0.00020604
Q2FDV3	T	449	0.0347724	5.98086	C	0.000233204	0.444899	0.554868	C	7.86e-05	4.19e-05	3.75e-06	0.0128178	0.289056	0.0161103	0.000839036	0.681053	-130.35	164.185	0.000443528
Q2FDV3	A	98	0.0363189	4.68514	H	0.998368	2.16e-05	0.00161002	H	0.000213659	0.998275	0.000250819	2.3e-06	9.37e-06	5.32e-05	0.000343038	0.000852745	-63.3491	-41.8497	0.000294533
Q2FDV3	A	322	0.0366237	4.72445	C	0.191727	0.0832392	0.725033	G	0.380841	0.0199569	0.000393035	0.0270035	0.0343414	0.123737	0.112261	0.301467	-102.966	75.5649	0.00118613
Q2FDV3	I	138	0.0370255	7.29403	H	0.994849	7.75e-05	0.00507314	H	0.00212571	0.974127	0.0193614	1.98e-05	2.52e-05	0.00036477	0.0028764	0.00109989	-64.5055	-41.2042	0.000244657
Q2FDV3	F	233	0.0370847	8.90033	E	0.000181434	0.961072	0.0387464	E	9.71e-05	6.56e-05	1.01e-05	0.00578173	0.95333	0.00144489	0.000377782	0.0388929	-98.0259	121.382	0.000241477
Q2FDV3	K	290	0.0374483	8.83781	C	0.00328412	0.134036	0.86268	C	0.00474228	0.000740957	5.01e-05	0.0293225	0.0940622	0.235921	0.047388	0.587773	-107.823	144.32	0.000387409
Q2FDV3	L	467	0.0377437	7.58648	E	0.000238688	0.990608	0.00915371	E	0.000102517	5.68e-05	3.94e-06	0.000973332	0.989141	0.000508753	9.76e-05	0.00911563	-127.522	135.4	0.00073848
Q2FDV3	V	426	0.0379025	6.59504	C	0.000369536	0.491787	0.507843	C	0.000125613	4.89e-05	2.53e-06	0.0277588	0.307537	0.00381041	0.000734918	0.659982	-114.191	139.635	0.00169697
Q2FDV3	G	242	0.0383841	3.99194	H	0.981382	8.51e-05	0.0185335	H	0.0160983	0.957026	0.0102361	5.38e-05	2.92e-05	0.00138663	0.00982556	0.00534469	-58.4379	-44.4253	0.000858193
Q2FDV3	I	448	0.0387528	7.6343	E	7.73e-05	0.983675	0.0162476	E	3.25e-05	3.81e-05	4.52e-06	0.00370984	0.976494	0.000536307	0.000115494	0.0190688	-109.148	125.314	0.000518604
Q2FDV3	W	89	0.0396499	11.3002	H	0.925607	0.000376045	0.0740168	G	0.464483	0.443767	0.00273601	0.00024256	0.000132058	0.00355301	0.0726232	0.0124632	-75.8703	-25.2945	0.00259423
Q2FDV3	F	313	0.0397929	9.55029	H	0.906444	0.00390719	0.0896488	H	0.143103	0.668361	0.0741085	0.00450786	0.00150416	0.0128395	0.0752764	0.0203001	-69.2212	-34.5254	0.000618181
Q2FDV3	T	495	0.0398738	6.8583	H	0.529703	0.0294662	0.440831	G	0.391112	0.141145	0.00387996	0.0203339	0.0087245	0.0666622	0.26467	0.103473	-92.1023	-6.22408	0.0012954
Q2FDV3	P	360	0.0401154	6.37835	C	0.00210628	0.134527	0.863367	C	0.00113625	0.000426812	3.35e-05	0.0433905	0.0762889	0.0661157	0.0126454	0.799963	-69.5949	139.609	0.000950738
Q2FDV3	D	291	0.0410889	7.93015	E	0.0010015	0.824588	0.174411	E	0.000865854	0.000229827	3.34e-05	0.0263973	0.762164	0.0267096	0.00489512	0.178705	-114.049	131.937	0.000399418
Q2FDV3	N	232	0.0420047	8.19091	E	4.56e-05	0.990515	0.00943968	E	1.64e-05	1.03e-05	2.12e-06	0.00122297	0.989341	0.000369075	4.05e-05	0.00899799	-100.553	118.478	0.000196139
Q2FDV3	T	174	0.042893	7.37759	E	0.000107865	0.904437	0.0954548	E	5.73e-05	2.43e-05	3.12e-06	0.00515889	0.897089	0.0081319	0.000494255	0.0890409	-110.718	135.255	0.000172941
Q2FDV3	R	97	0.0429194	11.7599	H	0.997669	2.46e-05	0.0023064	H	0.00053123	0.996903	0.000515735	3.78e-06	1.31e-05	8.21e-05	0.000720803	0.00123015	-65.8221	-42.8864	0.000667275
Q2FDV3	P	126	0.0433248	6.88865	C	0.0138718	0.222542	0.763587	C	0.000931048	0.00600496	0.000783392	0.303405	0.0647962	0.020647	0.00585063	0.597581	-71.8324	143.288	0.000174093
Q2FDV3	F	423	0.0437454	10.4989	E	8.1e-05	0.991189	0.00872984	E	3.25e-05	2.58e-05	3.2e-06	0.000261459	0.99262	0.000653503	9.07e-05	0.00631295	-113.095	128.768	0.000662542
Q2FDV3	L	501	0.0443239	8.9091	H	0.853881	0.00565106	0.140468	G	0.590928	0.27282	0.0150861	0.00380181	0.0021941	0.0204768	0.0567735	0.0379204	-67.4146	-28.6767	0.00052494
Q2FDV3	F	462	0.0445338	10.6881	C	0.00584484	0.02288	0.971275	C	0.00121497	0.00316911	9.89e-05	0.0126345	0.0130128	0.329369	0.010595	0.629905	-102.537	137.712	0.00227296
Q2FDV3	L	443	0.0446203	8.96869	C	0.0152662	0.0434767	0.941257	C	0.0191596	0.00351957	0.000129475	0.00666469	0.030011	0.365891	0.186215	0.38841	-81.4339	11.2887	0.000981355
Q2FDV3	Y	212	0.0449997	11.8349	H	0.829029	0.0012081	0.169762	H	0.100547	0.690344	0.0139754	0.0020514	0.000337826	0.0287625	0.130222	0.0337599	-71.8894	-36.0783	0.000156303
Q2FDV3	P	419	0.0452606	7.19643	C	0.00137271	0.0501257	0.948502	C	0.00157566	0.000274289	1.04e-05	0.00279408	0.0527704	0.20841	0.0190099	0.715156	-70.2749	132.366	0.000139742
Q2FDV3	G	190	0.0460866	4.79301	H	0.966964	0.000297481	0.0327388	H	0.134938	0.801234	0.0247789	0.000258119	0.00017172	0.00300355	0.0271874	0.00842821	-67.1877	-36.2553	0.000145364
Q2FDV3	L	226	0.047135	9.47414	C	0.000296218	0.00110211	0.998602	C	4.07e-05	8.17e-05	1.97e-06	0.00062359	0.000394015	0.0944614	0.000589672	0.903807	-81.3807	141.295	0.00110227
Q2FDV3	H	329	0.0483766	10.8364	E	0.000173388	0.921246	0.078581	E	7.49e-05	4.18e-05	4.61e-06	0.0125084	0.878177	0.000722271	0.000416774	0.108055	-72.6641	137.532	0.000321624
Q2FDV3	I	107	0.0491623	9.68498	H	0.998957	1.59e-05	0.00102708	H	0.000329839	0.997822	0.00112133	9.42e-07	7.47e-06	2.9e-05	0.000369	0.000320763	-65.7022	-42.8977	0.000318954
Q2FDV3	G	442	0.0506181	5.26429	C	0.00760415	0.00890218	0.983494	C	0.0117887	0.00125162	9.86e-05	0.0053254	0.00550506	0.365303	0.241748	0.36898	70.6332	-1.81775	0.00113401
Q2FDV3	I	187	0.0510112	10.0492	H	0.692798	0.00128765	0.305914	H	0.219552	0.461926	0.018107	0.00148297	0.000479488	0.0562986	0.169955	0.0721982	-69.8517	-36.5007	0.000296715
Q2FDV3	G	359	0.0526131	5.47176	C	0.00121294	0.26884	0.729947	C	0.00055706	0.000356346	0.000122168	0.0633625	0.165023	0.0976859	0.00679336	0.666099	-151.513	177.436	0.0016802
Q2FDV3	I	374	0.052966	10.4343	H	0.995741	7.77e-05	0.00418089	H	0.000553115	0.992097	0.00340393	1.48e-05	3.61e-05	0.000339789	0.00101727	0.00253787	-64.2822	-42.1151	0.0010381
Q2FDV3	L	100	0.0542022	10.8946	H	0.998301	2.12e-05	0.00167774	H	0.00030401	0.997784	0.000737205	1.47e-06	7.5e-06	4.16e-05	0.00072168	0.000402726	-64.971	-42.7173	0.000232215
Q2FDV3	K	125	0.0544219	12.8436	C	0.0063775	0.0627983	0.930824	C	0.00110258	0.00397311	0.00128752	0.0581569	0.0271189	0.398893	0.00877603	0.500692	-101.831	145.169	0.000311958
Q2FDV3	D	133	0.0548777	10.5914	H	0.998288	1.8e-05	0.00169417	H	0.000877725	0.991492	0.00614727	2.83e-06	5.16e-06	5.47e-05	0.00116823	0.000252171	-65.1093	-41.024	0.000256119
Q2FDV3	G	496	0.056404	5.86602	C	0.0916566	0.0669862	0.841357	C	0.0829638	0.0250663	0.00304287	0.0533026	0.0295999	0.148032	0.216276	0.441716	116.717	14.3237	0.000946469
Q2FDV3	A	117	0.0566687	7.31026	H	0.998868	1.51e-05	0.0011164	H	0.000552783	0.995199	0.00329455	2.15e-06	5.28e-06	4.33e-05	0.000674577	0.00022849	-63.0301	-40.8443	0.000159133
Q2FDV3	M	358	0.0597682	13.3881	E	0.0100992	0.512019	0.477882	C	0.00559619	0.00438626	0.000285314	0.239657	0.291969	0.0542575	0.0245679	0.379281	-109.949	133.983	0.0012212
Q2FDV3	I	362	0.0606798	11.9539	C	0.00150341	0.0847363	0.91376	C	0.00101955	0.000467593	5.03e-05	0.0474951	0.0440648	0.169242	0.0175176	0.720143	-98.8119	38.3212	0.000790641
Q2FDV3	E	286	0.0609921	13.6012	E	0.000249285	0.882967	0.116784	E	0.000211276	7.45e-05	8.49e-06	0.00298414	0.891674	0.00421605	0.00268918	0.0981425	-99.897	131.379	9.14e-05
Q2FDV3	G	317	0.0616046	6.40688	C	0.0902414	0.0261507	0.883608	T	0.104101	0.0187796	0.00558648	0.019326	0.0127585	0.135921	0.39826	0.305268	85.8415	3.71891	0.00121667
Q2FDV3	G	236	0.0627101	6.52185	C	0.000215753	0.0283878	0.971397	C	0.000113616	4.47e-05	8.9e-06	0.0234837	0.0117815	0.222635	0.00410848	0.737824	-141.335	-177.146	0.000516598
Q2FDV3	L	405	0.0631154	12.6862	C	0.000546402	0.0368992	0.962554	C	0.000197792	8.35e-05	1.15e-06	0.0100436	0.0183493	0.0268381	0.00121388	0.943273	-88.9973	139.296	0.000758529
Q2FDV3	I	64	0.0645216	12.7108	E	0.00130813	0.936836	0.0618559	E	0.000428241	0.000540563	4.69e-05	0.00281773	0.942548	0.0184609	0.0029149	0.0322433	-101.018	-22.8688	0.00100384
Q2FDV3	I	433	0.0645706	12.7204	H	0.999397	3.03e-05	0.000572405	H	0.000433066	0.998318	0.000743512	4.72e-06	1.11e-05	2.35e-05	0.000187677	0.000278391	-62.9107	-42.6141	0.000646861
Q2FDV3	V	332	0.0657264	11.4364	C	0.330124	0.00220008	0.667676	T	0.243199	0.159512	0.0080595	0.0023082	0.00115887	0.12441	0.24709	0.214263	-97.8488	4.51157	0.00121963
Q2FDV3	F	140	0.0658946	15.8147	H	0.990438	7.3e-05	0.00948924	H	0.00132119	0.978635	0.0139621	1.19e-05	1.76e-05	0.000422	0.00439907	0.00123086	-66.355	-42.1868	0.000186062
Q2FDV3	T	262	0.0673076	11.5769	H	0.998591	3.45e-05	0.00137462	H	0.00283382	0.995058	0.000700413	5.44e-06	1.57e-05	6.9e-05	0.000885612	0.000432112	-65.9285	-43.11	0.000742532
Q2FDV3	V	29	0.0684151	11.9042	H	0.961167	0.000555199	0.0382779	H	0.00596717	0.949757	0.00622991	0.000121949	0.000396603	0.0022057	0.0115054	0.0238161	-65.1224	-42.1824	0.0127898
Q2FDV3	F	367	0.0690368	16.5688	H	0.998484	2.92e-05	0.00148699	H	0.000577552	0.997059	0.00097461	5.15e-06	1.31e-05	8.37e-05	0.00039445	0.000892483	-61.8202	-43.6123	0.000742019
Q2FDV3	P	235	0.0691109	10.9886	C	0.000226791	0.0642667	0.935506	C	0.000103989	3.08e-05	3.63e-06	0.0103584	0.0314583	0.0528065	0.00351114	0.901727	-76.6983	137.851	0.000267414
Q2FDV3	S	311	0.0693852	10.7547	H	0.934595	0.00045751	0.0649476	H	0.022964	0.881238	0.025238	0.000114459	0.000152564	0.00262648	0.0608863	0.00677985	-67.242	-33.3552	0.000574057
Q2FDV3	L	469	0.0700366	14.0774	E	0.000208219	0.984704	0.0150879	E	0.000104492	9.95e-05	6.12e-06	0.00298324	0.982939	0.000594715	0.000423031	0.0128497	-117.195	129.719	0.000393983
Q2FDV3	T	301	0.0723254	12.44	H	0.984491	3.37e-05	0.0154755	H	0.00553517	0.982746	0.000187198	1.81e-05	1.08e-05	0.000979166	0.00413613	0.0063869	-61.9834	-38.2679	0.000561224
Q2FDV3	S	497	0.0732545	11.3544	C	0.0627581	0.0297112	0.907531	C	0.0292103	0.0199948	0.00105277	0.025966	0.0120153	0.327635	0.0228272	0.561299	164.246	175.1	0.00117582
Q2FDV3	T	257	0.0761145	13.0917	E	0.000157413	0.825441	0.174401	E	7.15e-05	7.47e-05	1.27e-05	0.0104276	0.775551	0.0101738	0.000900266	0.202789	-123.126	147.265	0.000357551
Q2FDV3	A	186	0.0767778	9.90434	C	0.485255	0.00157464	0.51317	H	0.192924	0.328742	0.0105679	0.00211163	0.000678477	0.0914611	0.203322	0.170193	-67.8218	-29.2395	0.000262542
Q2FDV3	F	315	0.0774421	18.5861	H	0.746091	0.00263587	0.251273	H	0.287043	0.355111	0.0150464	0.00136164	0.000975114	0.0235774	0.290069	0.0268167	-83.6667	-16.8156	0.000852835
Q2FDV3	Y	500	0.0786406	20.6825	H	0.785342	0.00588894	0.208769	G	0.699094	0.151918	0.00693597	0.00352611	0.00190903	0.0183746	0.0832184	0.0350243	-85.3088	-11.5936	0.000548019
Q2FDV3	Y	121	0.0793289	20.8635	H	0.995859	3.59e-05	0.00410504	H	0.00726095	0.940843	0.0463368	1.81e-05	1.07e-05	0.00024631	0.00485177	0.000432735	-64.1041	-39.6801	0.000218871
Q2FDV3	S	489	0.080835	12.5294	C	0.123306	0.255114	0.621579	C	0.10605	0.0307589	0.000743859	0.145542	0.11338	0.120998	0.121903	0.360625	-107.645	128.067	0.0033992
Q2FDV3	A	81	0.0835955	10.7838	H	0.996814	2.9e-05	0.00315699	H	0.00052848	0.996828	0.000433943	2.17e-06	1.48e-05	6.25e-05	0.00110922	0.00102056	-63.1543	-40.169	0.000613754
Q2FDV3	T	439	0.0878569	15.1114	C	0.00258498	0.0135543	0.983861	C	0.000555344	0.000842317	3.99e-05	0.0100222	0.00548876	0.400053	0.00481184	0.578187	-107.262	155.371	0.00168549
Q2FDV3	V	464	0.0879425	15.302	C	0.000955551	0.166826	0.832219	C	0.000623771	0.000303136	5.16e-05	0.0356128	0.106896	0.302934	0.0130387	0.54054	-131.767	146.949	0.00127281
Q2FDV3	V	424	0.0880657	15.3234	E	0.000114813	0.979187	0.0206982	E	4.86e-05	3.15e-05	8.15e-06	0.00105674	0.981222	0.00137063	0.000116195	0.0161462	-122.721	130.82	0.000946421
Q2FDV3	G	394	0.0890398	9.26014	C	0.0360989	0.0946064	0.869295	C	0.0423426	0.00715926	0.000488431	0.0207266	0.0770164	0.189112	0.133945	0.52921	152.686	-179.677	0.00432812
Q2FDV3	I	37	0.0907558	17.8789	E	0.000504119	0.775363	0.224133	E	0.000300154	0.000167767	1.91e-05	0.0171947	0.784918	0.0240669	0.000583937	0.172749	-124.104	128.863	0.00294985
Q2FDV3	F	396	0.0914187	21.9405	E	0.00213503	0.5932	0.404665	E	0.00302256	0.000571873	0.0001351	0.147271	0.445608	0.0749365	0.016524	0.311931	-112.267	135.098	0.00187452
Q2FDV3	Q	318	0.0924221	20.795	C	0.0162796	0.0843683	0.899352	C	0.0095999	0.00372261	0.000613353	0.110346	0.0308519	0.142896	0.0292792	0.672691	-100.513	132.553	0.00103003
Q2FDV3	S	321	0.0933294	14.4661	C	0.421128	0.0125894	0.566283	G	0.630431	0.0235332	0.000589903	0.00233643	0.00302988	0.0666028	0.208009	0.0654673	-89.1473	-7.45922	0.000745965
Q2FDV3	A	307	0.0933416	12.0411	H	0.999258	1.61e-05	0.000726039	H	0.000508685	0.997965	0.000925118	1.11e-06	7.78e-06	2.05e-05	0.000384744	0.000187167	-63.9641	-40.9439	0.000415828
Q2FDV3	L	337	0.0940333	18.9007	H	0.999536	1.54e-05	0.000448671	H	0.000139499	0.998733	0.000771092	1.64e-06	5.57e-06	1.8e-05	0.000125828	0.000205631	-61.4646	-43.8252	0.000259391
Q2FDV3	A	85	0.0946653	12.2118	H	0.917248	0.000114383	0.0826373	H	0.0234994	0.836872	0.00867896	4.74e-05	3.58e-05	0.00248925	0.121409	0.00696799	-78.6263	-26.5078	0.0014356
Q2FDV3	K	281	0.0948564	22.3861	C	0.000362561	0.254001	0.745636	C	0.000161	6.37e-05	6.65e-06	0.0176338	0.183647	0.0691312	0.00158748	0.72777	-106.302	146.835	0.000278066
Q2FDV3	D	409	0.0967172	18.6664	C	0.473976	0.0027058	0.523318	G	0.50496	0.0702341	0.000223522	0.00211914	0.00131593	0.0882138	0.0232853	0.309648	-70.402	60.662	0.00235359
Q2FDV3	W	455	0.0967885	27.5847	H	0.996881	7.58e-05	0.00304292	H	0.00108327	0.9946	0.000912818	1.46e-05	4.43e-05	0.00020885	0.000845572	0.00229042	-62.6463	-43.3649	0.00226254
Q2FDV3	Y	373	0.100121	26.3318	H	0.992151	7.07e-05	0.0077785	H	0.000661368	0.989903	0.00356181	1.14e-05	2.82e-05	0.000396743	0.00277552	0.00266199	-63.8957	-42.5121	0.000990143
Q2FDV3	S	54	0.10022	15.5342	E	0.00066337	0.82311	0.176227	E	0.000408627	0.000144794	6.76e-06	0.0140995	0.775447	0.00504971	0.00137278	0.203471	-112.481	140.415	0.00287659
Q2FDV3	Y	441	0.100916	26.5409	C	0.0109294	0.0236449	0.965426	S	0.0116624	0.00279695	0.000137996	0.0240138	0.00927311	0.416299	0.31874	0.217077	-109.374	60.8362	0.00133256
Q2FDV3	F	417	0.101819	24.4365	C	0.0464697	0.0107574	0.942773	T	0.0624016	0.00873986	0.000383706	0.00776859	0.00437472	0.223091	0.428483	0.264757	-80.0248	17.3848	0.000692967
Q2FDV3	F	183	0.102166	24.5199	C	0.0849125	0.00315509	0.911932	T	0.121978	0.021946	0.00086936	0.00526094	0.00113362	0.280776	0.312725	0.255312	-89.6637	94.5497	0.000496724
Q2FDV3	A	25	0.10432	13.4572	H	0.971771	0.000186681	0.0280427	H	0.00257929	0.969757	0.000824205	3.18e-05	0.000121892	0.0010837	0.00805536	0.0175471	-63.4308	-41.0847	0.0105006
Q2FDV3	D	296	0.104569	20.1819	C	6.45e-05	0.075186	0.924749	C	2.84e-05	7.76e-06	9.94e-07	0.00338521	0.0418951	0.0260493	0.00126837	0.927365	-106.164	161.935	0.000298718
Q2FDV3	G	173	0.105188	10.9395	C	0.000679118	0.136586	0.862735	S	0.000465254	0.000102743	3.03e-05	0.00375169	0.124268	0.444985	0.0220272	0.40437	133.749	-169.54	0.00028626
Q2FDV3	R	325	0.105477	28.9007	E	0.000132679	0.990584	0.00928362	E	4.76e-05	3.63e-05	4.03e-06	0.000791309	0.988824	0.000759731	7.53e-05	0.00946176	-130.981	138.185	0.000389846
Q2FDV3	G	485	0.107762	11.2072	C	0.0332083	0.219798	0.746993	C	0.0292478	0.00571234	0.000707387	0.0910684	0.109609	0.220817	0.0596923	0.483146	143.178	-174.804	0.00256448
Q2FDV3	G	288	0.107864	11.2178	C	0.00674629	0.0271184	0.966135	C	0.0101875	0.00132489	6.2e-05	0.0178523	0.021439	0.139941	0.134121	0.675072	-83.798	179.151	0.000540692
Q2FDV3	F	429	0.108107	25.9458	H	0.986493	6.18e-05	0.0134457	H	0.00614714	0.981627	0.000340938	4.06e-05	2.19e-05	0.00254034	0.00365988	0.00562183	-59.6421	-39.9231	0.00189624
Q2FDV3	N	182	0.109212	21.2963	C	0.098598	0.0125416	0.88886	S	0.128207	0.0157487	0.000638542	0.00935005	0.00398446	0.392741	0.249523	0.199808	-95.7601	2.72702	0.000357658
Q2FDV3	G	289	0.110953	11.5392	C	0.0097713	0.0200138	0.970215	C	0.0135081	0.00125447	0.000152611	0.00659443	0.0132077	0.33743	0.276469	0.351383	92.8496	-38.9686	0.000867625
Q2FDV3	G	465	0.111108	11.5552	C	0.00218529	0.19953	0.798285	C	0.00190142	0.000380405	3.37e-05	0.00457338	0.187823	0.30916	0.0146887	0.481439	-126.731	-168.483	0.000609931
Q2FDV3	D	74	0.11199	21.6141	H	0.999489	1.32e-05	0.000497417	H	0.00198927	0.997375	7.75e-05	2.02e-06	9.22e-06	1.73e-05	0.000231047	0.000298329	-65.2521	-40.667	0.000455266
Q2FDV3	A	94	0.112212	14.4753	H	0.990675	6.55e-05	0.00925897	H	0.00263067	0.989571	0.000197758	2.67e-05	2.43e-05	0.00100888	0.0027638	0.00377688	-59.2307	-40.3179	0.00210899
Q2FDV3	A	224	0.114436	14.7623	C	0.402879	4.18e-05	0.59708	H	0.00358392	0.505673	0.000276781	1.1e-05	4.21e-06	0.00591229	0.478593	0.00594557	-83.2694	-8.79943	0.000462998
Q2FDV3	Y	169	0.115257	30.3125	E	0.000313094	0.867231	0.132456	E	0.000190268	7.54e-05	9.07e-06	0.0051221	0.857849	0.00599535	0.00113665	0.129622	-101.628	131.811	0.00042273
Q2FDV3	D	209	0.118834	22.935	C	0.194586	0.00068948	0.804725	T	0.200833	0.0144425	0.000188708	0.000240155	7.57e-05	0.02949	0.742491	0.0122394	-76.8765	-13.5611	7.42e-05
Q2FDV3	F	22	0.119178	28.6027	H	0.975013	0.00029539	0.0246919	H	0.00294701	0.96996	0.000648708	5.56e-05	0.000205052	0.000935323	0.00497424	0.0202738	-64.0502	-40.8227	0.0104508
Q2FDV3	Q	366	0.121725	27.3881	H	0.998315	4.03e-05	0.00164481	H	0.00336391	0.993983	0.000490785	8.26e-06	2.52e-05	9.99e-05	0.00121499	0.000813527	-66.3788	-39.6933	0.000948205
Q2FDV3	W	181	0.12191	34.7442	C	0.0219665	0.00686401	0.97117	S	0.0408331	0.00303331	0.000140099	0.0048752	0.00286202	0.416499	0.277573	0.254185	-83.4789	-22.5452	0.000293458
Q2FDV3	V	40	0.122839	21.374	E	0.00103659	0.867497	0.131466	E	0.000636758	0.000357752	6.02e-05	0.0351771	0.815793	0.0133302	0.00281442	0.131831	-112.473	127.163	0.000435241
Q2FDV3	N	165	0.123827	24.1462	E	0.000222135	0.929757	0.0700211	E	0.000115984	5.38e-05	3e-06	0.000992346	0.93393	0.00160716	0.000640637	0.0626574	-111.153	130.158	0.00132018
Q2FDV3	A	135	0.124165	16.0173	H	0.995411	3.86e-05	0.00455027	H	0.000659114	0.987606	0.00855353	5.85e-06	1.08e-05	0.000231898	0.0020983	0.000834556	-63.5607	-41.311	0.000193326
Q2FDV3	L	280	0.127373	25.6021	C	0.00132842	0.116711	0.88196	C	0.000674068	0.000195374	1.8e-05	0.0455646	0.0561775	0.087309	0.00853608	0.801525	-82.3359	130.44	0.000578546
Q2FDV3	L	26	0.127845	25.6968	H	0.960876	0.000421024	0.0387028	H	0.00362381	0.960491	0.0015124	9.1e-05	0.000230416	0.00216044	0.0101747	0.0217156	-64.2832	-39.0995	0.00850139
Q2FDV3	Y	395	0.130736	34.3837	C	0.00623173	0.312344	0.681424	C	0.00827942	0.00151545	0.000141335	0.105847	0.224755	0.123549	0.0358349	0.500078	-104.793	127.681	0.0035107
Q2FDV3	L	343	0.131734	26.4786	H	0.996499	3e-05	0.0034715	H	0.00107507	0.995238	0.000858778	2.99e-06	1.42e-05	8.72e-05	0.00183943	0.000884732	-63.449	-40.9654	0.000953313
Q2FDV3	V	131	0.132234	23.0088	H	0.999278	7.04e-06	0.000715255	H	0.000289752	0.996078	0.00308585	1.58e-06	1.89e-06	3.73e-05	0.000316054	0.00018933	-60.5699	-43.6501	0.000185647
Q2FDV3	G	314	0.132606	13.791	H	0.909554	0.00123492	0.0892116	H	0.288719	0.560486	0.0216907	0.00052079	0.000645693	0.0079645	0.10712	0.0128542	-63.8637	-31.6225	0.000468165
Q2FDV3	G	490	0.133244	13.8574	C	0.0072	0.236028	0.756772	C	0.00805112	0.00142194	0.000433063	0.0958552	0.139393	0.20841	0.0758023	0.470633	116.584	-174.586	0.00352698
Q2FDV3	L	349	0.135088	27.1527	E	0.00146894	0.795155	0.203376	E	0.000753218	0.000573029	7.23e-05	0.289275	0.485356	0.0101163	0.00494936	0.208906	-96.5134	130.628	0.00411688
Q2FDV3	E	415	0.135464	30.2086	C	0.00919501	0.0687092	0.922096	C	0.0106322	0.00280586	0.000194407	0.0302248	0.0405148	0.0720054	0.0518835	0.791739	-78.735	123.802	0.00060527
Q2FDV3	Y	167	0.136849	35.9913	E	8.24e-05	0.981819	0.0180986	E	3.3e-05	2.14e-05	2.65e-06	0.000411563	0.984607	0.000609964	0.000145272	0.0141696	-123.251	135.015	0.000398064
Q2FDV3	N	56	0.13804	26.9177	C	0.000168183	0.197262	0.80257	C	0.000147865	3.54e-05	4.85e-06	0.0464798	0.111713	0.0271816	0.00657497	0.807862	-94.3543	108.705	0.00322261
Q2FDV3	C	320	0.140652	23.4889	C	0.414703	0.0128163	0.57248	G	0.620673	0.0307564	0.00137685	0.00573665	0.00315212	0.050959	0.175455	0.111891	-59.2707	0.806957	0.00105864
Q2FDV3	V	435	0.142564	24.8062	H	0.998561	4.17e-05	0.00139722	H	0.00100826	0.993845	0.0037392	4.33e-06	1.83e-05	5.12e-05	0.00102724	0.000306514	-66.2681	-40.4245	0.000823017
Q2FDV3	E	136	0.142925	31.8722	H	0.994548	3.98e-05	0.00541266	H	0.000736053	0.9861	0.00910894	3.99e-06	9.69e-06	0.000155124	0.00330338	0.000582662	-64.175	-40.6062	0.000162984
Q2FDV3	K	216	0.143616	33.8933	H	0.999554	1.4e-05	0.00043211	H	0.000353039	0.998483	0.000808192	9.94e-07	4.8e-06	1.07e-05	0.00025198	8.69e-05	-64.7273	-41.07	0.000334071
Q2FDV3	Y	267	0.145042	38.1461	H	0.995914	0.000167853	0.00391846	H	0.00161306	0.970874	0.0230323	9.4e-05	6.66e-05	0.00034353	0.00236383	0.00161258	-63.4298	-42.194	0.00247558
Q2FDV3	I	299	0.145415	28.6467	C	0.00201611	0.0132712	0.984713	S	0.000554149	0.000450302	2.2e-05	0.0150699	0.00431394	0.502134	0.00480366	0.472652	-95.7048	148.284	0.0031644
Q2FDV3	L	347	0.14612	29.3701	C	0.0173656	0.00808554	0.974549	C	0.0029389	0.0152109	0.000135689	0.00228254	0.00658676	0.322977	0.035895	0.613973	-83.6998	136.552	0.0041419
Q2FDV3	K	112	0.148748	35.1045	H	0.958852	9.44e-05	0.041054	H	0.00546095	0.948063	0.0163973	8.61e-05	2.14e-05	0.00474721	0.0158922	0.00933206	-58.6257	-44.1201	0.000619121
Q2FDV3	K	319	0.150551	35.5301	C	0.0519615	0.0358291	0.912209	C	0.0464724	0.0135832	0.000770931	0.0559217	0.0163681	0.143518	0.0722116	0.651154	-96.5165	130.297	0.000778676
Q2FDV3	L	505	0.151687	30.4891	E	0.0223945	0.811541	0.166064	E	0.00974243	0.0157574	0.000791173	0.0618493	0.730092	0.0428008	0.0207348	0.118232	-104.878	137.502	0.00188639
Q2FDV3	F	483	0.153379	36.8109	E	0.0115746	0.645475	0.34295	E	0.0114315	0.0048721	0.000588495	0.199246	0.396498	0.0878842	0.0625357	0.236944	-126.739	142.834	0.00398389
Q2FDV3	G	258	0.153611	15.9756	C	0.00104719	0.100214	0.898739	S	0.000703608	0.000229261	8.48e-05	0.0118825	0.0575599	0.49568	0.0107316	0.423128	139.849	-156.283	0.00113798
Q2FDV3	N	437	0.154104	30.0504	H	0.886751	0.00250696	0.110742	H	0.0212048	0.846062	0.0054196	0.000918229	0.000446645	0.00276974	0.11688	0.00629812	-71.63	-18.3027	0.00064231
Q2FDV3	L	33	0.156768	31.5103	H	0.572214	0.00721425	0.420572	H	0.0317395	0.567727	0.00709647	0.00186076	0.00297501	0.0669893	0.21493	0.106682	-88.7154	-11.7757	0.0105326
Q2FDV3	S	403	0.158299	24.5364	E	0.00209675	0.909133	0.08877	E	0.00155468	0.001242	0.000152819	0.0123688	0.900838	0.0177541	0.0125016	0.0535875	-126.832	147.13	0.000434846
Q2FDV3	S	171	0.160011	24.8017	C	0.00236165	0.116318	0.88132	C	0.00283273	0.000350494	5.41e-05	0.0249556	0.0986896	0.101582	0.0446028	0.726933	-70.4792	142.051	0.00102975
Q2FDV3	S	147	0.160513	24.8796	H	0.943968	0.00017149	0.0558605	H	0.014265	0.926304	0.0114325	6.93e-05	5.92e-05	0.00180507	0.0404826	0.00558204	-68.3109	-34.2629	0.000596856
Q2FDV3	R	282	0.161081	44.1363	E	0.000222272	0.864978	0.1348	E	5.24e-05	3.08e-05	3.02e-06	0.0021004	0.837878	0.00717819	0.000430435	0.152326	-93.4284	136.109	9.6e-05
Q2FDV3	Y	215	0.161835	42.5626	H	0.999775	1.01e-05	0.000214877	H	0.000871402	0.998281	0.00063867	1.62e-06	3.72e-06	8.78e-06	0.000117015	7.73e-05	-65.2198	-41.7131	0.000416966
Q2FDV3	K	494	0.164282	38.7706	H	0.520812	0.0259233	0.453265	G	0.403319	0.114511	0.00383236	0.010179	0.00834703	0.0652345	0.320741	0.0738362	-75.5899	-14.6553	0.00176891
Q2FDV3	G	229	0.170393	17.7209	C	0.0252432	0.00464707	0.97011	T	0.0181941	0.00127839	5.9e-05	0.000404915	0.000841915	0.033536	0.927315	0.0183706	81.279	-3.90917	0.000970972
Q2FDV3	C	473	0.171054	28.5659	C	0.017831	0.0456833	0.936486	C	0.0164236	0.00438638	0.000174942	0.0402797	0.0237133	0.212056	0.0895349	0.613431	-100.41	136.328	0.00396117
Q2FDV3	P	57	0.171202	27.2211	C	0.0130612	0.00636775	0.980571	T	0.0103404	0.00109243	5e-05	0.000869358	0.00132382	0.0772853	0.8576	0.0514384	-66.9993	-15.5818	0.004175
Q2FDV3	H	248	0.172958	38.7427	C	0.00126802	0.00181587	0.996916	C	0.000276643	0.000795158	9.35e-06	0.00131008	0.000930848	0.205943	0.00689697	0.783837	-88.2342	122.988	0.00316713
Q2FDV3	G	381	0.174069	18.1032	C	0.0092341	0.00741979	0.983346	C	0.00311033	0.00497363	0.0003005	0.0016032	0.00696538	0.207571	0.125326	0.65015	-119.525	127.32	0.00157587
Q2FDV3	R	111	0.17617	48.2706	C	0.339891	0.000168017	0.659941	T	0.0184895	0.30369	0.0142373	0.000107292	3.71e-05	0.0226147	0.597514	0.0433101	-108.169	10.2379	0.000531322
Q2FDV3	G	484	0.177835	18.4948	C	0.00705398	0.326209	0.666737	C	0.00740035	0.00161355	0.000464298	0.0570831	0.240084	0.169807	0.0799875	0.443561	115.189	-169.36	0.00363053
Q2FDV3	E	142	0.179014	39.9201	H	0.998571	1.4e-05	0.00141531	H	0.000360119	0.996142	0.00257444	2.72e-06	3.87e-06	6.5e-05	0.000479904	0.000371948	-62.4468	-42.2903	0.000257766
Q2FDV3	P	227	0.179857	28.5973	C	0.000474122	0.00126504	0.998261	C	9.87e-05	4.56e-05	4.72e-07	0.000781181	0.000288035	0.0172629	0.00153828	0.979985	-67.4504	152.215	0.00132871
Q2FDV3	Y	468	0.180081	47.3612	E	0.000124448	0.99561	0.00426548	E	3.82e-05	3.89e-05	2.41e-06	0.000435051	0.994945	0.000163667	3e-05	0.00434734	-117.696	134.664	0.000576516
Q2FDV3	A	271	0.180735	23.3148	H	0.60597	0.00939419	0.384636	H	0.140246	0.49666	0.00808501	0.00559203	0.00393868	0.0344342	0.217655	0.093389	-68.2216	-22.32	0.0039409
Q2FDV3	L	102	0.181765	36.5347	H	0.999067	2.09e-05	0.00091216	H	0.000163166	0.998486	0.000824243	2.08e-06	4.96e-06	2.5e-05	0.000304347	0.000190743	-63.8363	-42.0692	0.000225833
Q2FDV3	E	114	0.185148	41.288	H	0.998785	8.5e-06	0.00120621	H	0.00196641	0.994473	0.00250693	2.03e-06	2.9e-06	4.85e-05	0.000763853	0.000235979	-67.1319	-39.2824	0.000346214
Q2FDV3	A	58	0.188068	24.2608	C	0.0161581	0.00694296	0.976899	T	0.00910593	0.00181854	2.35e-05	0.00334775	0.00111783	0.103727	0.83673	0.044129	-77.4101	-11.9051	0.0033906
Q2FDV3	Y	244	0.188138	49.4804	H	0.988508	0.000161013	0.0113308	H	0.028344	0.949684	0.00838018	7.07e-05	8.71e-05	0.00106212	0.00826811	0.00410395	-65.2558	-39.8983	0.00259706
Q2FDV3	Q	277	0.189429	42.6216	C	0.0155459	0.0270623	0.957392	C	0.0106998	0.00299333	3.02e-05	0.0140148	0.0146352	0.0698628	0.0205139	0.86725	-87.9235	128.573	0.00543306
Q2FDV3	E	208	0.189545	42.2686	C	0.184329	0.0009186	0.814752	T	0.140263	0.0107289	0.000115797	0.000447467	8.64e-05	0.0552212	0.776341	0.0167953	-58.0333	-29.3051	0.000170379
Q2FDV3	H	503	0.191215	42.8321	H	0.88547	0.0028718	0.111658	G	0.798416	0.125575	0.00201217	0.000358997	0.000743975	0.0055117	0.0602982	0.00708386	-74.6289	-17.6687	0.00061171
Q2FDV3	H	481	0.194806	43.6366	C	0.00563338	0.160089	0.834278	C	0.00590182	0.00147981	9.23e-05	0.035428	0.104518	0.41119	0.0209307	0.42046	-119.298	134.375	0.00496314
Q2FDV3	S	68	0.196222	30.4143	E	0.00176912	0.93507	0.0631612	E	0.00149715	0.000457638	8.15e-05	0.00698897	0.935269	0.00756171	0.00303105	0.0451127	-101.813	142.898	0.00290923
Q2FDV3	V	459	0.197742	34.4071	H	0.985924	0.000339087	0.0137371	H	0.00893057	0.968783	0.00690135	0.000105171	0.00014135	0.000555349	0.0113381	0.00324523	-63.0671	-38.5995	0.00403409
Q2FDV3	W	127	0.197921	56.4074	H	0.986953	0.000133861	0.0129131	H	0.0115411	0.970872	0.00397	0.000149709	6.33e-05	0.00216231	0.00601814	0.00522352	-59.3109	-43.3087	0.000356347
Q2FDV3	N	18	0.200104	39.0203	H	0.926346	0.000624047	0.0730297	H	0.0324223	0.870238	0.000773344	0.000215408	0.000583374	0.00432486	0.0201943	0.0712481	-70.3045	-35.2827	0.0269581
Q2FDV3	G	350	0.202893	21.1009	C	0.00385451	0.206798	0.789347	C	0.00350645	0.0010102	0.00041351	0.0776628	0.140584	0.210983	0.0547956	0.511045	111.417	-163.762	0.00651732
Q2FDV3	I	46	0.203899	40.1681	E	0.000788391	0.930668	0.0685434	E	0.000341391	0.000121902	6.29e-06	0.00194259	0.927762	0.00173265	0.000536702	0.0675568	-118.758	131.174	0.00112428
Q2FDV3	E	129	0.204637	45.6341	H	0.997909	4.27e-05	0.00204834	H	0.0027116	0.990256	0.00493982	6.29e-06	1.75e-05	7.16e-05	0.00156273	0.000434715	-67.8784	-40.0785	0.000385369
Q2FDV3	I	376	0.204719	40.3296	H	0.996686	0.000111143	0.00320275	H	0.000786763	0.991931	0.00434524	9.69e-06	6.42e-05	0.000145211	0.00139016	0.00132768	-63.7221	-42.7396	0.00108589
Q2FDV3	N	466	0.214463	41.8203	E	0.00514988	0.79091	0.20394	E	0.00467674	0.00109015	5.26e-05	0.00565584	0.785349	0.0438998	0.00609255	0.153183	-117.369	137.673	0.00129822
Q2FDV3	L	502	0.214894	43.1937	H	0.914215	0.00223247	0.0835528	G	0.773014	0.159212	0.00363657	0.000580419	0.000628109	0.00561912	0.0497117	0.00759766	-65.3998	-30.0658	0.000629252
Q2FDV3	M	488	0.21572	48.3212	C	0.461331	0.0528275	0.485841	G	0.496227	0.0559795	0.00185049	0.0174128	0.0223966	0.0786999	0.224734	0.102699	-90.4556	16.7389	0.00515448
Q2FDV3	I	52	0.216844	42.7184	E	0.000449197	0.895449	0.104102	E	0.00025964	0.000124879	1.42e-05	0.013969	0.88933	0.00838949	0.000610168	0.0873025	-121.923	132.672	0.0065949
Q2FDV3	I	341	0.217551	42.8576	H	0.998235	2.21e-05	0.00174318	H	0.000309276	0.997821	0.000570663	3.9e-06	7.37e-06	6.98e-05	0.000468785	0.000748755	-61.9709	-43.0773	0.000573033
Q2FDV3	P	238	0.220425	35.0475	H	0.707671	0.000514141	0.291815	H	0.139408	0.529282	0.00156562	0.00040774	0.000225667	0.0423788	0.204448	0.0822838	-53.7293	-37.8251	0.00203299
Q2FDV3	Y	86	0.220901	58.0969	H	0.791103	0.00108921	0.207808	H	0.0824203	0.695731	0.0234002	0.0013318	0.000371922	0.0224609	0.125473	0.0488101	-65.6701	-32.8304	0.00262899
Q2FDV3	Y	333	0.221419	58.2332	H	0.993524	6.91e-05	0.00640698	H	0.00463354	0.988721	0.00126204	4.44e-05	2.08e-05	0.000576379	0.00233612	0.00240541	-56.6576	-46.076	0.000591873
Q2FDV3	M	149	0.221445	49.6036	H	0.825077	0.00133759	0.173586	H	0.140451	0.679054	0.0128903	0.00103907	0.000555766	0.0160271	0.114887	0.0350952	-65.9281	-32.136	0.00158964
Q2FDV3	Y	143	0.222051	58.3993	H	0.998502	1.42e-05	0.00148409	H	0.00042409	0.994641	0.00382982	2.35e-06	4.89e-06	7.07e-05	0.000644032	0.000382911	-63.0356	-43.8981	0.000380544
Q2FDV3	A	493	0.227237	29.3136	C	0.440004	0.0274988	0.532497	G	0.345297	0.0997407	0.00292774	0.0117859	0.0113684	0.146478	0.252649	0.129754	-75.1103	-30.6942	0.00279385
Q2FDV3	E	163	0.23576	52.5745	E	0.00356625	0.699176	0.297257	E	0.0023811	0.00105797	3.02e-05	0.0126419	0.678743	0.0168975	0.00717945	0.281069	-105.361	139.664	0.00702438
Q2FDV3	N	470	0.236401	46.0983	C	0.00163916	0.179003	0.819357	S	0.00182562	0.000433659	0.000111998	0.00650208	0.203653	0.36221	0.14295	0.282313	57.5634	42.8021	0.000487608
Q2FDV3	D	492	0.238013	45.9366	C	0.036377	0.0389991	0.924624	S	0.0224851	0.00855398	0.000413153	0.0209558	0.0185087	0.465947	0.0843056	0.37883	-116.243	145.58	0.00285504
Q2FDV3	N	363	0.238609	46.5287	C	0.0028114	0.0118336	0.985355	C	0.000285379	0.00130117	1.71e-05	0.00655132	0.00460567	0.149262	0.00254088	0.835437	-111.065	147.345	0.00129452
Q2FDV3	H	454	0.238825	53.4968	H	0.99121	0.000131742	0.00865799	H	0.0141449	0.970657	0.00107889	4.77e-05	0.000127778	0.000824054	0.00671724	0.00640259	-72.1002	-35.7465	0.00228642
Q2FDV3	E	414	0.245012	54.6376	C	0.00646706	0.0793681	0.914165	C	0.0023481	0.00439403	0.000407429	0.0298009	0.058004	0.24292	0.0242223	0.637903	-105.214	134.07	0.000704661
Q2FDV3	T	491	0.245802	42.2779	C	0.00932553	0.0816951	0.908979	S	0.00615274	0.00274435	0.000183548	0.0373708	0.0435786	0.413485	0.104111	0.392374	-110.15	104.249	0.00190374
Q2FDV3	L	151	0.252137	50.6795	H	0.769061	0.00231442	0.228625	H	0.250675	0.509483	0.0101943	0.00137367	0.00141266	0.031646	0.127519	0.067697	-74.8954	-26.4076	0.00509172
Q2FDV3	R	471	0.253121	69.3551	C	0.00293172	0.102131	0.894937	C	0.00224365	0.000742483	9.68e-05	0.0429645	0.0737291	0.308852	0.0667755	0.504596	-116.568	136.903	0.00177467
Q2FDV3	D	139	0.253282	48.8834	H	0.992275	8.11e-05	0.00764372	H	0.0016973	0.974493	0.0178816	1.74e-05	2.41e-05	0.000510063	0.00415856	0.00121821	-64.7862	-41.8474	0.000376949
Q2FDV3	V	19	0.253826	44.1658	H	0.960714	0.000522004	0.0387639	H	0.00409697	0.948337	0.000710464	0.000103025	0.000371113	0.00225291	0.00498081	0.0391482	-63.7774	-42.8091	0.0194159
Q2FDV3	V	478	0.254289	44.2462	C	0.0678387	0.0627998	0.869361	C	0.080324	0.0209582	0.000658688	0.0400435	0.0338089	0.167745	0.280098	0.376363	-95.0692	106.096	0.00601133
Q2FDV3	R	269	0.255007	69.8719	H	0.961658	0.000243806	0.0380983	H	0.00728454	0.942116	0.0140619	9.06e-05	0.000107617	0.00182291	0.027028	0.00748852	-66.9001	-36.4044	0.00316989
Q2FDV3	T	264	0.256409	44.1023	H	0.990449	0.000209637	0.00934092	H	0.000745116	0.989872	0.00401984	2.94e-05	5.61e-05	0.000354543	0.0027809	0.00214228	-65.295	-39.0812	0.00103326
Q2FDV3	F	13	0.257304	61.753	C	0.117816	0.00577239	0.876412	T	0.145614	0.0421411	0.000248523	0.0023594	0.00423458	0.0533587	0.421364	0.330679	-73.6813	-11.3949	0.0665989
Q2FDV3	F	279	0.259823	62.3575	C	0.00941918	0.0364501	0.954131	S	0.00697622	0.00160447	6.79e-05	0.0147284	0.0197442	0.486198	0.0624531	0.408228	-115.148	123.918	0.0012048
Q2FDV3	F	486	0.260849	62.6038	C	0.138906	0.192463	0.668631	T	0.166111	0.0204395	0.00148286	0.125177	0.0686001	0.156427	0.314488	0.147275	-99.1522	135.675	0.00404322
Q2FDV3	V	157	0.264389	46.0037	E	0.0103197	0.505959	0.483722	C	0.00988701	0.00209829	0.000117783	0.0405605	0.4244	0.0391496	0.00885881	0.474927	-103.842	132.353	0.016465
Q2FDV3	W	92	0.271549	77.3914	C	0.00877749	0.0030069	0.988216	S	0.000676022	0.00323436	6.41e-05	0.001407	0.00059506	0.83106	0.00301609	0.159947	-93.0123	149.744	0.004974
Q2FDV3	I	172	0.272321	53.6473	C	0.00305032	0.0616794	0.93527	S	0.00162406	0.00080245	8.61e-05	0.0144391	0.0383532	0.481657	0.0444737	0.418564	-103.257	-10.6075	0.000629405
Q2FDV3	F	168	0.273279	65.5869	E	0.000182219	0.968941	0.0308767	E	7.7e-05	5.28e-05	1.19e-05	0.00123541	0.973081	0.00154254	0.000372995	0.0236268	-115.151	127.827	0.000576438
Q2FDV3	H	252	0.274865	61.5698	C	0.000781995	0.11514	0.884078	S	0.000226916	0.000114675	4.82e-06	0.000433457	0.105166	0.556392	0.00635847	0.331303	-92.1853	-25.1718	0.000430779
Q2FDV3	G	132	0.277856	28.897	H	0.998527	8.16e-06	0.00146521	H	0.000625686	0.995631	0.00267949	8e-07	2.55e-06	4.89e-05	0.000785293	0.000226046	-62.572	-39.7225	0.000201378
Q2FDV3	A	106	0.27924	36.022	H	0.999294	1.02e-05	0.00069605	H	0.00017811	0.998755	0.000600495	6.14e-07	3.88e-06	1.77e-05	0.000218086	0.00022555	-63.2595	-41.4874	0.000554506
Q2FDV3	Q	413	0.279344	62.8523	C	0.149025	0.0792993	0.771676	C	0.079296	0.130082	0.00492196	0.0291566	0.0572003	0.161923	0.233762	0.303658	-102.056	15.4795	0.000902016
Q2FDV3	V	477	0.279421	48.6193	C	0.0860782	0.098637	0.815285	C	0.0731538	0.0260182	0.00108766	0.0526263	0.0560948	0.202133	0.118356	0.470531	-98.4709	108.429	0.00906419
Q2FDV3	K	339	0.279982	66.0757	H	0.99896	2e-05	0.00101995	H	0.000289048	0.998204	0.000709783	1.35e-06	7.32e-06	2.46e-05	0.000531632	0.000232212	-64.0227	-40.9974	0.000774302
Q2FDV3	N	42	0.283361	55.2555	C	0.0028431	0.00250447	0.994652	T	0.00192441	0.000134816	6.03e-06	0.000153464	0.000443648	0.0160893	0.971224	0.0100243	54.443	39.6543	0.00149962
Q2FDV3	G	472	0.289176	30.0743	C	0.0102332	0.051692	0.938075	C	0.00791382	0.00252803	0.000155587	0.0205198	0.0341761	0.262797	0.085319	0.586591	-86.7132	167.69	0.00286936
Q2FDV3	P	482	0.294878	46.8855	C	0.0140926	0.102807	0.883101	C	0.0123037	0.00341882	0.000263486	0.0115802	0.080357	0.280992	0.15242	0.458665	-70.9978	98.4396	0.00389766
Q2FDV3	R	410	0.296057	81.1196	H	0.821293	0.00532452	0.173383	H	0.382804	0.441679	0.00185323	0.00238384	0.00257771	0.0183651	0.0956948	0.054642	-66.5524	-28.3529	0.00151637
Q2FDV3	Y	357	0.296922	78.0905	C	0.0413058	0.250008	0.708687	C	0.0486372	0.011196	0.000666818	0.0952662	0.17159	0.142429	0.158745	0.371469	-105.777	83.1594	0.00247309
Q2FDV3	D	243	0.298473	57.6053	H	0.990774	6.28e-05	0.00916337	H	0.0192217	0.963964	0.00615558	3.66e-05	3.62e-05	0.000909157	0.00628429	0.00339243	-62.561	-39.7546	0.00192325
Q2FDV3	T	310	0.2987	51.3763	H	0.987858	0.000211786	0.0119299	H	0.00515916	0.96179	0.0206804	3.79e-05	9.27e-05	0.000520022	0.0102036	0.00151596	-64.05	-38.7538	0.000680882
Q2FDV3	V	273	0.300508	52.2883	C	0.266867	0.0147635	0.71837	C	0.0682837	0.219304	0.00838854	0.0152158	0.00772379	0.243911	0.145913	0.29126	-93.3789	25.563	0.0119893
Q2FDV3	K	48	0.301267	71.0991	C	0.00426569	0.233836	0.761898	C	0.00410799	0.000984968	5.13e-05	0.0161265	0.215267	0.0808356	0.0172023	0.665425	-117.142	158.589	0.00793508
Q2FDV3	L	383	0.301814	60.6646	E	0.000426448	0.966939	0.0326347	E	0.000128617	0.000123941	9.64e-06	0.00332459	0.962551	0.000783046	0.000369162	0.0327098	-99.7836	126.427	0.00187824
Q2FDV3	Q	274	0.306211	68.8976	C	0.0123035	0.0122381	0.975459	C	0.00470156	0.0057831	0.000135555	0.0117082	0.00525208	0.316202	0.0246331	0.631584	-100.074	117.819	0.00562013
Q2FDV3	K	371	0.307425	72.5523	H	0.993709	9.57e-05	0.00619545	H	0.000681373	0.989723	0.00447811	2.2e-05	3.21e-05	0.00033383	0.00248847	0.00224063	-63.1352	-39.8763	0.00108917
Q2FDV3	R	109	0.308351	84.4881	H	0.98875	8.22e-05	0.0111681	H	0.00183121	0.987381	0.00347811	2.33e-05	1.6e-05	0.000180646	0.00617326	0.000916671	-66.04	-36.3737	0.0007233
Q2FDV3	T	356	0.30943	53.222	C	0.0442985	0.0347135	0.920988	C	0.0531425	0.00984411	0.000581916	0.0209947	0.0222193	0.198478	0.172352	0.522387	-85.5516	8.42051	0.00305436
Q2FDV3	A	152	0.315673	40.7219	C	0.477512	0.0320656	0.490422	H	0.147612	0.282459	0.00699554	0.0204296	0.0168491	0.100551	0.177506	0.247598	-84.5994	15.9863	0.00995904
Q2FDV3	Q	385	0.318708	71.7093	E	0.00224666	0.888315	0.109438	E	0.00127633	0.00099626	6.57e-05	0.00607677	0.894483	0.0117182	0.00783407	0.0775496	-118.599	130.62	0.00181201
Q2FDV3	A	113	0.32026	41.3136	H	0.998508	9.94e-06	0.00148163	H	0.00259734	0.994069	0.00203008	3.83e-06	3.07e-06	0.000107991	0.000914886	0.000273775	-60.6551	-41.7146	0.000330374
Q2FDV3	A	476	0.320508	41.3455	C	0.0926744	0.0514131	0.855912	C	0.0889109	0.0225079	0.000585488	0.0199272	0.0331381	0.214696	0.143661	0.476573	-82.2893	111.315	0.0123638
Q2FDV3	P	498	0.328172	52.1794	H	0.711847	0.00392484	0.284228	G	0.575298	0.122368	0.00208506	0.000635814	0.00107945	0.03221	0.250836	0.0154875	-61.4469	-28.2048	0.00100863
Q2FDV3	T	474	0.328334	56.4734	C	0.0467992	0.0190559	0.934145	C	0.0383855	0.0133495	0.000395213	0.00880864	0.011271	0.296251	0.241076	0.390463	-91.8892	-1.17312	0.00717158
Q2FDV3	S	407	0.340309	52.7479	C	0.238416	0.00213666	0.759447	T	0.270641	0.0121217	5.3e-05	0.000498523	0.000272965	0.0293239	0.667504	0.0195856	-62.1742	-19.2718	0.00130995
Q2FDV3	G	387	0.344698	35.8486	C	0.00882506	0.247095	0.74408	C	0.00791761	0.00162919	0.000373174	0.011799	0.230593	0.218945	0.100491	0.428251	108.155	-169.198	0.0101479
Q2FDV3	T	352	0.345023	59.344	C	0.132837	0.0101081	0.857055	T	0.117046	0.0271027	0.000424958	0.00572836	0.00444637	0.138895	0.385254	0.321102	-76.8686	-7.90018	0.00678559
Q2FDV3	D	499	0.346726	66.9181	H	0.702535	0.00209344	0.295371	G	0.630715	0.119318	0.00119476	0.000715663	0.000563358	0.0129138	0.221128	0.0134515	-75.7512	-14.5994	0.000735136
Q2FDV3	K	69	0.347485	82.0064	C	0.00901553	0.356374	0.63461	E	0.0140436	0.00211282	0.000201293	0.024647	0.380953	0.177243	0.0571745	0.343625	-133.723	62.4957	0.00272203
Q2FDV3	D	59	0.347679	67.1021	C	0.00171021	0.0578355	0.940454	C	0.00123777	0.000358575	2.11e-05	0.0586717	0.0236647	0.0645425	0.0312192	0.820284	-105.397	72.5359	0.00394918
Q2FDV3	G	386	0.347964	36.1883	C	0.00393294	0.179001	0.817066	C	0.0037595	0.000987686	0.00019806	0.0045203	0.225093	0.16243	0.125007	0.478005	95.9941	-158.786	0.00558872
Q2FDV3	T	60	0.350173	60.2297	C	0.00523195	0.00491749	0.989851	T	0.00602436	0.000528868	1.35e-05	0.000530955	0.00202428	0.111624	0.802483	0.0767715	-74.9271	-16.8396	0.0030567
Q2FDV3	E	398	0.358786	80.0094	C	0.000202257	0.0385906	0.961207	C	0.000106721	3.3e-05	2.75e-06	0.00479143	0.034738	0.107652	0.00414009	0.848536	-77.5692	137.385	0.000789339
Q2FDV3	M	21	0.364475	81.6423	H	0.968577	0.000428372	0.0309944	H	0.00327959	0.961336	0.000514221	4.93e-05	0.000360563	0.00111431	0.00609488	0.0272511	-65.1222	-41.7021	0.0138861
Q2FDV3	K	170	0.370845	87.5194	C	0.00150347	0.276548	0.721949	C	0.00110141	0.000297095	3.61e-05	0.00863932	0.293359	0.0913023	0.00834462	0.59692	-100.686	128.328	0.000329472
Q2FDV3	H	164	0.374832	83.9623	E	0.00093119	0.919329	0.0797394	E	0.000612174	0.000333748	2.3e-05	0.00872991	0.914073	0.00485531	0.00159359	0.0697789	-118.925	132.49	0.00259608
Q2FDV3	G	479	0.375004	39.0004	C	0.0574523	0.0235745	0.918973	T	0.0755457	0.00990295	0.000486733	0.00565154	0.0115864	0.190196	0.588905	0.117725	-39.3998	-18.4917	0.00456286
Q2FDV3	E	384	0.376288	83.9122	E	0.000851663	0.980386	0.0187625	E	0.000219868	0.000230524	2.66e-05	0.00131504	0.980293	0.000921805	0.000387323	0.016606	-106.041	126.681	0.00130824
Q2FDV3	S	475	0.37959	58.8364	C	0.0737492	0.0328199	0.893431	S	0.0730849	0.0158154	0.000687864	0.0118132	0.019181	0.352399	0.245176	0.281843	-98.6474	65.9593	0.00927846
Q2FDV3	K	166	0.379707	89.6108	E	0.000265843	0.972181	0.0275529	E	0.000104693	6.73e-05	9.72e-06	0.000717565	0.976067	0.00167531	0.000363384	0.0209947	-119.893	134.133	0.000909534
Q2FDV3	K	425	0.381995	90.1507	E	0.000188588	0.928208	0.0716029	E	0.000101895	4.19e-05	8.61e-06	0.0133727	0.911091	0.00296233	0.000456893	0.0719646	-78.9553	131.248	0.00158217
Q2FDV3	R	146	0.382343	104.762	H	0.983226	0.000132752	0.0166412	H	0.00684252	0.972912	0.00665238	4.67e-05	4.54e-05	0.000586481	0.0105071	0.00240703	-64.6322	-38.5887	0.000836359
Q2FDV3	E	219	0.3834	85.4983	H	0.9994	3.16e-05	0.000568729	H	0.000218488	0.998157	0.0012154	1.96e-06	9.91e-06	1.38e-05	0.000268431	0.00011536	-62.6371	-41.1526	0.000833368
Q2FDV3	E	76	0.383582	85.5388	H	0.999174	2.98e-05	0.000795803	H	0.000289009	0.998353	0.000737264	2.32e-06	1.17e-05	2.16e-05	0.00026698	0.00031779	-63.6283	-40.9053	0.000795879
Q2FDV3	R	260	0.387182	106.088	H	0.987648	2.56e-05	0.0123266	H	0.00869862	0.980871	0.000231039	1.37e-05	9.88e-06	0.00204817	0.0049958	0.0031316	-57.303	-42.5595	0.00109435
Q2FDV3	T	71	0.388116	66.756	C	0.000732202	0.0166367	0.982631	C	5.4e-05	0.000336533	3.81e-06	0.00937764	0.00709039	0.0506812	0.000835208	0.931621	-102.341	171.975	0.00167311
Q2FDV3	S	93	0.38948	60.3694	C	0.00455963	0.0110768	0.984363	C	0.000137468	0.00282707	1.3e-05	0.0144262	0.002974	0.0180225	0.00163575	0.959964	-67.6697	158.015	0.00585654
Q2FDV3	N	66	0.391126	76.2696	E	0.00011218	0.992567	0.00732077	E	3.13e-05	3.03e-05	4.23e-06	0.000546092	0.993053	0.000511108	8.13e-05	0.00574273	-118.056	133.243	0.0011277
Q2FDV3	V	63	0.392702	68.3301	E	0.000565751	0.867099	0.132335	E	0.000373185	0.000217595	1.28e-05	0.0604592	0.823906	0.00506386	0.00548153	0.104486	-74.8944	127.507	0.00178279
Q2FDV3	P	38	0.396523	63.0472	E	0.00098268	0.55018	0.448837	E	0.000418906	0.000176029	1.14e-05	0.00892031	0.552049	0.0245706	0.00499541	0.408858	-67.142	139.372	0.00266672
Q2FDV3	R	265	0.398352	109.149	H	0.994413	0.00010814	0.00547846	H	0.000562069	0.991362	0.0043183	1.42e-05	3.66e-05	0.000208402	0.00233541	0.00116285	-63.1779	-40.8674	0.00104126
Q2FDV3	N	351	0.399022	77.8093	C	0.00511845	0.026414	0.968468	C	0.00248664	0.000996633	2.99e-05	0.0182607	0.0107203	0.0513921	0.0185874	0.897526	-86.1073	109.907	0.00433884
Q2FDV3	K	90	0.402309	94.9448	C	0.401939	0.00205683	0.596004	T	0.164613	0.179387	0.00117743	0.00093045	0.000488251	0.0222764	0.592274	0.0388532	-64.4135	-22.6539	0.00527473
Q2FDV3	D	237	0.403347	77.8459	C	0.000773588	0.00504543	0.994181	C	0.00013804	0.000316756	5.73e-06	0.00380046	0.0022158	0.0903905	0.00316923	0.899964	-90.2899	138.916	0.00136986
Q2FDV3	V	15	0.403713	70.246	C	0.0450719	0.00404827	0.95088	C	0.00798533	0.0290287	0.00018756	0.00260397	0.00185177	0.380442	0.0153851	0.562515	-95.1393	126.692	0.0681515
Q2FDV3	K	487	0.408487	96.4029	C	0.372199	0.0214667	0.606335	G	0.397692	0.02728	0.00159515	0.00523935	0.00816757	0.121373	0.391931	0.0467213	57.3042	11.9093	0.00495748
Q2FDV3	E	380	0.410133	91.4596	H	0.669711	0.00045956	0.329829	H	0.0220547	0.570682	0.00619415	7.1e-05	0.000103549	0.028477	0.359333	0.0130847	-95.5029	-22.1008	0.00243662
Q2FDV3	S	259	0.410592	63.6417	C	0.00777473	0.00372389	0.988501	C	0.00132224	0.00501312	1.32e-05	0.00205643	0.00221001	0.191828	0.0119644	0.785593	-92.3189	142.834	0.00106923
Q2FDV3	V	510	0.416667	72.5001	E	0.00145578	0.945185	0.053359	E	0.000790272	0.000411655	2.76e-05	0.00214427	0.944923	0.00139112	0.000879505	0.0494327	-116.11	129.6	0.0167878
Q2FDV3	T	389	0.417466	71.8041	E	0.00213617	0.510962	0.486902	E	0.00164342	0.000673842	0.000109381	0.0528722	0.444844	0.0639361	0.00568329	0.430238	-125.898	146.65	0.0077598
Q2FDV3	I	456	0.418969	82.5369	H	0.99705	0.000117869	0.00283246	H	0.000800385	0.99443	0.00167151	1.62e-05	7.34e-05	0.000140032	0.000818929	0.00204964	-63.1228	-42.3852	0.00314705
Q2FDV3	M	303	0.421449	94.4045	H	0.998644	2.51e-05	0.00133076	H	0.00211736	0.996127	0.000288326	3.02e-06	1.96e-05	5.46e-05	0.000690628	0.000699605	-65.1223	-40.0505	0.00115006
Q2FDV3	Y	11	0.428844	112.786	C	0.0141489	0.122076	0.863776	C	0.0117346	0.00509457	0.00023333	0.0431945	0.0832434	0.115358	0.0248622	0.716279	-105.534	137.872	0.182781
Q2FDV3	E	306	0.432542	96.4568	H	0.999391	2.3e-05	0.000585714	H	0.000288163	0.998676	0.000596126	1.68e-06	9.53e-06	1.52e-05	0.000231369	0.000182424	-62.2249	-41.319	0.000777967
Q2FDV3	R	103	0.436621	119.634	H	0.998323	3.14e-05	0.00164584	H	0.000201676	0.997808	0.00103394	2.32e-06	8.71e-06	3.93e-05	0.000654903	0.000250975	-63.5897	-42.2671	0.000527542
Q2FDV3	G	162	0.441859	45.9534	C	0.0366077	0.161559	0.801834	T	0.0355273	0.00386091	0.000456291	0.00271225	0.154398	0.10242	0.587396	0.11323	92.974	-0.987368	0.0125939
Q2FDV3	F	5	0.443348	106.404	C	0.0128604	0.160734	0.826405	C	0.00829189	0.00366255	0.000162544	0.0210039	0.108874	0.0186643	0.0129129	0.826428	-92.3417	134.369	0.23811
Q2FDV3	E	431	0.444239	99.0653	H	0.99858	2.71e-05	0.00139307	H	0.00142599	0.996958	0.000150248	2.88e-06	1.96e-05	5.24e-05	0.000509518	0.000881721	-65.7488	-39.9806	0.00225166
Q2FDV3	Q	507	0.44728	100.638	E	0.000571969	0.798493	0.200935	E	0.000160426	0.000109678	3.51e-06	0.00163894	0.814194	0.00548225	0.00107207	0.177339	-76.9099	137.366	0.00188458
Q2FDV3	I	55	0.448089	88.2735	E	0.000871626	0.817535	0.181594	E	0.000623097	0.000294707	7.01e-05	0.0896336	0.714894	0.0168729	0.00343664	0.174175	-107.836	128.594	0.00498122
Q2FDV3	N	83	0.451155	87.9751	H	0.997319	0.000102986	0.00257833	H	0.00244642	0.989377	0.00590696	2e-05	4.12e-05	8.4e-05	0.00139893	0.000725866	-64.7968	-39.6667	0.00180113
Q2FDV3	D	463	0.453946	87.6116	C	0.000299146	0.0241142	0.975587	C	0.00013544	4.31e-05	6.62e-06	0.0030492	0.017953	0.223174	0.0087101	0.746928	-83.6905	55.2696	0.00105199
Q2FDV3	K	457	0.456017	107.62	H	0.996263	7.93e-05	0.00365743	H	0.000972161	0.994223	0.00150329	8.06e-06	5.23e-05	0.000126115	0.00161605	0.00149903	-63.5323	-41.0956	0.00233615
Q2FDV3	N	451	0.456504	89.0182	C	0.00213317	0.00304915	0.994818	S	0.00031654	0.000607886	1.25e-05	0.00186148	0.000934831	0.737189	0.00740306	0.251675	-119.53	136.3	0.0020355
Q2FDV3	V	353	0.46477	80.8699	C	0.1607	0.00844439	0.830856	T	0.189712	0.0276296	0.000431102	0.00804859	0.00298374	0.175631	0.448328	0.147236	-84.5125	-20.465	0.00631229
Q2FDV3	D	77	0.465998	89.9377	H	0.998714	3.2e-05	0.00125408	H	0.000275165	0.997638	0.0011467	2.51e-06	1.31e-05	3.35e-05	0.000578072	0.000312746	-64.4917	-40.7703	0.000932163
Q2FDV3	K	369	0.466341	110.056	H	0.998531	5.43e-05	0.00141432	H	0.000415253	0.996687	0.00175108	3.95e-06	2.13e-05	4.47e-05	0.00075092	0.000325503	-63.0088	-40.8784	0.000825479
Q2FDV3	R	452	0.468699	128.424	H	0.973411	0.000201669	0.0263877	H	0.017623	0.953322	0.000543829	0.000115339	0.000107944	0.00473502	0.0107652	0.0127877	-61.9486	-37.1872	0.00453822
Q2FDV3	D	28	0.468874	90.4927	H	0.954733	0.000586074	0.044681	H	0.00515399	0.950536	0.00303143	9.89e-05	0.000424634	0.00203172	0.0130234	0.0257003	-65.7836	-38.9532	0.0163371
Q2FDV3	Y	480	0.472573	124.287	C	0.0470283	0.0587676	0.894204	S	0.0491314	0.0113687	0.000374485	0.0144523	0.0339172	0.345509	0.331806	0.213441	-105.026	15.0357	0.00585754
Q2FDV3	V	509	0.473797	82.4406	E	0.00151753	0.933774	0.064708	E	0.000854246	0.000313536	2.29e-05	0.000913874	0.946666	0.00339582	0.00107279	0.0467604	-119.457	136.431	0.00724884
Q2FDV3	E	30	0.474903	105.903	H	0.963675	0.00125598	0.0350687	H	0.011108	0.945302	0.00753651	0.000297316	0.000737902	0.00169798	0.0165747	0.0167451	-63.0603	-39.8973	0.0149204
Q2FDV3	E	222	0.475822	106.108	H	0.997949	3.06e-05	0.00202048	H	0.000787365	0.99438	0.00343397	6.74e-06	7.05e-06	4.8e-05	0.00107616	0.000260927	-64.3647	-41.302	0.00111356
Q2FDV3	S	511	0.478298	74.1361	E	0.00277321	0.840594	0.156633	E	0.0021379	0.000730792	0.000102111	0.00442459	0.84401	0.0093843	0.00335951	0.135851	-124.864	148.426	0.0455573
Q2FDV3	S	88	0.479326	74.2955	H	0.924075	0.000240369	0.0756842	H	0.275097	0.629224	0.00183401	9.06e-05	0.000134209	0.0037967	0.077054	0.0127696	-65.6723	-31.7379	0.00304649
Q2FDV3	D	390	0.485901	93.7788	C	0.00340126	0.209845	0.786753	C	0.00197494	0.000623081	2.82e-05	0.0122995	0.145656	0.025219	0.00654612	0.807653	-101.678	103.642	0.00750665
Q2FDV3	A	261	0.487683	62.9112	H	0.99806	1.79e-05	0.00192175	H	0.0032793	0.995037	0.000131965	2.37e-06	8.13e-06	0.000102754	0.000852327	0.000585715	-62.9215	-39.6262	0.000987645
Q2FDV3	D	96	0.489382	94.4507	H	0.995984	6.98e-05	0.00394654	H	0.000910727	0.995176	0.000250339	7.18e-06	5.43e-05	0.000129039	0.00100523	0.00246726	-65.9257	-40.9688	0.00178364
Q2FDV3	D	440	0.491021	94.767	C	0.00803307	0.00616208	0.985805	S	0.0094055	0.00130346	4.22e-05	0.00296381	0.00320177	0.569874	0.204133	0.209076	-74.8784	-5.00509	0.00175333
Q2FDV3	E	240	0.492619	109.854	H	0.912571	0.000857445	0.0865719	H	0.111659	0.779654	0.010917	0.000433581	0.000504084	0.0100657	0.0660202	0.0207461	-72.923	-35.0232	0.00255341
Q2FDV3	D	438	0.494012	95.3443	C	0.162836	0.00383352	0.83333	T	0.0183271	0.13784	0.0029227	0.00213211	0.00120049	0.0538152	0.725337	0.0584247	-96.8637	11.931	0.00107575
Q2FDV3	D	159	0.496959	95.913	C	0.0138038	0.393816	0.59238	C	0.0181762	0.00252396	0.000334148	0.0433018	0.353477	0.11791	0.0431306	0.421146	-110.069	136.98	0.0147981
Q2FDV3	K	23	0.498443	117.633	H	0.975191	0.00035817	0.0244506	H	0.00228463	0.971779	0.000773603	6.06e-05	0.000234209	0.000920372	0.00541479	0.0185325	-64.2532	-40.3503	0.0112627
Q2FDV3	N	95	0.499044	97.3136	H	0.995514	6.74e-05	0.00441849	H	0.00170513	0.994358	0.000189202	1.04e-05	3.89e-05	0.000191323	0.00116128	0.00234596	-63.3324	-40.9137	0.00283326
Q2FDV3	G	43	0.501479	52.1538	C	0.00349785	0.00191158	0.994591	T	0.00134586	8.91e-05	1.52e-05	3.34e-05	0.000299366	0.0199863	0.97086	0.00737066	78.3713	-1.04824	0.00396456
Q2FDV3	N	355	0.503739	98.2292	C	0.0811613	0.0113036	0.907535	C	0.0669581	0.0155959	0.000757735	0.0104211	0.00585752	0.26638	0.133948	0.500082	-99.3602	78.6161	0.00646602
Q2FDV3	N	7	0.504342	98.3466	C	0.0151299	0.177257	0.807614	C	0.014689	0.00355245	0.000519675	0.0362082	0.130831	0.0802873	0.0478187	0.686094	-89.7566	116.329	0.19624
Q2FDV3	K	378	0.504466	119.054	H	0.972869	0.000462642	0.026668	H	0.00980705	0.960686	0.00323191	6.95e-05	0.000182819	0.000889939	0.0205495	0.00458343	-64.448	-37.8098	0.00313841
Q2FDV3	D	250	0.506228	97.7021	C	0.00378887	0.000437128	0.995774	T	0.00299418	0.000330754	1.6e-06	3.69e-05	9.59e-05	0.0498459	0.932547	0.0141475	-87.373	-3.68145	0.000994532
Q2FDV3	K	508	0.507601	119.794	E	0.00120022	0.883143	0.115657	E	0.000439653	0.000202771	2.59e-05	0.00177374	0.893815	0.00541202	0.00110245	0.0972288	-105.795	141.543	0.00512662
Q2FDV3	D	428	0.511179	98.6576	C	0.000976494	0.00863774	0.990386	S	7.64e-05	0.000129167	9.27e-06	0.00208772	0.00102877	0.913091	0.00302224	0.0805558	-152.424	164.981	0.00159436
Q2FDV3	P	156	0.513586	81.6601	E	0.00258748	0.616853	0.380559	E	0.00186332	0.000543989	5.82e-05	0.0505838	0.523002	0.0211318	0.00587102	0.396946	-71.3607	139.425	0.0176515
Q2FDV3	V	3	0.515718	89.7349	C	0.00735854	0.0611418	0.9315	C	0.00504999	0.00285778	8.72e-05	0.00911603	0.0442555	0.0244793	0.00745292	0.906701	-98.0517	134.463	0.44763
Q2FDV3	E	32	0.516469	115.173	H	0.885697	0.00162034	0.112683	H	0.0259447	0.841026	0.0221724	0.000348698	0.000795131	0.00805587	0.0802699	0.0213875	-77.9597	-30.8927	0.0182313
Q2FDV3	D	12	0.516914	99.7645	C	0.0133342	0.123686	0.86298	C	0.00490196	0.00403075	0.000118092	0.0336664	0.0582139	0.0188613	0.0114416	0.868766	-97.4084	107.39	0.109374
Q2FDV3	D	368	0.523212	100.98	H	0.998354	5.01e-05	0.00159568	H	0.000383976	0.996672	0.00166165	5.02e-06	2.21e-05	6.24e-05	0.000539796	0.000653294	-62.5927	-41.1961	0.00102862
Q2FDV3	E	461	0.526588	117.429	H	0.755455	0.000527656	0.244018	H	0.0379308	0.623862	0.0054292	0.00013366	0.000143617	0.0128528	0.309158	0.0104907	-95.6632	-16.8758	0.00516325
Q2FDV3	E	8	0.527415	117.614	C	0.00872733	0.121821	0.869451	C	0.00884969	0.00265437	0.000217714	0.0263799	0.0948058	0.13169	0.0197171	0.715685	-100.73	126.815	0.214278
Q2FDV3	E	335	0.531838	118.6	H	0.999582	1.22e-05	0.000406042	H	0.000747325	0.998731	0.000145715	8.83e-07	7.01e-06	1.22e-05	0.000187537	0.000168672	-66.8846	-40.4447	0.000681007
Q2FDV3	E	99	0.537138	119.782	H	0.998174	4.95e-05	0.00177655	H	0.0002778	0.997622	0.000856097	3.86e-06	2.08e-05	5.17e-05	0.000593133	0.000574621	-64.1834	-42.141	0.00103487
Q2FDV3	E	506	0.5387	120.13	E	0.00222764	0.816215	0.181557	E	0.00057274	0.000953477	4.49e-05	0.0101159	0.823333	0.0305055	0.00140696	0.133068	-107.06	134.95	0.0025237
Q2FDV3	T	348	0.53963	92.8164	E	0.00170502	0.563742	0.434553	C	0.000482663	0.000553551	4.79e-05	0.104318	0.379614	0.0134313	0.0029378	0.498615	-105.053	129.199	0.00262595
Q2FDV3	K	72	0.542031	127.919	H	0.992368	4.39e-05	0.00758809	H	0.00338353	0.990653	8.65e-05	1.27e-05	1.24e-05	0.00122854	0.00324369	0.0013793	-56.8091	-40.9011	0.000917078
Q2FDV3	E	268	0.544739	121.477	H	0.992684	0.000141777	0.00717397	H	0.00224936	0.977744	0.0130559	3.43e-05	8.41e-05	0.000385721	0.00409292	0.00235374	-64.0127	-40.1348	0.00274304
Q2FDV3	V	272	0.546315	95.0588	C	0.492254	0.0138636	0.493883	H	0.153123	0.37594	0.0126078	0.00791257	0.00852545	0.0964457	0.214991	0.130454	-81.8972	-15.6882	0.00676689
Q2FDV3	F	47	0.55226	132.542	E	0.00104491	0.827443	0.171512	E	0.000785873	0.000244396	3.06e-05	0.0178404	0.793954	0.0108107	0.00271803	0.173616	-110.093	133.935	0.0048921
Q2FDV3	E	375	0.552715	123.255	H	0.998029	8.24e-05	0.00188825	H	0.000443889	0.996112	0.00151151	7.71e-06	4.74e-05	7.98e-05	0.00067775	0.00112021	-62.4043	-41.8975	0.00148322
Q2FDV3	M	513	0.553824	124.057	C	0.01481	0.0548688	0.930321	C	0.00925155	0.00399024	0.000129922	0.00322249	0.0465909	0.0181525	0.0267239	0.891938	-97.3752	131.921	0.354496
Q2FDV3	K	45	0.556033	131.224	E	0.000156651	0.978281	0.0215619	E	9.23e-05	2.5e-05	6.63e-07	0.00460864	0.972928	0.000513982	0.000451554	0.0213799	-75.6775	133.551	0.0018443
Q2FDV3	K	155	0.556819	131.409	C	0.00343386	0.437594	0.558972	C	0.00231934	0.00108075	0.000100611	0.0291863	0.402363	0.10085	0.0057691	0.458331	-111.003	132.9	0.0199398
Q2FDV3	E	297	0.559949	124.869	C	0.0010268	0.000601875	0.998371	T	0.00138698	5.09e-05	1.1e-06	4.01e-05	0.000127159	0.284834	0.701263	0.0122968	-65.7857	-20.2782	0.0006795
Q2FDV3	K	80	0.562254	132.692	H	0.997184	7.15e-05	0.00274478	H	0.000476143	0.996665	0.000649105	6.63e-06	3.89e-05	7.88e-05	0.000956499	0.0011292	-63.5906	-41.3373	0.00110157
Q2FDV3	K	24	0.565894	133.551	H	0.973105	0.000305717	0.0265891	H	0.00212272	0.972013	0.00107483	4.46e-05	0.000225864	0.000990593	0.0072651	0.0162637	-65.2936	-39.8579	0.0103027
Q2FDV3	D	247	0.566207	109.278	C	0.418782	0.00123244	0.579985	T	0.0429853	0.327561	0.000851389	0.000557736	0.000240862	0.0136606	0.592714	0.0214292	-84.6295	-6.16637	0.00235943
Q2FDV3	D	391	0.566214	109.279	C	0.0942346	0.0150998	0.890666	C	0.134243	0.0145026	0.000209999	0.00232608	0.0127963	0.127735	0.324872	0.383315	-74.6107	3.44425	0.00979346
Q2FDV3	P	9	0.56706	90.1625	C	0.0239667	0.0619368	0.914096	C	0.0325728	0.00678671	0.0004344	0.0146441	0.0513996	0.0794056	0.196565	0.618192	-66.123	134.28	0.246769
Q2FDV3	K	406	0.568345	134.129	C	0.00124764	0.013555	0.985197	C	0.000276474	0.000136825	1.15e-06	0.00571565	0.00467901	0.017759	0.00186384	0.969568	-99.6604	149.883	0.000888732
Q2FDV3	D	300	0.569588	109.931	C	0.00144535	0.0028462	0.995708	C	0.000130527	0.00045186	5.44e-07	0.0013947	0.000888531	0.00731737	0.001916	0.9879	-84.2455	112.373	0.000757729
Q2FDV3	R	160	0.569697	156.097	C	0.0525523	0.333309	0.614139	C	0.0679593	0.012137	0.00091938	0.0497843	0.260777	0.175522	0.162018	0.270883	-102.277	99.7389	0.0171024
Q2FDV3	Q	62	0.572083	128.719	C	0.00539236	0.0784577	0.91615	S	0.00446425	0.00116597	6.31e-05	0.00495452	0.0768268	0.489115	0.0628185	0.360592	-95.8827	130.284	0.00370468
Q2FDV3	L	158	0.573697	115.313	C	0.0219135	0.40441	0.573677	C	0.0224803	0.00443757	0.000284396	0.0308085	0.373114	0.0924136	0.0453312	0.431131	-83.8723	128.275	0.0134087
Q2FDV3	K	330	0.578468	136.519	C	0.124048	0.00346359	0.872488	T	0.0957344	0.00765296	0.000164017	0.000247625	0.000420749	0.0661491	0.825299	0.00433203	-56.3402	-28.4633	0.000877937
Q2FDV3	E	223	0.582988	130.006	H	0.991504	1.47e-05	0.00848129	H	0.0008215	0.991461	0.00219968	2.66e-06	2.75e-06	0.00011532	0.00510228	0.000294876	-65.0783	-34.5766	0.00117374
Q2FDV3	K	27	0.589305	139.076	H	0.970297	0.000390672	0.0293127	H	0.00305005	0.969559	0.00132813	6.84e-05	0.00024098	0.00122075	0.00873141	0.0158009	-63.2609	-40.7987	0.0111062
Q2FDV3	G	388	0.591116	61.4761	E	0.00406789	0.698522	0.29741	E	0.00329384	0.000941337	0.000212005	0.0365006	0.653032	0.0552612	0.0119237	0.238835	-141.837	152.107	0.0053793
Q2FDV3	E	434	0.592456	132.118	H	0.99908	4.65e-05	0.000873164	H	0.000622997	0.99688	0.00165667	3.94e-06	2.42e-05	3.39e-05	0.000488554	0.000289514	-63.4947	-41.1293	0.00124037
Q2FDV3	G	34	0.593317	61.705	C	0.012675	0.023775	0.96355	C	0.00716863	0.00359705	0.00048724	0.00174697	0.0219999	0.148078	0.290526	0.526396	79.9562	14.2769	0.0140351
Q2FDV3	D	302	0.593341	114.515	H	0.99663	2.36e-05	0.00334641	H	0.00329961	0.993888	0.000126266	4.99e-06	1.15e-05	0.000170424	0.00135892	0.00113998	-63.0714	-38.4741	0.000845948
Q2FDV3	Q	35	0.598532	134.67	C	0.0117304	0.214683	0.773587	C	0.00670279	0.00286474	0.000204132	0.0131164	0.178096	0.273208	0.0199431	0.505864	-111.877	144.419	0.0104817
Q2FDV3	K	364	0.598736	141.302	H	0.989092	5.34e-05	0.0108543	H	0.00434606	0.986588	0.000198014	1.63e-05	1.78e-05	0.00162703	0.00522678	0.00198008	-57.2881	-40.5706	0.00154794
Q2FDV3	K	382	0.601991	142.07	E	0.00245313	0.603446	0.394101	E	0.000626552	0.000529769	4.42e-05	0.0101966	0.553101	0.0231588	0.00290196	0.409441	-105.845	131.968	0.00230782
Q2FDV3	D	150	0.603115	116.401	H	0.809441	0.00213452	0.188425	H	0.203992	0.579832	0.0149483	0.00139117	0.00149026	0.0202084	0.12826	0.0498777	-69.5103	-25.1791	0.00483275
Q2FDV3	G	225	0.603299	62.7431	C	0.00261074	0.000102812	0.997286	T	0.000606894	0.00046832	3.67e-05	2.02e-05	1.5e-05	0.00618495	0.972793	0.0198753	92.0201	12.3622	0.00220351
Q2FDV3	D	20	0.60709	117.168	H	0.969673	0.00054558	0.0297817	H	0.0029119	0.963215	0.000472444	6.53e-05	0.000422701	0.00113931	0.0049228	0.0268502	-64.7508	-41.5237	0.0181086
Q2FDV3	G	404	0.612327	63.682	C	0.00243911	0.0817585	0.915802	S	0.00267265	0.000250029	0.000102743	0.00213075	0.0949344	0.493056	0.214919	0.191935	66.8699	31.9368	0.00129148
Q2FDV3	N	372	0.613403	119.614	H	0.991429	7.12e-05	0.00849959	H	0.000523019	0.99067	0.00284091	9.07e-06	2.82e-05	0.000318611	0.00383794	0.00177182	-63.8473	-38.4935	0.000941987
Q2FDV3	K	51	0.615038	145.149	E	0.00196897	0.618032	0.379999	E	0.00143252	0.000383335	2.11e-05	0.0305839	0.571786	0.0204282	0.00617949	0.369185	-96.3527	132.821	0.0102925
Q2FDV3	K	342	0.616082	145.395	H	0.997966	2.85e-05	0.00200538	H	0.000528672	0.997326	0.000571142	2.22e-06	1.49e-05	5.85e-05	0.00086485	0.000633432	-62.3127	-41.7765	0.00111767
Q2FDV3	N	450	0.631188	123.082	C	0.000647084	0.00150117	0.997852	S	0.000106087	7.3e-05	1.88e-06	4e-05	0.000599932	0.896993	0.0122494	0.0899364	-88.1913	-21.9154	0.00106439
Q2FDV3	G	154	0.636984	66.2463	C	0.00987886	0.0971116	0.89301	C	0.00858708	0.00240356	0.000934195	0.00714716	0.098574	0.289162	0.204009	0.389183	88.8464	124.273	0.025453
Q2FDV3	K	6	0.63729	150.4	C	0.0125891	0.213027	0.774384	C	0.00828959	0.00354007	0.000222959	0.0274077	0.166246	0.0344177	0.0135476	0.746328	-107.578	131.349	0.184474
Q2FDV3	N	298	0.644187	125.616	C	0.00136774	0.000354443	0.998278	T	0.00204413	0.000185334	3.92e-06	0.000204078	0.00013005	0.236306	0.716461	0.0446656	-101.793	9.7116	0.00119586
Q2FDV3	R	110	0.644457	176.581	H	0.935612	7.85e-05	0.0643099	H	0.0061227	0.939281	0.00473301	1.76e-05	1.85e-05	0.00120358	0.0465936	0.00202978	-72.3403	-30.1873	0.00139107
Q2FDV3	K	239	0.648986	153.161	H	0.884218	0.000450226	0.115331	H	0.151696	0.685757	0.00689383	0.000247881	0.00020766	0.0202465	0.120337	0.0146131	-64.5433	-35.4403	0.00300341
Q2FDV3	Q	153	0.650629	146.391	C	0.0942287	0.0478026	0.857969	T	0.0532623	0.047466	0.000957922	0.0226151	0.0318699	0.157083	0.373201	0.313545	-81.8257	100.554	0.0210755
Q2FDV3	K	393	0.651831	153.832	C	0.126656	0.060449	0.812895	T	0.167462	0.0153921	0.000583862	0.0094649	0.0399604	0.202338	0.390069	0.174729	-95.9258	32.5833	0.0101915
Q2FDV3	K	53	0.652131	153.903	E	0.000262075	0.875845	0.123893	E	0.000137575	4.5e-05	2.86e-06	0.0062614	0.88701	0.00365911	0.00108792	0.101797	-79.4346	133.673	0.00442258
Q2FDV3	N	278	0.655077	127.74	C	0.0234921	0.0252466	0.951261	C	0.0180701	0.00485377	0.000172788	0.00752435	0.0179772	0.423074	0.0922208	0.436107	-93.7398	-4.08756	0.00520028
Q2FDV3	S	392	0.655691	101.632	C	0.166207	0.0138051	0.819988	T	0.229163	0.014248	0.000277169	0.00179851	0.00608952	0.171491	0.490544	0.0863879	-78.7954	-15.6239	0.00666462
Q2FDV3	D	36	0.660061	127.392	E	0.00272188	0.684376	0.312902	E	0.00180349	0.00068776	6.23e-05	0.0344485	0.629476	0.021438	0.00571984	0.306364	-97.4072	127.227	0.00905906
Q2FDV3	K	87	0.662636	156.382	H	0.929454	0.000288574	0.0702573	H	0.245807	0.65022	0.00367818	0.00012841	0.000128821	0.00563815	0.0857103	0.00868908	-60.7143	-36.9971	0.00277306
Q2FDV3	D	50	0.671484	129.596	C	0.00950644	0.152332	0.838161	S	0.0086304	0.00144417	5.46e-05	0.00477529	0.152415	0.452465	0.0394966	0.34072	-101.266	138.624	0.0136321
Q2FDV3	G	10	0.672426	69.9323	C	0.0275521	0.103526	0.868921	C	0.0326215	0.00651933	0.000868419	0.0244046	0.0819258	0.0978837	0.156725	0.599051	-98.4278	92.869	0.225881
Q2FDV3	K	365	0.67459	159.203	H	0.99705	3.23e-05	0.00291719	H	0.00354434	0.993662	0.000107171	4.18e-06	1.8e-05	0.000122746	0.00187696	0.000664906	-64.0056	-39.666	0.00112629
Q2FDV3	Q	73	0.674648	151.796	H	0.997734	2.84e-05	0.00223719	H	0.0020051	0.9963	4.42e-05	3e-06	1.6e-05	0.000102509	0.000837753	0.000691069	-64.2177	-39.5858	0.000737547
Q2FDV3	K	345	0.677683	159.933	H	0.777074	0.000883824	0.222043	H	0.0408125	0.72863	0.00103155	0.000116393	0.000366848	0.00634814	0.20599	0.0167042	-67.6532	-26.4204	0.00420331
Q2FDV3	K	228	0.683565	161.321	C	0.0226961	0.00440754	0.972896	T	0.0163539	0.00158942	1.51e-05	0.00292547	0.000499231	0.0341611	0.921373	0.0230823	-58.1547	127.997	0.00218947
Q2FDV3	K	408	0.688676	162.527	C	0.259336	0.000906483	0.739758	T	0.39544	0.010093	4.22e-05	0.000129874	0.00018743	0.0137232	0.563431	0.0169535	-81.8579	4.6846	0.00148082
Q2FDV3	S	61	0.691864	107.239	C	0.00514756	0.00299025	0.991862	T	0.00423646	0.000382219	1.55e-05	0.000135917	0.00113806	0.186835	0.776442	0.0308148	-89.8685	-14.7178	0.00276098
Q2FDV3	E	84	0.699509	155.99	H	0.98675	0.000143292	0.0131067	H	0.00480879	0.978483	0.00559238	2.26e-05	7.2e-05	0.000358524	0.00900683	0.0016556	-68.5299	-35.9104	0.00195346
Q2FDV3	S	14	0.699869	108.48	C	0.126771	0.0040213	0.869207	T	0.120373	0.0461634	0.000348048	0.00124531	0.00261207	0.110298	0.528822	0.190139	-82.1612	-13.1995	0.0784906
Q2FDV3	E	338	0.700155	156.135	H	0.999461	1.49e-05	0.000524572	H	0.000166585	0.999103	0.000342622	6.53e-07	5.93e-06	1.33e-05	0.000241627	0.000125867	-63.6562	-41.4864	0.000511611
Q2FDV3	E	17	0.713252	159.055	H	0.9262	0.000522718	0.0732777	H	0.0336222	0.898708	0.000208322	0.000108612	0.000484161	0.00332619	0.0196134	0.0439293	-65.7914	-36.5001	0.0289137
Q2FDV3	E	453	0.713745	159.165	H	0.991333	0.000137306	0.00852977	H	0.00895162	0.981161	0.000271588	2.84e-05	0.000116994	0.000630399	0.00424963	0.00459003	-65.0845	-39.7832	0.00331103
Q2FDV3	D	128	0.716359	138.257	H	0.997492	3.23e-05	0.00247531	H	0.00335665	0.992348	0.00224011	5.97e-06	1.39e-05	0.000144591	0.00147697	0.000414197	-64.7543	-39.6822	0.000531188
Q2FDV3	N	427	0.731863	142.713	C	0.000254157	0.00137026	0.998376	S	6.59e-05	3.56e-05	1.15e-06	4.05e-05	0.000874957	0.801222	0.00857188	0.189188	-95.1761	-24.3742	0.00132626
Q2FDV3	D	430	0.73585	142.019	H	0.99803	1.47e-05	0.00195495	H	0.00184823	0.996549	5.63e-05	2.14e-06	7.34e-06	0.000119814	0.000713569	0.000703143	-63.8286	-40.1564	0.00139319
Q2FDV3	K	31	0.738036	174.176	H	0.920729	0.00102655	0.0782442	H	0.0165638	0.90212	0.00815012	0.000177867	0.000721429	0.00330165	0.048874	0.0200909	-68.5961	-34.6231	0.0143975
Q2FDV3	E	44	0.73887	164.768	E	0.000354642	0.909635	0.0900101	E	0.000297422	5.99e-05	2.66e-06	0.00766731	0.926959	0.0114527	0.00273719	0.0508238	-103.449	139.988	0.00215983
Q2FDV3	Q	16	0.740641	166.644	H	0.89691	0.000510426	0.102579	H	0.0330447	0.884318	0.000475424	0.000124165	0.000286981	0.0130138	0.0312725	0.037464	-61.446	-40.0033	0.0432632
Q2FDV3	N	460	0.741611	144.614	H	0.898354	0.000370689	0.101275	H	0.0216213	0.864382	0.00438634	6.03e-05	0.000168102	0.0026514	0.100177	0.00655297	-72.5337	-25.5668	0.00318892
Q2FDV3	E	512	0.749777	167.2	C	0.00638182	0.379324	0.614294	C	0.00554298	0.00155082	0.00012015	0.00808774	0.409061	0.0359005	0.0169665	0.52277	-94.779	136.002	0.115853
Q2FDV3	D	354	0.757725	146.241	C	0.180271	0.0071118	0.812617	T	0.163711	0.0212033	0.001023	0.00356344	0.00314276	0.295595	0.34338	0.168381	-88.7808	5.39916	0.00542143
Q2FDV3	E	4	0.775807	173.005	C	0.00968852	0.112408	0.877903	C	0.00508545	0.00256968	0.000102715	0.0109249	0.0828102	0.0214773	0.00799167	0.869038	-93.266	130.39	0.328324
Q2FDV3	E	346	0.779627	173.857	H	0.526199	0.000952999	0.472848	T	0.0514864	0.401366	0.000903809	0.00013157	0.000478482	0.0195404	0.497309	0.0287846	-84.9684	-11.8614	0.00445915
Q2FDV3	D	334	0.780332	150.604	H	0.999191	5.75e-06	0.000803556	H	0.00140906	0.997952	0.000101879	7.69e-07	2.11e-06	3.22e-05	0.000330578	0.000171248	-61.7463	-38.9085	0.000397464
Q2FDV3	K	249	0.781989	184.549	C	0.00648536	0.000994064	0.992521	T	0.00775802	0.000388002	8.22e-06	6.17e-05	0.000199078	0.0754253	0.901882	0.0142773	-66.1464	-21.8426	0.00338791
Q2FDV3	D	331	0.78756	151.999	C	0.0926547	0.000383827	0.906961	T	0.123893	0.00600686	5.78e-05	4.15e-05	7.12e-05	0.0209089	0.843325	0.0056962	-77.3029	3.02573	0.000849988
Q2FDV3	E	161	0.820182	182.901	C	0.0371158	0.0551346	0.90775	T	0.0445798	0.00371344	0.000110451	0.00453177	0.0235542	0.0631423	0.816677	0.0436915	-61.4527	115.878	0.0182698
Q2FDV3	V	2	0.821027	142.859	C	0.00385956	0.0162487	0.979892	C	0.00205514	0.00109807	5.1e-05	0.00244116	0.010532	0.0089151	0.0082557	0.966652	-86.3772	135.084	0.633498
Q2FDV3	T	91	0.824036	141.734	C	0.242229	0.000563918	0.757207	T	0.120957	0.106452	0.00043038	0.000170404	0.000244563	0.0571941	0.674523	0.0400275	-91.544	-8.3325	0.00333915
Q2FDV3	G	276	0.846335	88.0188	C	0.0125612	0.00135285	0.986086	T	0.00636659	0.000834572	3.52e-05	0.000102385	0.000380768	0.0147395	0.950327	0.0272137	79.5627	6.41799	0.0105669
Q2FDV3	D	49	0.851641	164.367	C	0.00449718	0.0400155	0.955487	S	0.00339264	0.000306831	2.88e-05	0.000389231	0.0379216	0.704161	0.0753704	0.17843	-79.1262	-7.74995	0.0113635
Q2FDV3	E	275	0.861531	192.121	C	0.0126877	0.00345735	0.983855	T	0.0151562	0.00144361	1.78e-05	0.00162621	0.000879993	0.0306682	0.902502	0.0477064	-52.6657	132.494	0.00944573
Q2FDV3	E	379	0.863066	192.464	H	0.902969	0.000260865	0.0967704	H	0.00764597	0.90212	0.00219235	1.64e-05	0.000132831	0.00290267	0.0798233	0.00516625	-72.4	-31.2232	0.00196987
Q2FDV3	F	514	0.873221	209.573	C	0.00292387	0.00266827	0.994408	C	0.00204565	0.00121817	2.47e-05	0.000347912	0.00350045	0.0434549	0.0283188	0.921089	-90.0802	51.0174	0.421142
Q2FDV3	M	1	0.879249	196.952	C	0.000475153	0.00116542	0.99836	C	0.000172035	0.00011716	5.32e-06	0.000175916	0.000710872	0.00218622	0.00159056	0.995042	-88.655	157.785	0.884746
Q2FDV8	V	136	0.00288069	0.50124	H	0.999086	2.45e-05	0.000889731	H	0.000627318	0.997127	0.0015366	3.36e-06	1.09e-05	4.13e-05	0.000330249	0.000323234	-66.151	-41.8017	7.45e-05
Q2FDV8	C	295	0.00335057	0.559545	H	0.999073	2.16e-05	0.000905495	H	0.000311999	0.998465	0.000419122	1.55e-06	9.37e-06	2.48e-05	0.000487047	0.000280748	-64.7743	-41.1934	0.000201179
Q2FDV8	I	123	0.00358968	0.707166	E	0.0012817	0.973903	0.0248152	E	0.000770928	0.000539869	3.35e-05	0.00433031	0.9704	0.00286761	0.000409718	0.0206482	-116.377	130.748	0.000568844
Q2FDV8	A	471	0.0036535	0.471301	H	0.99974	8.67e-06	0.000251058	H	0.000147895	0.999174	0.000493159	9.16e-07	2.7e-06	6.8e-06	9.34e-05	8.17e-05	-63.1574	-43.6198	4.5e-05
Q2FDV8	L	316	0.00548172	1.10183	H	0.999037	4.8e-05	0.000914672	H	0.000225071	0.997889	0.00096946	5.71e-06	2.22e-05	4.79e-05	0.000368512	0.000472172	-64.3438	-41.8448	0.000554289
Q2FDV8	A	467	0.00549119	0.708364	H	0.999693	5.5e-06	0.00030192	H	0.000112436	0.999489	0.000178172	6.04e-07	1.63e-06	1e-05	8.22e-05	0.000125632	-64.2465	-42.6062	9.82e-05
Q2FDV8	L	272	0.00557862	1.1213	H	0.994618	0.000333458	0.00504913	H	0.00219683	0.948736	0.043418	5.14e-05	0.000103192	0.000148577	0.00476509	0.000580655	-66.7748	-37.6471	0.000182178
Q2FDV8	I	233	0.00580865	1.1443	E	1.41e-05	0.99785	0.00213615	E	3.35e-06	7.01e-06	1.33e-06	0.000464645	0.997393	0.000106992	1.15e-05	0.00201207	-117.466	126.006	0.000113208
Q2FDV8	I	232	0.00618629	1.2187	E	3.85e-05	0.986121	0.0138406	E	1.77e-05	1.28e-05	2.46e-06	0.001639	0.98495	0.000983175	7.74e-05	0.0123175	-129.275	134.488	0.000136601
Q2FDV8	L	454	0.00690872	1.38865	E	9.74e-05	0.998867	0.00103551	E	3.36e-05	3.8e-05	1.44e-06	0.000128599	0.998943	5.58e-05	1.21e-05	0.000787144	-112.349	124.648	0.000162043
Q2FDV8	G	234	0.00699923	0.72792	E	1.55e-05	0.99518	0.00480497	E	4.58e-06	5.98e-06	1.93e-06	0.000481672	0.994076	0.000319485	1.54e-05	0.00509485	-125.444	153.098	0.000173254
Q2FDV8	V	620	0.00704235	1.22537	H	0.998153	5.39e-05	0.00179316	H	0.000353094	0.993408	0.00461233	5.26e-06	2.62e-05	0.000124151	0.000747115	0.000723707	-63.7911	-43.3649	0.000451846
Q2FDV8	L	662	0.00732302	1.47193	H	0.974012	0.000993157	0.0249945	H	0.0152026	0.950817	0.00613415	0.000326118	0.000718081	0.0020969	0.00864348	0.0160621	-67.6619	-38.3951	0.000895056
Q2FDV8	A	140	0.00741596	0.956659	H	0.998992	1.6e-05	0.000991742	H	0.000203871	0.998829	0.000277801	1.36e-06	6.35e-06	2.58e-05	0.000296273	0.000359896	-63.8772	-41.86	0.00010762
Q2FDV8	A	312	0.00743758	0.959448	H	0.99839	4.31e-05	0.00156648	H	0.000646232	0.996828	0.000918488	6.41e-06	2.13e-05	9.03e-05	0.000416374	0.0010729	-63.4136	-43.7209	0.000869112
Q2FDV8	L	470	0.00750856	1.50922	H	0.999752	1.78e-05	0.000230457	H	9.08e-05	0.998916	0.000829855	1.03e-06	5.14e-06	5.15e-06	9.07e-05	6.1e-05	-64.5334	-44.7837	0.000116484
Q2FDV8	T	268	0.00755539	1.29953	H	0.999692	1.51e-05	0.00029275	H	0.000266105	0.998895	0.000570776	1.19e-06	8.65e-06	1.19e-05	8.09e-05	0.000165312	-64.5311	-44.2609	0.000118723
Q2FDV8	L	194	0.00790446	1.5888	E	5.62e-05	0.998988	0.000955768	E	1.26e-05	2.29e-05	1.46e-06	0.000345901	0.998567	3.08e-05	4.54e-06	0.00101486	-112.758	128.271	0.00142462
Q2FDV8	T	319	0.00882336	1.51762	H	0.995205	4.24e-05	0.00475282	H	0.000649667	0.99417	0.00116276	7.4e-06	1.9e-05	0.000136248	0.00229432	0.00156051	-65.0698	-42.1422	0.000830076
Q2FDV8	I	230	0.00927671	1.82751	C	0.000300009	0.258026	0.741674	C	0.000166309	0.000108734	7.75e-06	0.0206311	0.225408	0.220756	0.00255975	0.530363	-115.706	132.145	0.000208629
Q2FDV8	I	135	0.00935221	1.84239	H	0.998928	8.48e-05	0.000987133	H	0.00164039	0.995142	0.00227641	8.16e-06	4.84e-05	5.86e-05	0.000360595	0.000465783	-68.1028	-43.7069	0.000295745
Q2FDV8	I	527	0.0100352	1.97693	E	0.000110245	0.998364	0.00152569	E	2.73e-05	5.06e-05	2.24e-06	0.000381983	0.998227	5.77e-05	1.1e-05	0.00124238	-115.66	121.37	0.00172537
Q2FDV8	S	299	0.0102559	1.58967	H	0.980633	0.000313589	0.0190529	H	0.00751624	0.964936	0.0110947	8.23e-05	0.000111614	0.000971921	0.0120494	0.00323808	-64.9191	-37.8902	0.000508816
Q2FDV8	T	565	0.0102569	1.76418	E	0.000688551	0.78132	0.217991	E	0.000264933	0.000213158	6.19e-06	0.0042831	0.801286	0.0179897	0.00164548	0.174312	-104.702	140.924	0.000307047
Q2FDV8	I	567	0.0106153	2.09121	E	7.05e-05	0.99868	0.00124997	E	1.2e-05	2.91e-05	8.71e-07	0.000107143	0.998795	3.91e-05	7.61e-06	0.00100906	-105.16	116.382	0.000357292
Q2FDV8	C	569	0.0108146	1.80604	E	8.77e-05	0.980217	0.0196957	E	3.09e-05	3.03e-05	2.22e-06	0.000613207	0.980967	0.000686106	8.52e-05	0.0175846	-110.669	129.797	0.000581424
Q2FDV8	M	486	0.0109282	2.44791	C	0.384074	0.0018279	0.614098	G	0.507328	0.0776348	0.000179441	0.000202438	0.00137957	0.0261943	0.156788	0.230293	-70.6218	-24.2684	0.000122979
Q2FDV8	F	196	0.0124182	2.98037	E	0.00033418	0.985221	0.0144444	E	0.00014072	0.000149722	5.74e-06	0.00143061	0.982552	0.000459786	0.000200029	0.0150615	-111.619	118.457	0.00101023
Q2FDV8	L	221	0.012422	2.49682	H	0.827811	0.00261615	0.169573	H	0.081298	0.721875	0.039813	0.000812564	0.00138889	0.0178245	0.0903119	0.0466761	-81.5072	-30.1202	0.002738
Q2FDV8	L	648	0.0125102	2.51454	H	0.968323	0.000322427	0.0313546	H	0.00814836	0.958558	0.00351318	6.36e-05	0.000241375	0.00197658	0.0133334	0.0141653	-65.937	-39.9638	0.00484101
Q2FDV8	S	452	0.0125404	1.94377	E	0.000624555	0.978519	0.0208561	E	0.00046597	0.00019892	1.61e-05	0.00168114	0.975339	0.00316372	0.000287798	0.018847	-127.275	142.465	0.000924993
Q2FDV8	V	186	0.0125805	2.18901	H	0.979044	8.43e-05	0.0208718	H	0.00890441	0.969942	0.00123215	3.13e-05	4.39e-05	0.000919312	0.0119367	0.00699014	-65.8152	-38.0879	0.00207328
Q2FDV8	I	179	0.0126259	2.4873	H	0.993752	0.00010352	0.00614492	H	0.00149904	0.992062	0.000792575	1.56e-05	5.96e-05	0.000350592	0.00153341	0.00368741	-65.1083	-42.091	0.000667042
Q2FDV8	V	432	0.0126981	2.20947	H	0.999519	2.36e-05	0.000457582	H	9.82e-05	0.998009	0.00150576	2.07e-06	7.82e-06	1.89e-05	0.000194183	0.000163979	-65.5007	-44.6218	0.000414167
Q2FDV8	A	428	0.0127885	1.64972	H	0.998804	8.22e-06	0.00118774	H	0.00133817	0.99753	0.000121082	1.11e-06	3.89e-06	4.24e-05	0.000353172	0.000610255	-63.7836	-41.4599	0.000187175
Q2FDV8	L	543	0.0131823	2.64964	H	0.976588	0.000706162	0.0227053	H	0.00425508	0.953282	0.0243096	0.000149469	0.000261852	0.00237942	0.00920594	0.00615642	-66.772	-40.1853	0.00129968
Q2FDV8	L	484	0.0137463	2.76301	E	4.99e-05	0.997395	0.00255507	E	1.34e-05	1.46e-05	7.01e-07	0.000258288	0.997042	4.27e-05	9.83e-06	0.00261873	-114.241	119.418	0.000161571
Q2FDV8	I	388	0.0137475	2.70826	H	0.980283	0.00241098	0.0173057	H	0.0018007	0.977778	0.00261991	0.000205117	0.00159357	0.000957345	0.00216423	0.0128812	-65.7794	-44.3703	0.00790295
Q2FDV8	P	122	0.0139368	2.21596	E	0.00251404	0.809112	0.188374	E	0.00166878	0.000826086	4.25e-05	0.00877797	0.799677	0.0190066	0.00284913	0.167152	-84.2058	133.919	0.000365776
Q2FDV8	L	251	0.0139888	2.81175	H	0.964753	0.000357969	0.0348886	H	0.0879812	0.868914	0.00205011	0.000174533	0.000234785	0.00362412	0.0193586	0.0176623	-68.942	-35.6246	0.00421398
Q2FDV8	F	455	0.0140018	3.36043	E	0.000138962	0.997455	0.00240587	E	5.33e-05	8.06e-05	7.77e-06	0.000547673	0.997139	0.000164888	6.2e-05	0.00194506	-110.476	126.717	0.000435884
Q2FDV8	I	568	0.0149116	2.93759	E	9.78e-05	0.997663	0.00223939	E	2.05e-05	4.74e-05	1.63e-06	0.000147267	0.997811	8.42e-05	1.8e-05	0.00187041	-105.881	116.794	0.000429021
Q2FDV8	L	292	0.0154979	3.11509	H	0.999386	2.5e-05	0.000589119	H	0.000381562	0.998784	0.000227006	2.5e-06	1.42e-05	3.05e-05	0.000133407	0.000426411	-63.4707	-42.8657	0.000339632
Q2FDV8	L	418	0.0159763	3.21123	H	0.946856	0.000584656	0.0525594	H	0.0315214	0.9034	0.0111573	0.000226347	0.000310209	0.00435033	0.032692	0.0163425	-71.718	-34.2618	0.00224832
Q2FDV8	T	110	0.016105	2.77005	H	0.997082	2.84e-05	0.00288978	H	0.000277579	0.996608	0.00117164	3.28e-06	1.06e-05	9.16e-05	0.000900084	0.00093676	-64.9741	-43.3302	0.000678323
Q2FDV8	A	235	0.016284	2.10063	E	1.96e-05	0.984445	0.0155353	E	8.62e-06	6.79e-06	1.76e-06	0.00229922	0.978385	0.000778887	3.4e-05	0.0184857	-116.319	139.216	0.000174843
Q2FDV8	L	139	0.0164308	3.30259	H	0.998281	8.53e-05	0.00163325	H	0.000499474	0.996822	0.00153675	8.1e-06	2.58e-05	4.33e-05	0.000676983	0.000387272	-65.382	-42.3802	0.000312571
Q2FDV8	L	124	0.0166775	3.35218	E	0.000230089	0.996097	0.00367293	E	6.12e-05	0.000134758	7.19e-06	0.00158792	0.994714	0.000242843	4.91e-05	0.00320336	-106.07	125.506	0.00104192
Q2FDV8	T	236	0.0169989	2.92381	E	9.17e-05	0.825732	0.174176	E	4.73e-05	4.77e-05	1.42e-05	0.0245998	0.747077	0.0280003	0.000415439	0.199799	-125.084	178.157	0.000211986
Q2FDV8	F	562	0.0193646	4.64751	C	0.0422248	0.0486512	0.909124	C	0.0606014	0.0117011	7.27e-05	0.0061625	0.0433621	0.033854	0.140128	0.704119	-101.886	13.7908	0.00239991
Q2FDV8	V	666	0.0197039	3.42847	H	0.993297	0.000558281	0.00614503	H	0.00191997	0.704896	0.287267	0.000168327	0.000198896	0.000587239	0.00338114	0.0015816	-65.9036	-44.4151	0.0023479
Q2FDV8	I	392	0.0200074	3.94145	H	0.995862	0.000399375	0.00373813	H	0.000922553	0.99032	0.00445429	3.81e-05	0.00027588	0.000190803	0.00126683	0.00253145	-63.4403	-43.8985	0.00314924
Q2FDV8	V	296	0.0202552	3.5244	H	0.99922	4.67e-05	0.000733611	H	0.000322663	0.998315	0.000784712	3.9e-06	1.8e-05	2.56e-05	0.000274261	0.000255613	-63.8041	-42.404	0.000250254
Q2FDV8	I	199	0.0208384	4.10517	H	0.809281	0.00136379	0.189355	G	0.476874	0.315722	0.00171266	0.000531892	0.00118775	0.00662978	0.0764446	0.120898	-62.216	-36.988	0.0123138
Q2FDV8	L	624	0.021198	4.2608	H	0.987393	6.17e-05	0.0125458	H	0.00101445	0.98489	0.00545016	2.02e-05	1.97e-05	0.000822121	0.00438463	0.00339893	-64.9145	-40.229	0.000868155
Q2FDV8	F	453	0.0218271	5.2385	E	0.000194294	0.997298	0.00250755	E	8.41e-05	7.87e-05	6.2e-06	0.000390488	0.997025	0.000314509	3.77e-05	0.00206278	-124.036	134.395	0.000513192
Q2FDV8	F	529	0.0220729	5.29749	E	0.000740489	0.943676	0.0555837	E	0.000330821	0.000353058	1.15e-05	0.00313805	0.932805	0.00270449	0.000804439	0.0598524	-110.806	112.776	0.00128953
Q2FDV8	Y	241	0.0222485	5.85137	H	0.971051	0.0007148	0.0282345	H	0.122335	0.819439	0.0225122	0.000397937	0.000391839	0.00310227	0.024147	0.00767451	-73.8119	-35.1451	0.00168138
Q2FDV8	V	627	0.0225549	3.92455	H	0.97501	8.62e-05	0.0249035	H	0.00211668	0.973549	0.0051311	2.5e-05	3.83e-05	0.001465	0.0100802	0.0075944	-69.3438	-40.3973	0.00291306
Q2FDV8	K	463	0.0230594	5.44201	H	0.990582	2.3e-05	0.00939531	H	0.00228486	0.987503	0.00156812	2.75e-05	6.26e-06	0.00231366	0.00124845	0.00504758	-61.5713	-42.4949	0.000397542
Q2FDV8	I	157	0.0231458	4.55971	E	2.87e-05	0.989821	0.0101499	E	7.57e-06	6.71e-06	3.95e-07	0.00091376	0.988002	0.000110154	1.85e-05	0.0109406	-101.631	124.046	0.000397024
Q2FDV8	V	670	0.0232004	4.03688	H	0.934507	0.00194437	0.0635491	H	0.00398278	0.603825	0.348016	0.000611336	0.000478041	0.0064071	0.0279839	0.00869593	-75.1693	-38.808	0.00121448
Q2FDV8	V	160	0.023474	4.08448	E	7.66e-05	0.923338	0.0765852	E	3.41e-05	2.48e-05	2.78e-06	0.00315037	0.916692	0.00364235	0.00013289	0.0763209	-121.263	135.698	0.000275356
Q2FDV8	L	631	0.0238656	4.79699	H	0.94804	0.000251522	0.0517087	H	0.00618262	0.946634	0.00327801	9.71e-05	0.000134958	0.00342703	0.0171846	0.0230613	-69.0735	-36.0445	0.0109005
Q2FDV8	I	107	0.0248852	4.90238	H	0.999413	6.77e-06	0.000580079	H	0.000236163	0.998904	0.000411202	9.54e-07	2.61e-06	2.59e-05	0.000139214	0.000279671	-65.1814	-43.0325	0.000113189
Q2FDV8	L	552	0.0253665	5.09867	E	0.0013814	0.87883	0.119789	E	0.000721737	0.000512081	4.31e-05	0.0251834	0.851399	0.0055709	0.00239712	0.114173	-98.506	133.519	0.00419753
Q2FDV8	M	547	0.0253954	5.68857	H	0.9762	0.000598909	0.0232011	H	0.0158998	0.917737	0.0394574	0.000162152	0.000216445	0.00243949	0.0203509	0.00373689	-70.7491	-36.0361	0.000404567
Q2FDV8	A	320	0.026631	3.4354	H	0.990622	5.34e-05	0.00932463	H	0.00163483	0.990209	0.00119459	1.41e-05	1.94e-05	0.000290391	0.0038734	0.00276484	-63.001	-39.531	0.000984677
Q2FDV8	F	255	0.0266503	6.39606	C	0.00350002	0.117927	0.878573	C	0.00142596	0.00194033	9.41e-05	0.053986	0.0616322	0.227778	0.0239783	0.629165	-106.314	131.042	0.000621928
Q2FDV8	V	456	0.0270295	4.70313	E	0.000432205	0.940473	0.0590952	E	0.000165534	0.000350072	2.5e-05	0.00736486	0.920314	0.00435203	0.000951305	0.0664774	-121.287	136.202	0.000332438
Q2FDV8	G	138	0.0274429	2.85406	H	0.998558	1.33e-05	0.00142883	H	0.000485231	0.997186	0.00159829	1.4e-06	3.34e-06	2.72e-05	0.000501564	0.000196782	-63.4326	-39.4582	0.000209725
Q2FDV8	A	644	0.0274873	3.54587	H	0.967262	0.000190307	0.0325476	H	0.0100799	0.952902	0.000269165	3.62e-05	0.000175072	0.00187731	0.00948037	0.0251802	-66.4389	-39.5178	0.00507703
Q2FDV8	T	570	0.0275571	4.73982	E	0.000110547	0.945278	0.0546117	E	8.13e-05	3.92e-05	7.86e-06	0.00546208	0.928805	0.00427578	0.000202362	0.0611262	-126.693	149.06	0.00149245
Q2FDV8	I	152	0.0280659	5.52899	H	0.873537	0.00160734	0.124856	G	0.773754	0.139203	0.000368928	0.000525101	0.000338124	0.00660053	0.0670263	0.0121832	-96.197	-7.80695	0.00209269
Q2FDV8	V	429	0.028292	4.92281	H	0.999743	1.16e-05	0.000245559	H	0.000153206	0.999327	0.000328638	9.51e-07	3.91e-06	9.44e-06	6.42e-05	0.000112164	-63.6048	-43.2073	0.000208252
Q2FDV8	V	193	0.0286196	4.97981	E	0.000329108	0.991146	0.00852518	E	8.78e-05	0.000143639	6.99e-06	0.00157966	0.989895	0.00055587	5.93e-05	0.00767192	-114.53	128.612	0.00141838
Q2FDV8	I	674	0.0289455	5.70226	H	0.991689	0.000218782	0.00809202	H	0.00104441	0.97578	0.0156767	5.58e-05	9.37e-05	0.000892818	0.00328542	0.00317082	-66.3506	-43.4384	0.00220175
Q2FDV8	F	279	0.029339	7.04135	H	0.992976	0.000220709	0.00680268	H	0.00450047	0.956284	0.0328022	7.35e-05	9.6e-05	0.000501788	0.00375251	0.00198964	-69.6119	-41.2985	0.00151252
Q2FDV8	I	436	0.0302168	5.95272	H	0.998297	6.81e-05	0.00163453	H	0.000342894	0.994873	0.003507	9.61e-06	2.11e-05	7.68e-05	0.000731028	0.000437944	-65.4171	-43.7625	0.000573851
Q2FDV8	L	225	0.0307943	6.18966	H	0.966463	0.000319236	0.033218	H	0.0471392	0.917822	0.00147814	0.000197791	0.000146923	0.00143548	0.0233459	0.00843435	-67.0485	-34.7978	0.00184805
Q2FDV8	F	598	0.0311242	7.4698	H	0.970169	0.00101712	0.0288143	H	0.422583	0.512643	0.0169662	0.000616264	0.000615637	0.00280648	0.0354971	0.00827167	-73.2089	-34.4966	0.00323582
Q2FDV8	I	162	0.0312518	6.15661	H	0.87838	0.00084044	0.12078	H	0.252813	0.592024	0.000909119	0.000268019	0.000762873	0.0127782	0.0698539	0.0705915	-65.7468	-33.2573	0.000465147
Q2FDV8	K	132	0.0319187	7.53281	H	0.888013	0.000825983	0.111161	H	0.0207718	0.882316	0.007828	0.000649402	0.00027527	0.0215486	0.0180093	0.0486016	-65.4186	-34.755	0.000425609
Q2FDV8	I	566	0.032013	6.30656	E	0.000201114	0.991874	0.00792481	E	4.01e-05	9.11e-05	7.96e-06	0.00088322	0.991569	0.000464632	5.31e-05	0.00689109	-112.378	125.894	0.000632788
Q2FDV8	G	451	0.032035	3.33164	E	0.0019669	0.754168	0.243865	E	0.0017782	0.000549739	2.72e-05	0.00425222	0.748546	0.0408241	0.00356766	0.200455	-126.661	150.772	0.000716367
Q2FDV8	S	218	0.0321387	4.9815	H	0.963803	0.000480061	0.0357173	H	0.161493	0.783525	0.0125802	0.000445149	0.000332934	0.00364344	0.0155644	0.0224151	-60.6704	-37.8902	0.00734651
Q2FDV8	L	114	0.0326762	6.56792	H	0.934823	0.000304684	0.0648727	H	0.00852925	0.938679	0.00586532	0.000130687	7.5e-05	0.00247805	0.0368103	0.00743203	-70.1302	-30.1032	0.000627277
Q2FDV8	L	165	0.0330511	6.64327	H	0.889652	0.00330316	0.107045	H	0.201599	0.681835	0.00427112	0.00206473	0.00216438	0.0164993	0.0483481	0.043219	-73.8839	-27.8284	0.00195474
Q2FDV8	I	539	0.033249	6.55006	H	0.985123	0.000381379	0.0144951	H	0.00515804	0.97704	0.00367438	6.98e-05	0.00023027	0.00139591	0.00479833	0.00763302	-66.159	-43.913	0.00309187
Q2FDV8	A	659	0.0332898	4.29439	C	0.392179	0.0339479	0.573873	H	0.0546805	0.384305	0.00503677	0.0195483	0.0187714	0.0613954	0.0880228	0.36824	-72.3246	-10.5484	0.00328979
Q2FDV8	L	217	0.0354427	7.12399	H	0.751907	0.00534955	0.242743	H	0.0784459	0.693083	0.0143185	0.00248971	0.00290392	0.0231718	0.0608006	0.124787	-65.1246	-35.8228	0.0134628
Q2FDV8	I	143	0.0358802	7.0684	H	0.998066	3.55e-05	0.00189876	H	0.000873998	0.994426	0.00332181	9.12e-06	9.82e-06	6.13e-05	0.000899123	0.000398425	-65.7115	-43.5312	0.00046222
Q2FDV8	L	528	0.0369058	7.41807	E	0.00011249	0.996237	0.00365027	E	2.95e-05	5.68e-05	1.85e-06	0.000453225	0.996369	0.000126371	3.88e-05	0.00292479	-95.1937	119.328	0.00102411
Q2FDV8	V	260	0.0370442	6.44569	C	0.000138947	0.221763	0.778098	C	7.28e-05	1.7e-05	5.42e-07	0.0111192	0.137382	0.00662552	0.000449395	0.844334	-107.74	130.911	0.00119976
Q2FDV8	M	498	0.038092	8.53261	H	0.947198	0.00291277	0.0498894	H	0.0289312	0.888817	0.0279114	0.000560719	0.00132018	0.0068883	0.0348773	0.0106941	-76.3053	-35.8285	0.00324135
Q2FDV8	A	192	0.0384729	4.963	C	0.00916248	0.468555	0.522282	C	0.00381738	0.00232568	3.75e-05	0.00479812	0.454489	0.0660364	0.00691621	0.46158	-104.695	141.454	0.0018332
Q2FDV8	S	433	0.0387935	6.01299	H	0.999589	9.74e-06	0.000401529	H	5e-05	0.999104	0.000603325	6.46e-07	2.27e-06	1.13e-05	0.000128382	0.000100094	-63.3159	-41.5115	0.000138881
Q2FDV8	V	291	0.0398828	6.93962	H	0.997046	2.26e-05	0.00293168	H	0.00363245	0.993086	0.000172227	3.59e-06	1.64e-05	0.000166485	0.00106928	0.00185377	-68.6528	-39.7842	0.000399028
Q2FDV8	L	466	0.040021	8.04422	H	0.999512	2.44e-05	0.000463573	H	0.000244257	0.998991	0.00043933	2.04e-06	7.27e-06	1.47e-05	0.000152278	0.000149476	-66.3071	-41.7934	0.000302367
Q2FDV8	L	616	0.0405049	8.14148	H	0.995384	0.000263824	0.00435243	H	0.000899534	0.993027	0.00120432	2.22e-05	0.00017848	0.000256931	0.00109648	0.0033148	-64.7862	-42.8931	0.00202483
Q2FDV8	V	519	0.0410756	7.14716	H	0.95475	0.00150991	0.0437402	H	0.0217455	0.933063	0.00325299	0.000309924	0.00109455	0.00236733	0.0127364	0.0254302	-69.1162	-38.764	0.012137
Q2FDV8	N	121	0.0414198	8.07686	C	0.00105847	0.278703	0.720239	C	0.000657253	0.000274229	1.52e-05	0.00894317	0.267173	0.0921987	0.0063316	0.624407	-104.169	98.4679	0.000186781
Q2FDV8	I	414	0.0415138	8.17823	H	0.938301	0.000160506	0.0615387	H	0.0107883	0.929844	0.0031446	7.05e-05	8.48e-05	0.00460528	0.0169942	0.0344677	-67.8467	-38.7845	0.00417991
Q2FDV8	I	275	0.0417288	8.22057	H	0.698497	0.00124096	0.300262	H	0.034774	0.590439	0.108979	0.000665186	0.000356609	0.0274543	0.202483	0.0348485	-84.7242	-26.2303	0.00100263
Q2FDV8	V	546	0.0425496	7.40364	H	0.993745	0.000121336	0.00613392	H	0.0040815	0.967699	0.021961	2.13e-05	5.21e-05	0.000450236	0.00457843	0.001156	-67.5554	-43.2245	0.000534056
Q2FDV8	L	411	0.0445379	8.95213	H	0.912868	0.000280499	0.0868513	H	0.0212529	0.900814	0.00206325	0.000157048	0.000133386	0.00485314	0.0365194	0.0342071	-71.0972	-32.0509	0.00680344
Q2FDV8	I	313	0.0447935	8.82432	H	0.99912	5.4e-05	0.000826468	H	0.000357609	0.997792	0.00103562	9.55e-06	2.25e-05	4.15e-05	0.000256241	0.000485385	-64.0967	-42.3212	0.000885666
Q2FDV8	I	532	0.0451546	8.89546	H	0.797828	0.0040526	0.19812	G	0.584929	0.239029	0.00460049	0.00152394	0.00226453	0.0145085	0.062667	0.0904782	-69.262	-30.949	0.0050683
Q2FDV8	A	224	0.0453462	5.84967	H	0.983204	0.000224271	0.0165719	H	0.0283731	0.954392	0.000913383	4.32e-05	0.000171587	0.000630614	0.00891393	0.00656265	-65.6188	-36.6885	0.00128125
Q2FDV8	L	182	0.0460706	9.26019	H	0.993889	5.61e-05	0.00605479	H	0.00101644	0.993038	0.000991864	7.42e-06	3.18e-05	0.000202666	0.00230743	0.00240492	-65.2988	-42.9126	0.00191825
Q2FDV8	L	481	0.047042	9.45545	E	0.00208825	0.932899	0.0650126	E	0.0011387	0.000861217	3.37e-05	0.0147542	0.914514	0.0110357	0.00106541	0.0565975	-107.449	132.851	0.00140621
Q2FDV8	M	590	0.0476348	10.6702	H	0.818769	0.00133759	0.179893	H	0.0783842	0.752681	0.00276419	0.000446453	0.00100132	0.0084573	0.0561782	0.100088	-70.247	-33.6859	0.0321244
Q2FDV8	I	271	0.0494733	9.74624	H	0.999058	4.98e-05	0.000892252	H	0.00070559	0.985315	0.0130629	4.11e-06	2.27e-05	3.17e-05	0.000683058	0.000175123	-64.0772	-44.0542	0.000254347
Q2FDV8	V	495	0.0517875	9.01102	H	0.986905	0.000948936	0.0121458	H	0.0167101	0.955694	0.0123572	0.000282197	0.000574956	0.00211678	0.00515052	0.00711402	-64.3777	-42.8158	0.00563692
Q2FDV8	V	315	0.0518001	9.01322	H	0.998359	5.59e-05	0.00158528	H	0.000219212	0.997153	0.00139595	4.66e-06	2.41e-05	5.38e-05	0.000599755	0.000549797	-65.3595	-42.9856	0.000921312
Q2FDV8	I	158	0.0520044	10.2449	E	2.26e-05	0.997001	0.00297605	E	4.42e-06	5.93e-06	6.1e-07	0.00019438	0.996807	6.39e-05	6.09e-06	0.00291726	-114.634	123.569	0.000377185
Q2FDV8	I	422	0.0521048	10.2646	C	0.0260485	0.078801	0.89515	C	0.00741795	0.019218	0.0020491	0.0501897	0.0414652	0.339623	0.0653699	0.474667	-103.223	100.096	0.00255044
Q2FDV8	F	195	0.0524895	12.5975	E	7.04e-05	0.998413	0.00151643	E	1.7e-05	3.36e-05	1.87e-06	0.000378889	0.998004	4.55e-05	1.12e-05	0.00150844	-105.501	123.605	0.00165501
Q2FDV8	V	526	0.0527826	9.18418	E	0.000526663	0.98633	0.0131435	E	0.000178627	0.000214973	9.18e-06	0.00140112	0.987377	0.00138926	0.000169036	0.00926058	-120.126	129.52	0.00245965
Q2FDV8	Q	425	0.0527911	11.878	C	0.0173889	0.00936073	0.97325	C	0.00346721	0.00914457	4.11e-05	0.00885209	0.00407036	0.0504238	0.0129301	0.911071	-86.8199	73.5614	0.000408577
Q2FDV8	S	525	0.0543837	8.42947	C	0.00535422	0.481528	0.513118	E	0.00324097	0.00109754	2.67e-05	0.00303136	0.498841	0.0760404	0.0109747	0.406748	-107.013	141.702	0.00197789
Q2FDV8	S	571	0.0553638	8.58139	E	0.00105674	0.707101	0.291842	E	0.00111576	0.000311729	4.68e-05	0.0213763	0.679853	0.0415919	0.00366136	0.252043	-128.278	165.317	0.00478381
Q2FDV8	L	287	0.0558904	11.234	C	0.000194914	0.0437547	0.95605	C	6.25e-05	7e-05	2.16e-06	0.0111203	0.0282351	0.0561363	0.000616238	0.903757	-99.8938	132.837	0.000817699
Q2FDV8	A	92	0.0577567	7.45061	H	0.930019	0.000325714	0.0696554	H	0.0187029	0.913013	0.000219314	0.000159313	0.000210156	0.00182858	0.0131422	0.052724	-65.7688	-36.2119	0.0179768
Q2FDV8	L	298	0.0591096	11.881	H	0.99185	0.000145402	0.0080049	H	0.0014552	0.988173	0.00467307	1.2e-05	6.66e-05	0.000197818	0.0039847	0.0014374	-64.1106	-39.8618	0.000446213
Q2FDV8	I	183	0.0608716	11.9917	H	0.994181	3.5e-05	0.0057837	H	0.00062305	0.994011	0.00111965	6.55e-06	1.3e-05	0.000286932	0.00173998	0.0022003	-63.0331	-41.9724	0.00113505
Q2FDV8	I	689	0.0613066	12.0774	E	0.000391785	0.978135	0.0214732	E	0.000142054	0.000164108	5.37e-06	0.0011689	0.978342	0.000538965	0.000215228	0.0194233	-113.986	125.959	0.020036
Q2FDV8	L	474	0.0618069	12.4232	H	0.989586	3.69e-05	0.010377	H	0.00135022	0.983807	0.00757385	1.03e-05	5.31e-06	0.000263527	0.00650703	0.000482476	-72.2213	-35.5331	0.000614176
Q2FDV8	I	499	0.0618739	12.1892	H	0.708337	0.0546263	0.237037	H	0.0286021	0.649522	0.0458657	0.0197018	0.0155122	0.0421814	0.154064	0.0445509	-93.6544	-5.17972	0.00466189
Q2FDV8	I	560	0.0620357	12.221	E	0.000219635	0.795156	0.204624	E	0.000142322	5.25e-05	1.75e-06	0.0150791	0.759894	0.00323516	0.000369406	0.221226	-115.373	130.125	0.00676663
Q2FDV8	V	125	0.0638622	11.112	E	0.000170629	0.981492	0.0183372	E	5.29e-05	0.000126024	9.56e-06	0.00415408	0.972542	0.00108629	0.000163081	0.0218657	-116.526	131.1	0.000381712
Q2FDV8	F	594	0.0658384	15.8012	C	0.00831296	0.0326229	0.959064	S	0.00109602	0.00370268	0.000328103	0.0212016	0.00735245	0.663505	0.00503236	0.297782	-109.578	131.563	0.00866224
Q2FDV8	F	602	0.0662237	15.8937	C	0.003315	0.0702186	0.926466	C	0.0014609	0.00130516	9.74e-05	0.0216327	0.0466613	0.13012	0.02389	0.774832	-92.1562	131.731	0.00303911
Q2FDV8	Y	489	0.0666343	17.5248	C	0.232575	0.0129461	0.754479	C	0.260477	0.0764222	0.000830638	0.01324	0.0064486	0.118373	0.158053	0.366155	-90.0272	35.1114	0.00323913
Q2FDV8	I	619	0.0680281	13.4015	H	0.996554	0.000235404	0.00321065	H	0.000691487	0.989988	0.00619614	1.6e-05	0.000128385	0.000168753	0.00165173	0.00115994	-66.2595	-45.6631	0.00171239
Q2FDV8	A	383	0.0680584	8.77953	C	0.00157156	0.238376	0.760052	C	0.000317779	0.000704556	1.96e-05	0.0523762	0.133435	0.0124036	0.00150902	0.799234	-91.6415	134.428	0.0285782
Q2FDV8	I	482	0.0684446	13.4836	E	0.000122579	0.996175	0.00370206	E	2.54e-05	5.23e-05	4.11e-06	0.000568814	0.995639	0.000143188	1.84e-05	0.00354919	-114.317	126.356	0.000727027
Q2FDV8	L	623	0.069326	13.9345	H	0.991556	0.000160333	0.00828356	H	0.000995759	0.980089	0.012204	2.45e-05	5.33e-05	0.000371346	0.00455394	0.00170844	-68.0174	-41.6735	0.00157121
Q2FDV8	A	111	0.0693316	8.94378	H	0.997138	6.59e-05	0.00279622	H	0.000519016	0.994802	0.00236848	1.08e-05	2.23e-05	0.000120789	0.00116346	0.000993595	-64.149	-40.5724	0.00066307
Q2FDV8	E	137	0.0695217	15.5033	H	0.999273	1.69e-05	0.000710439	H	0.000492163	0.996585	0.00241699	2.2e-06	5.04e-06	2.32e-05	0.000320248	0.000154722	-63.6087	-40.8583	0.000297858
Q2FDV8	V	130	0.0714676	12.4354	C	0.245026	0.00683789	0.748136	T	0.119794	0.214268	0.0026796	0.00869128	0.00337991	0.146768	0.288072	0.216348	-92.7055	0.282517	0.000521382
Q2FDV8	F	475	0.0716688	17.2005	H	0.891527	0.000444493	0.108028	H	0.00618188	0.91746	0.0075246	0.000160486	4.34e-05	0.00394649	0.0604845	0.00419867	-102.797	-14.6579	0.000773147
Q2FDV8	G	126	0.0727006	7.56087	C	0.000231729	0.172268	0.8275	C	0.000120332	7.39e-05	1.11e-05	0.00644162	0.14017	0.220831	0.0012581	0.631094	177.479	-175.07	0.000471292
Q2FDV8	L	696	0.0733022	14.7337	E	0.00033674	0.968615	0.0310483	E	0.000167979	0.000117531	2.06e-06	0.00285984	0.968784	0.000532594	0.00058252	0.0269534	-95.2165	126.549	0.0229519
Q2FDV8	G	658	0.0737463	7.66962	C	0.0503739	0.106578	0.843048	C	0.0149665	0.021203	0.00323252	0.0884656	0.0418121	0.174427	0.0693277	0.586566	87.98	159.495	0.006814
Q2FDV8	V	461	0.0742537	12.9201	C	0.0248284	0.000770991	0.974401	S	0.010262	0.024536	0.000230904	0.00217914	0.000354779	0.499865	0.159058	0.303514	-92.2244	9.86633	0.000589006
Q2FDV8	L	540	0.0773577	15.5489	H	0.993752	0.00020678	0.00604097	H	0.00338294	0.987635	0.00278441	4.15e-05	0.000116494	0.000554395	0.00221663	0.00326846	-62.5565	-41.8474	0.00173986
Q2FDV8	V	687	0.0774931	13.4838	E	0.00142854	0.792274	0.206298	E	0.000760635	0.000587348	1.56e-05	0.00586261	0.811762	0.0117285	0.0024196	0.166864	-118.956	131.959	0.0355091
Q2FDV8	S	231	0.07798	12.0869	E	0.000148224	0.616897	0.382955	E	4.31e-05	3.1e-05	2.99e-06	0.00355459	0.592874	0.0221937	0.000508127	0.380793	-89.6005	128.257	0.000182499
Q2FDV8	F	175	0.0786122	18.8669	H	0.953065	0.00167422	0.0452606	H	0.0252346	0.920947	0.00427887	0.000758112	0.000824388	0.0059993	0.0158217	0.0261363	-65.1718	-40.3615	0.0109142
Q2FDV8	I	202	0.0798256	15.7257	H	0.574569	0.002265	0.423166	H	0.0935062	0.599697	0.0172684	0.00141035	0.00144239	0.040382	0.106874	0.13942	-85.0372	-28.9434	0.0449408
Q2FDV8	I	303	0.0813487	16.0257	C	0.240037	0.0176249	0.742338	C	0.0749404	0.151565	0.00881966	0.0200606	0.0100126	0.200753	0.114267	0.419582	-87.0208	33.6476	0.00303871
Q2FDV8	G	85	0.0814749	8.47339	C	0.0140871	0.441933	0.543979	C	0.0048557	0.00941904	0.000725225	0.0815861	0.291785	0.0628129	0.0164969	0.532319	-110.536	150.54	0.0533781
Q2FDV8	V	285	0.0821529	14.2946	C	0.000532036	0.0414216	0.958046	C	0.00016496	0.000135632	4.8e-06	0.00802191	0.0227246	0.0527135	0.00143907	0.914796	-109.483	139.755	0.00293694
Q2FDV8	I	665	0.0835852	16.4663	H	0.994946	0.00029457	0.00475979	H	0.00305062	0.922535	0.0686422	6.82e-05	0.000171182	0.000358014	0.00352708	0.00164821	-67.2524	-44.44	0.0022433
Q2FDV8	I	636	0.0857693	16.8965	C	0.000527445	0.0680648	0.931408	C	0.00012914	0.000139115	3.22e-06	0.00227142	0.0440833	0.0175403	0.00139717	0.934436	-97.2325	130.091	0.0150879
Q2FDV8	T	516	0.0863632	14.8545	H	0.822597	0.00561074	0.171792	H	0.0615195	0.760609	0.00534625	0.00196864	0.00344872	0.0212364	0.0468659	0.0990053	-69.0629	-35.2255	0.0260477
Q2FDV8	A	535	0.0869035	11.2105	C	0.292711	0.00484087	0.702448	C	0.101572	0.271114	0.00155291	0.00575849	0.00219618	0.202812	0.0930714	0.321923	-77.386	50.0371	0.00593585
Q2FDV8	I	339	0.0880634	17.3485	H	0.848447	0.000572089	0.150981	H	0.00189555	0.835534	0.000436566	6.34e-05	0.000388993	0.00274227	0.00632595	0.152613	-64.1808	-42.3525	0.125206
Q2FDV8	I	84	0.0885691	17.4481	C	0.394	0.0322609	0.573739	H	0.189497	0.282861	0.00317135	0.00511561	0.0199397	0.102664	0.213294	0.183457	-104.285	-2.2736	0.0260164
Q2FDV8	L	544	0.090013	18.0926	H	0.990817	0.000115115	0.00906742	H	0.00349605	0.985068	0.00434679	3.41e-05	4.25e-05	0.000665145	0.00377384	0.00257379	-61.2389	-39.0755	0.000735648
Q2FDV8	V	606	0.0901283	15.6823	E	0.000126024	0.945334	0.0545401	E	8e-05	3.01e-05	3.94e-06	0.00256716	0.945785	0.0011328	0.000162677	0.0502383	-117.249	124.39	0.00381023
Q2FDV8	G	457	0.0903679	9.39826	C	0.000116157	0.0638715	0.936012	C	7.37e-05	3.01e-05	1.2e-05	0.00631563	0.0451194	0.259437	0.00337339	0.685638	114.318	-174.602	0.00159444
Q2FDV8	L	88	0.0916505	18.4217	C	0.0818027	0.0388796	0.879318	C	0.037242	0.059064	0.000646242	0.0134812	0.0295091	0.0812042	0.235447	0.543407	-86.1662	1.72857	0.0113107
Q2FDV8	L	308	0.0920453	18.5011	C	0.00488098	0.094543	0.900576	C	0.000437464	0.00437701	0.000296247	0.0406274	0.0504523	0.106804	0.0063923	0.790613	-102.671	130.851	0.00232832
Q2FDV8	I	649	0.0925221	18.2268	H	0.968486	0.000860596	0.0306537	H	0.0235426	0.934143	0.00780435	0.000333368	0.000512592	0.00201903	0.0191821	0.0124631	-64.4796	-37.761	0.00494164
Q2FDV8	E	106	0.0926538	20.6618	H	0.999218	6.9e-06	0.000775203	H	0.00114869	0.997826	0.00027444	1.08e-06	3.56e-06	3.48e-05	0.000301482	0.000409676	-67.3759	-41.1305	0.000393311
Q2FDV8	A	142	0.0933389	12.0407	H	0.99857	1.8e-05	0.00141198	H	0.000506306	0.997346	0.00103008	1.64e-06	8.32e-06	3.44e-05	0.000662393	0.00041057	-63.5717	-41.0917	0.000394531
Q2FDV8	F	608	0.0940272	22.5665	C	0.000842967	0.119231	0.879926	C	0.00100914	0.000123562	1.24e-05	0.0136643	0.109113	0.0857677	0.0151425	0.775167	-101.368	93.3815	0.0119879
Q2FDV8	T	335	0.0941043	16.1859	H	0.873264	0.000641716	0.126094	H	0.00488593	0.861266	0.000428808	9.27e-05	0.000482796	0.00309168	0.00936243	0.120389	-66.5181	-41.6089	0.0893822
Q2FDV8	A	435	0.0951201	12.2705	H	0.99898	1.32e-05	0.00100633	H	0.000278373	0.998116	0.000751942	1.29e-06	6.47e-06	3.16e-05	0.000379038	0.000435044	-62.4799	-42.1756	0.00063716
Q2FDV8	R	103	0.098017	26.8567	C	0.0805047	0.00353952	0.915956	C	0.0117681	0.0586605	0.000235693	0.00653299	0.00149255	0.0883525	0.0322333	0.800724	-84.908	57.4925	0.000868144
Q2FDV8	G	652	0.101879	10.5954	C	0.338214	0.0239317	0.637854	T	0.072097	0.220014	0.0119152	0.00930293	0.0135872	0.149587	0.298629	0.224868	-103.868	-11.5138	0.025269
Q2FDV8	R	254	0.101903	27.9213	H	0.521854	0.000723429	0.477423	T	0.115375	0.365672	0.00100382	0.000200268	0.000215528	0.049375	0.442758	0.0254004	-92.52	-21.8776	0.000589676
Q2FDV8	T	396	0.102449	17.6212	H	0.950318	0.000521203	0.0491608	H	0.00359899	0.953603	0.0079381	0.000146294	6.14e-05	0.00266916	0.0295774	0.00240547	-98.7335	-23.846	0.0030758
Q2FDV8	L	599	0.104124	20.929	H	0.955485	0.000802654	0.0437123	G	0.504447	0.406177	0.0189403	0.000799403	0.00035236	0.00438727	0.0558885	0.00900777	-66.3988	-33.8753	0.00254068
Q2FDV8	V	100	0.105438	18.3462	C	0.000656239	0.0255079	0.973836	C	0.000556111	0.000165018	1.32e-05	0.040075	0.0102706	0.125271	0.0149219	0.808727	-104.248	128.38	0.00143927
Q2FDV8	A	494	0.106932	13.7943	H	0.928863	0.00142154	0.0697158	H	0.060141	0.845922	0.00388788	0.000485579	0.00115836	0.0130306	0.0277427	0.0476314	-66.9768	-37.3284	0.00643757
Q2FDV8	P	309	0.10702	17.0162	H	0.944154	0.00221252	0.0536335	H	0.0113162	0.939281	0.0033773	0.000249517	0.00102001	0.00759628	0.0190101	0.01815	-59.4403	-38.3439	0.00275663
Q2FDV8	S	159	0.107156	16.6092	E	2.2e-05	0.997547	0.00243093	E	5.62e-06	6.59e-06	6.05e-07	0.000277722	0.997224	6.52e-05	8.49e-06	0.00241196	-105.007	128.699	0.000315464
Q2FDV8	P	263	0.107211	17.0466	C	0.000127609	0.00253682	0.997336	C	1.91e-05	2e-05	3.71e-07	0.00234141	0.000692698	0.0258533	0.000623989	0.970449	-67.461	147.45	0.00150533
Q2FDV8	A	573	0.107725	13.8965	C	0.047138	0.042688	0.910174	C	0.0418467	0.0221913	0.000592309	0.015143	0.0354543	0.213908	0.220366	0.450498	-88.412	24.1605	0.033013
Q2FDV8	S	389	0.114281	17.7136	H	0.993217	0.000411821	0.0063711	H	0.000706818	0.99231	0.000795229	3.03e-05	0.000224594	0.000206323	0.000794469	0.00493229	-61.8242	-42.1565	0.00578202
Q2FDV8	L	611	0.114745	23.0637	C	0.000484087	0.0793626	0.920153	C	0.000144849	0.000116605	9.49e-06	0.09322	0.0285427	0.0768713	0.00203246	0.799062	-99.4408	144.88	0.0155753
Q2FDV8	L	81	0.116088	23.3337	H	0.75604	0.0011672	0.242793	H	0.200323	0.5217	0.00116796	0.000481675	0.00107778	0.00893653	0.0415462	0.224767	-65.3879	-33.274	0.108862
Q2FDV8	S	415	0.117046	18.1421	H	0.991844	4.46e-05	0.00811173	H	0.00615902	0.985926	0.000883881	2.01e-05	1.74e-05	0.000528702	0.00289421	0.00357039	-60.8039	-41.1217	0.00206009
Q2FDV8	V	269	0.117939	20.5214	H	0.999805	1.78e-05	0.000177643	H	0.000135924	0.997471	0.00224587	1.82e-06	6.56e-06	6.17e-06	5.37e-05	7.92e-05	-63.5199	-43.4688	0.000228658
Q2FDV8	V	698	0.119246	20.7488	E	0.000213971	0.968595	0.0311906	E	0.000109852	7.83e-05	3.5e-06	0.00178528	0.969462	0.000470258	0.000274521	0.0278162	-106.036	125.822	0.0215131
Q2FDV8	H	283	0.122156	27.3629	H	0.518221	0.0011283	0.480651	H	0.0364944	0.486434	0.00908837	0.00117494	0.000218331	0.0611881	0.363129	0.0422729	-107.061	1.33746	0.0025221
Q2FDV8	A	134	0.123062	15.875	H	0.998877	7.1e-05	0.00105183	H	0.00501127	0.992693	0.00100919	8.23e-06	4.24e-05	5.86e-05	0.000633484	0.00054373	-64.376	-38.8038	0.000402767
Q2FDV8	T	169	0.123964	21.3217	C	0.0340412	0.0508512	0.915108	C	0.0156485	0.0153006	0.000204483	0.0277129	0.0303285	0.144488	0.0400773	0.72624	-92.3096	133.072	0.0391992
Q2FDV8	L	342	0.124907	25.1063	H	0.803134	0.000365556	0.1965	H	0.00314358	0.816444	0.000363861	5.78e-05	0.000242874	0.00297932	0.0142399	0.162528	-66.2568	-39.2751	0.168631
Q2FDV8	G	131	0.125684	13.0711	C	0.0481616	0.00475869	0.94708	C	0.0292334	0.0261255	0.00529628	0.00514615	0.00229342	0.238922	0.341175	0.351808	88.0119	12.7053	0.00165365
Q2FDV8	I	203	0.125771	24.7769	C	0.0459535	0.0121745	0.941872	C	0.0074069	0.0531055	0.00326232	0.0151948	0.00607079	0.112879	0.0518537	0.750227	-98.1593	31.2313	0.164066
Q2FDV8	V	148	0.126745	22.0536	C	0.000814613	0.00117563	0.99801	S	0.000175617	0.000280359	1.72e-05	0.00114176	0.000381702	0.519789	0.00191151	0.476303	-107.547	125.513	0.00398587
Q2FDV8	I	245	0.127338	25.0856	C	0.173365	0.117775	0.70886	S	0.0465846	0.133484	0.0169338	0.127575	0.0418016	0.279884	0.0914579	0.262279	-99.4479	50.4218	0.0145094
Q2FDV8	I	365	0.127775	25.1716	H	0.540314	0.000584155	0.459102	H	0.00319297	0.5173	0.000176755	6.51e-05	0.000375582	0.00352751	0.00762436	0.467737	-66.5956	-40.7327	0.447792
Q2FDV8	V	113	0.127944	22.2622	H	0.992624	6.59e-05	0.00731048	H	0.00215016	0.983766	0.00728877	1.57e-05	2.76e-05	0.000323801	0.00478413	0.00164376	-64.4676	-41.5585	0.00145924
Q2FDV8	L	515	0.130177	26.1655	H	0.717883	0.0184735	0.263644	H	0.0721341	0.6586	0.0102598	0.00546525	0.010194	0.0354839	0.0900062	0.117856	-67.9751	-35.9004	0.0486426
Q2FDV8	I	398	0.130216	25.6525	C	0.00088277	0.0211786	0.977939	C	0.000219099	0.000400082	6.46e-05	0.00664919	0.012822	0.257586	0.000961135	0.721298	-108.081	130.698	0.0106642
Q2FDV8	V	258	0.130841	22.7664	E	0.000137536	0.913404	0.0864583	E	0.00010008	2.38e-05	6.28e-06	0.00565736	0.909231	0.00216334	0.000233649	0.0825845	-118.534	123.928	0.00213125
Q2FDV8	T	89	0.131555	22.6274	C	0.326238	0.00676769	0.666995	C	0.0482328	0.315565	0.00132061	0.00806995	0.0032547	0.138005	0.0946255	0.390927	-85.2346	-41.5161	0.0169644
Q2FDV8	V	640	0.132219	23.0062	C	0.001726	0.475863	0.522411	C	0.000787647	0.000737884	4.75e-05	0.030072	0.388976	0.0235662	0.00283054	0.552982	-112.554	133.491	0.0241588
Q2FDV8	H	200	0.133079	29.8097	H	0.923519	0.00043929	0.0760418	G	0.517404	0.407781	0.00194679	0.000328951	0.000244709	0.00228276	0.0399566	0.0300551	-64.9586	-33.0612	0.0160615
Q2FDV8	N	120	0.133207	25.9755	C	0.00334089	0.121614	0.875045	C	0.00267805	0.00104146	4.84e-05	0.0407172	0.0839585	0.196906	0.0372781	0.637372	-100.123	113.818	0.000414028
Q2FDV8	M	638	0.133619	29.9307	E	0.000858655	0.827405	0.171736	E	0.000575329	0.000306562	3.13e-05	0.0227452	0.80454	0.00544382	0.00184621	0.164511	-113.274	132.026	0.0297256
Q2FDV8	I	450	0.135014	26.5977	C	0.000951504	0.131938	0.867111	C	0.000714202	0.000194721	1.69e-05	0.00585165	0.110819	0.298281	0.0122728	0.57185	-96.6103	23.6974	0.000737655
Q2FDV8	G	550	0.135741	14.117	C	0.0260576	0.0629293	0.911013	C	0.00596823	0.0130617	0.00205724	0.00399075	0.0662206	0.214494	0.0694098	0.624798	-112.518	164.903	0.00309541
Q2FDV8	A	480	0.135922	17.5339	H	0.615409	0.0121121	0.372478	G	0.651255	0.0901751	0.000303048	0.000383929	0.00642189	0.0436357	0.142663	0.0651619	-91.7852	-2.40903	0.0034588
Q2FDV8	L	323	0.137246	27.5864	H	0.849236	0.000600041	0.150164	H	0.0148477	0.859957	0.0082149	0.000331486	0.000262788	0.0113449	0.0625319	0.0425094	-69.476	-33.8627	0.0080018
Q2FDV8	A	294	0.137276	17.7086	H	0.999203	2.23e-05	0.000774753	H	0.00028158	0.998802	0.00032372	1.13e-06	1.09e-05	1.69e-05	0.000309527	0.000254335	-63.4698	-40.8451	0.000594685
Q2FDV8	K	155	0.137625	32.4795	C	0.00076067	0.00773008	0.991509	C	0.000382317	0.00026028	1.47e-06	0.000852496	0.00776631	0.238308	0.00374303	0.748686	-91.7403	145.911	0.000968475
Q2FDV8	Y	678	0.139729	36.7486	H	0.968221	0.000596291	0.0311824	H	0.00523353	0.951507	0.01163	0.000237369	0.000258064	0.00191697	0.0193037	0.00991329	-67.411	-37.8587	0.00537338
Q2FDV8	P	449	0.140669	22.3663	C	0.00051275	0.0309178	0.968569	C	0.000342699	9.79e-05	2.5e-06	0.0067125	0.0209788	0.0579424	0.0120228	0.9019	-67.5607	138.861	0.00272003
Q2FDV8	K	222	0.141943	33.4985	H	0.962424	0.000328473	0.0372476	H	0.0239701	0.942252	0.00510822	0.00016708	0.000133926	0.00289122	0.0130979	0.0123793	-59.3455	-44.2262	0.00331531
Q2FDV8	T	501	0.145097	24.9566	C	0.00425984	0.0764707	0.91927	C	0.0015295	0.00166496	0.000174	0.065383	0.0327808	0.202211	0.00848026	0.687777	-94.5891	153.631	0.0361538
Q2FDV8	M	403	0.146921	32.9104	C	0.22897	0.00352402	0.767506	C	0.0715787	0.12609	0.000590696	0.00361309	0.0017102	0.144778	0.0541275	0.597511	-85.1809	95.5652	0.0500396
Q2FDV8	L	368	0.147135	29.5742	H	0.620142	0.0003716	0.379486	H	0.00514232	0.598741	0.000176766	5.62e-05	0.000273508	0.00353623	0.0135491	0.378525	-67.2118	-38.5906	0.332071
Q2FDV8	L	542	0.147594	29.6663	H	0.983299	0.000398708	0.0163026	H	0.0033964	0.97484	0.00890672	4.92e-05	0.000182415	0.00102364	0.0074358	0.00416625	-66.9939	-40.8378	0.00198536
Q2FDV8	T	133	0.149439	25.7035	H	0.996512	0.000108417	0.00337946	H	0.00374612	0.992267	0.00173632	2.96e-05	2.76e-05	0.000290179	0.00102339	0.000880192	-63.8072	-41.0667	0.000432692
Q2FDV8	D	485	0.149492	28.8519	E	0.000138313	0.948641	0.0512209	E	5.78e-05	5.74e-05	4.04e-06	0.00475582	0.919787	0.000481918	0.000225147	0.0746309	-96.3221	125.257	0.000279659
Q2FDV8	I	586	0.151174	29.7812	H	0.838324	0.003265	0.158411	H	0.0117463	0.838603	0.00275283	0.000663568	0.00208366	0.00776171	0.0139183	0.12247	-66.6567	-43.1403	0.0873105
Q2FDV8	D	317	0.153221	29.5717	H	0.999191	6.08e-05	0.000748571	H	0.000258611	0.997548	0.00152922	7.65e-06	2.24e-05	2.64e-05	0.000291631	0.000316197	-62.8775	-42.2325	0.00171705
Q2FDV8	L	97	0.154499	31.0543	C	0.0145821	0.0171733	0.968245	S	0.00416353	0.00522292	0.000396055	0.0325369	0.00434295	0.530117	0.0373096	0.385911	-107.048	120.712	0.0112025
Q2FDV8	D	407	0.15512	29.9381	H	0.940846	0.000215681	0.0589382	H	0.0118672	0.9148	0.000751364	8.02e-05	0.000161366	0.00334737	0.0101148	0.0588774	-66.3401	-39.8331	0.0228571
Q2FDV8	T	237	0.158152	27.2022	C	0.00102262	0.154818	0.844159	C	0.000174573	0.000455185	1.19e-05	0.0161274	0.0948987	0.131385	0.00119159	0.755755	-114.928	165.031	0.000408091
Q2FDV8	I	361	0.160819	31.6814	H	0.502099	0.000589466	0.497311	C	0.00346434	0.48884	0.00022482	7.31e-05	0.000409658	0.00356775	0.00891108	0.494509	-66.4213	-40.8667	0.497908
Q2FDV8	V	400	0.161284	28.0634	H	0.875219	0.00242078	0.12236	G	0.765089	0.131922	0.00108573	0.00145624	0.000881401	0.00698303	0.0500553	0.0425267	-63.4726	-31.1698	0.032782
Q2FDV8	Y	302	0.16182	42.5586	H	0.598201	0.00606634	0.395732	H	0.0843923	0.512474	0.0242738	0.00399376	0.00271701	0.0507989	0.232979	0.0883718	-89.9266	-13.1653	0.00376087
Q2FDV8	V	684	0.162053	28.1972	C	0.0188482	0.0285276	0.952624	C	0.0125986	0.00458476	2.49e-05	0.00689836	0.0210311	0.113179	0.0180099	0.823673	-84.618	127.055	0.043509
Q2FDV8	A	349	0.16412	21.1714	H	0.563701	0.000592236	0.435707	H	0.00654096	0.575169	0.000314741	0.000113774	0.000420202	0.00479802	0.0213243	0.391319	-66.3521	-37.9446	0.331455
Q2FDV8	A	358	0.164763	21.2545	C	0.377511	0.000570519	0.621919	C	0.0041614	0.33123	0.000107169	7.01e-05	0.000373812	0.00392427	0.00776918	0.652364	-63.251	-40.1422	0.542205
Q2FDV8	S	115	0.168229	26.0755	H	0.520028	0.002348	0.477624	H	0.0208745	0.581448	0.00418448	0.00112628	0.000560425	0.0188287	0.328954	0.0440238	-76.4329	-12.7638	0.000914035
Q2FDV8	S	164	0.169045	26.202	H	0.977974	0.00032204	0.0217042	H	0.461793	0.498042	0.00154993	0.000155932	0.000237892	0.00177266	0.0317234	0.00472462	-69.2328	-26.0143	0.00197708
Q2FDV8	G	462	0.171072	17.7914	C	0.044152	0.00177791	0.95407	S	0.0119814	0.0250059	0.00351489	0.00311239	0.000716166	0.404162	0.203586	0.347921	86.0375	10.3814	0.00274462
Q2FDV8	Q	141	0.171149	38.5085	H	0.998501	3.78e-05	0.00146088	H	0.000394372	0.997595	0.000981156	3.66e-06	1.4e-05	4.05e-05	0.000479661	0.000490999	-63.4431	-42.0564	0.000846452
Q2FDV8	T	675	0.174153	29.9544	H	0.994797	0.000137734	0.00506532	H	0.0012944	0.990293	0.00380711	2.88e-05	6.9e-05	0.000290103	0.00173374	0.00248339	-61.3538	-43.1486	0.00202905
Q2FDV8	T	391	0.174705	30.0492	H	0.995806	0.000340478	0.0038535	H	0.000675597	0.993748	0.00155142	2.03e-05	0.000233889	0.000120498	0.000928872	0.0027216	-63.6063	-43.8214	0.00424581
Q2FDV8	G	500	0.175249	18.2259	C	0.011696	0.0351943	0.95311	C	0.00467003	0.00593148	0.00168996	0.0160756	0.0209196	0.117656	0.212942	0.620115	92.4143	145.201	0.013425
Q2FDV8	K	645	0.18744	44.2358	H	0.988103	0.000206837	0.0116899	H	0.00333007	0.983352	0.000759005	4.07e-05	0.000129097	0.000755095	0.00376157	0.00787245	-61.8873	-42.5491	0.00670993
Q2FDV8	Y	653	0.189436	49.8217	C	0.0319968	0.475693	0.49231	C	0.011217	0.0175596	0.00145158	0.294321	0.218444	0.0914761	0.0308594	0.334671	-106.789	136.817	0.0392241
Q2FDV8	L	657	0.18986	38.1619	C	0.270461	0.0118089	0.71773	T	0.227803	0.0654177	0.00152086	0.00601054	0.00466977	0.154101	0.45677	0.0837068	-103.719	4.09838	0.00994753
Q2FDV8	R	437	0.19077	52.271	H	0.992723	0.00028423	0.00699275	H	0.00075917	0.989429	0.0041888	5.56e-05	9.16e-05	0.000227012	0.00352586	0.00172251	-64.4904	-41.4071	0.000754414
Q2FDV8	R	276	0.194368	53.2568	H	0.963878	0.000151813	0.0359705	H	0.00713886	0.962333	0.00624758	0.000103592	4.15e-05	0.0032324	0.012589	0.00831376	-57.4736	-44.4775	0.00123063
Q2FDV8	P	661	0.195492	31.0832	H	0.918195	0.00482129	0.0769837	H	0.0359744	0.891846	0.00387311	0.000811933	0.00210189	0.00407001	0.0457572	0.0155654	-64.0815	-29.2267	0.00160576
Q2FDV8	G	604	0.19559	20.3414	E	0.000566311	0.950336	0.0490979	E	0.00050155	0.000154717	0.000122554	0.00661288	0.934912	0.027771	0.00133783	0.0285875	-174.458	159.336	0.0044726
Q2FDV8	N	536	0.196559	38.3289	C	0.00419175	0.00105631	0.994752	C	0.000224095	0.00395566	4.34e-06	0.000484868	0.000363682	0.0344125	0.00179828	0.958757	-75.6299	127.87	0.00372016
Q2FDV8	A	615	0.19668	25.3717	H	0.993018	0.000150845	0.0068308	H	0.00213904	0.990035	0.000153649	8.69e-06	0.000140127	0.000261365	0.00165889	0.00560339	-65.6429	-41.6673	0.00305426
Q2FDV8	T	464	0.197398	33.9524	H	0.99961	1.19e-05	0.000378143	H	0.00080159	0.998695	0.000197066	2.96e-06	3.35e-06	3.13e-05	9.64e-05	0.000172388	-63.7266	-42.3443	0.000929263
Q2FDV8	I	220	0.202433	39.8793	H	0.940129	0.00194249	0.0579288	H	0.0981724	0.802349	0.0435463	0.000606066	0.00116391	0.00403803	0.0349633	0.015161	-74.8042	-37.2737	0.00897381
Q2FDV8	V	691	0.203396	35.3908	E	0.00122261	0.952151	0.0466269	E	0.000655298	0.000411254	3.11e-05	0.00179368	0.958923	0.00277489	0.00176338	0.0336477	-115.896	129.822	0.0158599
Q2FDV8	L	307	0.204289	41.062	C	0.0286207	0.229654	0.741726	C	0.0108297	0.0158503	0.00550766	0.144316	0.116696	0.237591	0.0675147	0.401695	-112.252	113.061	0.00397342
Q2FDV8	S	189	0.212698	32.9681	C	0.046309	0.00542801	0.948263	C	0.0119372	0.0268381	0.000369779	0.00378893	0.0028008	0.334926	0.0621369	0.557202	-98.1633	123.789	0.0142147
Q2FDV8	I	423	0.216631	42.6762	C	0.00509031	0.245482	0.749427	B	0.0041	0.00391775	0.000450123	0.30436	0.123649	0.0850251	0.199177	0.279321	-96.446	132.798	0.00171845
Q2FDV8	D	197	0.216922	41.8659	C	0.0191668	0.226522	0.754311	C	0.0241706	0.0100122	0.000577446	0.00894583	0.268774	0.0876434	0.1243	0.475576	-67.7076	121.493	0.00749015
Q2FDV8	K	119	0.21772	51.3818	C	0.00361412	0.0646812	0.931705	C	0.00238845	0.00118307	6.04e-05	0.0424382	0.0349468	0.375892	0.0516731	0.491418	-107.558	135.273	0.00136985
Q2FDV8	Y	677	0.221119	58.1543	H	0.988996	0.000220546	0.0107838	H	0.00255294	0.979099	0.00691253	4.73e-05	0.000138705	0.000649589	0.00534821	0.00525203	-63.8598	-42.3842	0.00625077
Q2FDV8	G	574	0.223766	23.2716	C	0.0434434	0.0634737	0.893083	C	0.0339932	0.0135699	0.00123092	0.0248305	0.0429701	0.118632	0.151241	0.613532	82.5746	35.9102	0.100427
Q2FDV8	P	149	0.225083	35.7883	C	0.0188663	0.000605749	0.980528	C	0.00380099	0.00416532	4.27e-06	0.000429935	0.000174968	0.0184933	0.00390513	0.969026	-65.9409	145.204	0.00764348
Q2FDV8	Q	469	0.227015	51.0785	H	0.999786	6.18e-06	0.000207856	H	0.000107587	0.999219	0.000504615	4.68e-07	2.11e-06	5.96e-06	0.0001	6.01e-05	-63.5212	-42.3898	0.000354374
Q2FDV8	S	496	0.231238	35.8419	H	0.982562	0.000971041	0.0164669	H	0.0223902	0.943525	0.0137313	0.000215867	0.000751511	0.00157239	0.00847194	0.00934203	-64.3015	-38.5437	0.00990726
Q2FDV8	I	318	0.234212	46.1398	H	0.998438	7.23e-05	0.00148984	H	0.000362232	0.995745	0.00248621	6.88e-06	3.55e-05	5.2e-05	0.000802352	0.000509488	-63.3371	-42.8125	0.0017415
Q2FDV8	E	533	0.23509	52.4251	H	0.948274	0.000666393	0.0510596	G	0.671962	0.267788	0.00203844	0.000324312	0.000245086	0.00369884	0.0445329	0.00940985	-63.8214	-29.058	0.00582774
Q2FDV8	K	311	0.240639	56.7908	H	0.995222	0.000120475	0.00465808	H	0.00290759	0.991527	0.000796513	1.96e-05	7.13e-05	0.000284884	0.00168884	0.00270382	-65.4072	-40.4848	0.00217336
Q2FDV8	D	161	0.241659	46.6401	E	0.000293552	0.549151	0.450556	C	8.73e-05	0.000103597	5.38e-06	0.0101369	0.443852	0.00582184	0.000773037	0.53922	-91.5888	115.874	0.000487198
Q2FDV8	E	176	0.242282	54.0289	H	0.985906	0.000249726	0.0138445	H	0.00690936	0.9784	0.000646657	6.94e-05	0.000145785	0.00092943	0.00331052	0.00958885	-63.6567	-39.9237	0.0079135
Q2FDV8	D	473	0.24244	46.7909	H	0.999249	4.99e-06	0.00074567	H	0.000337527	0.996573	0.00261894	8.41e-07	1.23e-06	1.36e-05	0.000371874	8.3e-05	-64.9388	-40.1849	0.000427593
Q2FDV8	S	163	0.245494	38.0516	H	0.975064	0.000318453	0.0246174	H	0.32889	0.623753	0.00121482	0.000156727	0.000202041	0.00232559	0.0371436	0.00631508	-62.5342	-31.9434	0.00159921
Q2FDV8	N	244	0.247348	48.2328	H	0.667903	0.00183388	0.330264	H	0.139424	0.477592	0.0274062	0.000800009	0.000755393	0.0365192	0.279976	0.0375271	-96.8716	-13.7928	0.0036271
Q2FDV8	R	306	0.247391	67.7852	C	0.221071	0.0174578	0.761471	T	0.110585	0.116685	0.00578117	0.00725108	0.012553	0.179941	0.328626	0.238577	-92.2147	0.728439	0.00724217
Q2FDV8	V	385	0.248184	43.184	H	0.96251	0.000536763	0.0369537	H	0.0102072	0.964456	0.000653628	0.000111548	0.000253136	0.00316218	0.00923834	0.0119182	-59.5545	-38.3592	0.0140879
Q2FDV8	R	601	0.248344	68.0461	C	0.415053	0.00418496	0.580762	T	0.164796	0.175861	0.00564934	0.00166958	0.00164421	0.0823351	0.502691	0.0653542	-89.2841	-15.7683	0.00250835
Q2FDV8	D	554	0.249417	48.1374	C	0.0021943	0.0367682	0.961038	C	0.0024756	0.000831897	2.57e-05	0.0074906	0.0353928	0.0727277	0.0328397	0.848216	-92.1977	-175.859	0.0355397
Q2FDV8	R	483	0.249494	68.3613	E	0.000110121	0.998066	0.00182337	E	2.04e-05	4.8e-05	1.35e-06	0.000252186	0.997948	3.97e-05	1.54e-05	0.0016748	-102.604	124.587	0.000347032
Q2FDV8	L	372	0.249887	50.2273	H	0.510348	0.000854005	0.488798	C	0.0116563	0.476821	0.000264939	0.000187943	0.000634151	0.005584	0.0229567	0.481895	-68.0537	-35.5212	0.385885
Q2FDV8	G	424	0.250017	26.0017	C	0.00225721	0.0391509	0.958592	T	0.00320496	0.000517955	0.000703344	0.0184219	0.0305405	0.285843	0.330752	0.330017	85.1454	18.1643	0.00327956
Q2FDV8	Q	393	0.251001	56.4752	H	0.99384	0.0003631	0.00579636	H	0.00199771	0.988013	0.00400468	6.53e-05	0.000199996	0.000258587	0.00229385	0.00316709	-61.6371	-41.6708	0.00507512
Q2FDV8	N	572	0.25117	48.9781	C	0.0250459	0.129018	0.845936	C	0.0279876	0.00659748	0.000310437	0.00856488	0.129655	0.322522	0.119166	0.385197	-85.4952	24.354	0.0105149
Q2FDV8	M	587	0.255293	57.1857	H	0.875658	0.0011044	0.123238	H	0.0144518	0.859165	0.00146198	0.000269857	0.000841562	0.00542895	0.0134067	0.104974	-64.3318	-40.321	0.0765372
Q2FDV8	I	408	0.257552	50.7377	H	0.957547	0.000257165	0.0421953	H	0.00621152	0.945293	0.00078359	9.35e-05	0.000164277	0.00223281	0.00602813	0.0391934	-63.9864	-41.3498	0.022557
Q2FDV8	F	575	0.261857	62.8458	C	0.0339762	0.0500542	0.91597	C	0.0258316	0.0148447	0.000602803	0.0356934	0.0306747	0.109978	0.0947587	0.687616	-99.641	102.45	0.147917
Q2FDV8	V	39	0.263081	45.7761	C	0.00138373	0.0243613	0.974255	C	0.000423176	0.000761657	1.31e-05	0.00275993	0.0177524	0.00476695	0.000919151	0.972604	-99.0119	140.579	0.878801
Q2FDV8	K	346	0.263299	62.1386	H	0.648033	0.0012105	0.350756	H	0.00889758	0.641947	0.000777269	0.000297218	0.000815277	0.00782086	0.0258683	0.313577	-65.4548	-39.5287	0.286534
Q2FDV8	A	250	0.265331	34.2277	H	0.932159	0.000220962	0.0676199	H	0.045578	0.882057	0.000367926	6.18e-05	0.000130752	0.00406717	0.0443044	0.0234334	-63.7513	-37.0463	0.0063961
Q2FDV8	K	673	0.270054	63.7328	H	0.989328	0.00019874	0.0104729	H	0.0024097	0.978984	0.00881826	3.95e-05	8.73e-05	0.000783247	0.00500509	0.00387282	-65.4756	-41.1002	0.00310451
Q2FDV8	Q	628	0.273331	61.4995	H	0.985857	0.000119998	0.0140228	H	0.00249885	0.982221	0.0021841	4.73e-05	4.95e-05	0.000866443	0.00469835	0.00743475	-59.8848	-42.9376	0.0068209
Q2FDV8	P	458	0.273569	43.4975	C	0.00206295	0.0013869	0.99655	C	0.00108927	0.00059984	3.69e-06	0.000687717	0.000812855	0.194037	0.0364363	0.766333	-66.8558	169.888	0.001394
Q2FDV8	D	530	0.277292	53.5174	C	0.0164436	0.128559	0.854997	C	0.0187974	0.00953741	0.000337893	0.00822356	0.136877	0.285528	0.145252	0.395446	-93.4604	158.474	0.00139956
Q2FDV8	I	605	0.277614	54.69	E	7.58e-05	0.979469	0.0204552	E	4.95e-05	2.48e-05	4.44e-06	0.00380718	0.978047	0.000857714	0.000151238	0.0170578	-114.87	128.623	0.00198794
Q2FDV8	N	178	0.278244	54.2575	H	0.98737	0.000349953	0.0122798	H	0.00550499	0.981048	0.00148293	7.12e-05	0.00020901	0.000514796	0.00613003	0.00503905	-68.0145	-36.5894	0.00304573
Q2FDV8	V	697	0.279186	48.5783	E	0.000293674	0.968672	0.0310342	E	0.000112008	0.000100811	8.03e-06	0.00130877	0.967791	0.000827498	0.000237308	0.029615	-118.723	129.207	0.0235434
Q2FDV8	I	300	0.280044	55.1686	H	0.942074	0.0020224	0.055904	H	0.0260718	0.893357	0.0318135	0.000648561	0.00079244	0.00409065	0.0336534	0.00957323	-67.8229	-36.4212	0.00199114
Q2FDV8	R	663	0.280081	76.7422	H	0.996672	0.000142995	0.00318465	H	0.00344155	0.989503	0.00378842	4.75e-05	7.17e-05	0.000188646	0.00147603	0.00148281	-62.0928	-42.286	0.00135995
Q2FDV8	D	387	0.280777	54.1899	H	0.97672	0.000838267	0.0224416	H	0.00790567	0.968758	0.000724897	9.56e-05	0.000736714	0.000773641	0.00471043	0.0162948	-67.834	-38.2478	0.0137094
Q2FDV8	G	185	0.28117	29.2416	H	0.98979	4.6e-05	0.0101641	H	0.00262076	0.987326	0.00105084	7.15e-06	2.52e-05	0.000343857	0.0054598	0.00316672	-61.9091	-40.5374	0.00306217
Q2FDV8	H	322	0.283513	63.5069	H	0.932001	0.00013568	0.0678632	H	0.0065934	0.9357	0.00521386	5.64e-05	5.69e-05	0.00234942	0.0385324	0.0114977	-67.385	-35.0284	0.00564313
Q2FDV8	I	472	0.284739	56.0935	H	0.99959	1.16e-05	0.000398808	H	0.000459782	0.996551	0.00266193	2.46e-06	3.85e-06	1.32e-05	0.000200038	0.00010798	-63.0906	-43.9293	0.000580123
Q2FDV8	E	198	0.285866	63.7481	C	0.127091	0.0171182	0.855791	C	0.0932088	0.0606622	0.00146698	0.00375051	0.0197889	0.0653065	0.36344	0.392376	48.1239	18.651	0.0206919
Q2FDV8	W	647	0.286987	81.7913	H	0.980642	0.000292243	0.0190658	H	0.00492127	0.975033	0.00125084	3.56e-05	0.000256137	0.000927495	0.00608251	0.0114936	-64.5033	-41.204	0.00858875
Q2FDV8	R	116	0.287421	78.7535	C	0.0836129	0.00801036	0.908377	T	0.0174992	0.0924228	0.00121235	0.014227	0.00330066	0.258232	0.346101	0.267005	-92.8722	31.8667	0.00111667
Q2FDV8	I	34	0.287673	56.6715	C	0.0045027	0.130737	0.86476	C	0.00118472	0.0033733	9.88e-05	0.00603377	0.101754	0.00240419	0.0044372	0.880714	-113.566	112.617	0.914241
Q2FDV8	M	431	0.288229	64.5632	H	0.99965	1.36e-05	0.000336406	H	0.000115067	0.999106	0.000510501	7.29e-07	4.96e-06	9.85e-06	0.000148609	0.000104504	-64.1019	-41.6597	0.000422728
Q2FDV8	Q	669	0.290127	65.2786	H	0.965594	0.00111862	0.0332872	H	0.00718164	0.525688	0.438811	0.000240973	0.000265895	0.00179695	0.0230789	0.00293659	-79.3104	-35.3102	0.00438044
Q2FDV8	E	280	0.293499	65.4503	H	0.993186	0.000242641	0.00657089	H	0.00527994	0.963099	0.0248456	0.00014092	0.000106668	0.000381996	0.0037138	0.00243185	-62.5586	-42.4084	0.00401303
Q2FDV8	G	216	0.29388	30.5635	C	0.200657	0.0154081	0.783935	C	0.03808	0.204931	0.00384351	0.0109162	0.00907331	0.0845912	0.104412	0.544153	-64.8087	-56.7823	0.0433601
Q2FDV8	F	593	0.294713	70.7311	H	0.726935	0.00139228	0.271673	H	0.171914	0.536192	0.00431039	0.000544635	0.000502515	0.0336803	0.217521	0.0353357	-95.5283	-26.5776	0.0205532
Q2FDV8	F	443	0.295533	70.928	C	0.0539342	0.00146712	0.944599	C	0.023799	0.0309099	0.000654672	0.00236249	0.000694412	0.253911	0.146345	0.541324	-83.3747	22.6768	0.0206713
Q2FDV8	T	252	0.296544	51.0057	H	0.942879	0.000329941	0.0567908	H	0.0965485	0.837993	0.00241926	0.000193444	0.000149966	0.00314881	0.0485474	0.0109995	-66.1509	-32.9842	0.00286378
Q2FDV8	D	248	0.296645	57.2525	C	0.011422	0.000972776	0.987605	C	0.00277942	0.00826382	1.45e-05	0.00103198	0.000445319	0.179042	0.014592	0.793831	-86.0998	122.974	0.00844112
Q2FDV8	K	468	0.298979	70.5591	H	0.999394	2.01e-05	0.000586185	H	0.000203051	0.998495	0.000868031	2.56e-06	6.67e-06	2.09e-05	0.000181118	0.000222811	-63.2059	-43.1319	0.00111826
Q2FDV8	R	438	0.299678	82.1118	H	0.985154	7.25e-05	0.0147736	H	0.00194805	0.983921	0.00304402	2.55e-05	3.01e-05	0.000585339	0.00657374	0.00387279	-62.2835	-41.7084	0.000927061
Q2FDV8	A	321	0.300128	38.7165	H	0.962442	0.000212434	0.0373459	H	0.00403714	0.96717	0.00218519	5.45e-05	9.93e-05	0.00109813	0.0151225	0.010233	-63.0548	-38.3395	0.00540091
Q2FDV8	D	314	0.302058	58.2971	H	0.999327	4.16e-05	0.000631324	H	0.000241841	0.997725	0.00146602	3.62e-06	2.02e-05	2.29e-05	0.000250808	0.000269811	-62.9326	-41.8042	0.000976409
Q2FDV8	L	246	0.303345	60.9724	C	0.00966596	0.0172699	0.973064	C	0.00462213	0.00548538	6.46e-05	0.0156146	0.0105201	0.165284	0.027141	0.771268	-81.2034	135.719	0.00837767
Q2FDV8	Y	524	0.30386	79.9151	C	0.00459973	0.0911952	0.904205	S	0.00419621	0.0011075	4.51e-05	0.00798442	0.0682628	0.474698	0.115728	0.327979	-110.673	121.394	0.00182001
Q2FDV8	T	630	0.305608	52.5646	H	0.964129	0.000207649	0.0356634	H	0.00531486	0.960729	0.00376079	4.54e-05	0.000117632	0.00163278	0.0161553	0.0122447	-66.8311	-39.7107	0.0107777
Q2FDV8	I	101	0.306228	60.3269	C	0.00122473	0.0358423	0.962933	C	0.00226755	0.000780948	6.1e-05	0.14275	0.0203316	0.163122	0.232565	0.438122	-89.8656	135.872	0.00103303
Q2FDV8	R	448	0.30656	83.9974	C	0.00214674	0.0143172	0.983536	C	0.000990582	0.000428495	1.48e-05	0.00740805	0.00638617	0.369507	0.0121932	0.603072	-92.1215	128.424	0.00631651
Q2FDV8	E	240	0.30927	68.9672	H	0.979336	0.00010213	0.0205618	H	0.137621	0.83195	0.00161964	5.5e-05	0.000101484	0.00159289	0.0202248	0.00683531	-67.3252	-34.781	0.00348879
Q2FDV8	T	384	0.309387	53.2146	C	0.00302002	0.0649254	0.932055	C	0.00031099	0.00201439	3.8e-05	0.0203839	0.0334592	0.0836976	0.00168614	0.85841	-112.416	171.11	0.0179724
Q2FDV8	L	44	0.309776	62.2651	C	0.150145	0.000589015	0.849266	C	0.00264903	0.131869	0.000105614	7.01e-05	0.000379232	0.00250886	0.00601017	0.856408	-67.0893	-38.2827	0.842919
Q2FDV8	A	174	0.311736	40.214	H	0.734039	0.00461372	0.261348	H	0.048854	0.71111	0.00210972	0.00189182	0.00278992	0.0309105	0.0613046	0.141029	-69.1993	-35.261	0.0138219
Q2FDV8	R	440	0.312732	85.6885	H	0.871699	0.000423743	0.127877	H	0.0153363	0.882872	0.00424908	0.000369104	0.000101241	0.00529793	0.0752904	0.016484	-69.3141	-30.3808	0.00300571
Q2FDV8	T	553	0.315162	54.2079	E	0.0010159	0.836814	0.16217	E	0.000698914	0.00034259	6.9e-05	0.137726	0.641219	0.0108465	0.00343869	0.205659	-103.183	144.239	0.0171034
Q2FDV8	L	395	0.315289	63.373	H	0.980764	0.000269169	0.0189667	H	0.00345102	0.972576	0.0093574	5.47e-05	0.000101889	0.000797925	0.0105377	0.00312378	-68.7269	-38.3296	0.00608325
Q2FDV8	Y	80	0.320546	84.3037	H	0.570589	0.00299892	0.426412	H	0.086895	0.509708	0.0017133	0.001107	0.00209586	0.0161442	0.0621625	0.320175	-65.8653	-33.7288	0.141196
Q2FDV8	D	654	0.322459	62.2346	C	0.00845267	0.336762	0.654785	C	0.00406202	0.00343606	0.000194316	0.0656201	0.22086	0.0543588	0.00943665	0.642032	-116.397	132.827	0.0297841
Q2FDV8	E	166	0.323653	72.1747	H	0.685562	0.0382684	0.276169	H	0.0977336	0.588506	0.00870885	0.0285864	0.019007	0.024204	0.111116	0.122138	-74.6693	-17.2953	0.00628603
Q2FDV8	V	144	0.32641	56.7953	H	0.987517	0.000141671	0.0123409	H	0.00088821	0.988373	0.00385563	3.5e-05	1.91e-05	0.000203215	0.00582554	0.000799944	-67.7601	-36.8643	0.00126692
Q2FDV8	D	310	0.326997	63.1104	H	0.975977	0.000415624	0.0236072	H	0.0138515	0.961981	0.00176719	9.7e-05	0.000210928	0.00268579	0.0108831	0.00852324	-64.26	-38.4038	0.0053281
Q2FDV8	A	265	0.327275	42.2185	H	0.995592	1.49e-05	0.00439277	H	0.00135681	0.995743	7.17e-05	6.29e-06	3.6e-06	0.000437129	0.00142935	0.000951652	-55.4744	-40.8897	0.00125144
Q2FDV8	G	102	0.327832	34.0945	C	0.0039839	0.0111609	0.984855	T	0.00558229	0.000776331	0.000675692	0.00682328	0.00676344	0.357035	0.385823	0.236522	88.1778	8.38208	0.00292755
Q2FDV8	R	671	0.329121	90.1793	H	0.9747	0.000338143	0.0249621	H	0.00422618	0.956304	0.0197754	0.000130604	0.000141167	0.00168951	0.0103452	0.00738789	-60.3283	-42.0103	0.00281674
Q2FDV8	Q	238	0.331399	74.5647	H	0.941603	0.000306168	0.0580907	H	0.0902976	0.833568	0.000857746	9.54e-05	0.000196669	0.0249034	0.0382417	0.01184	-56.7868	-39.1013	0.00125809
Q2FDV8	K	421	0.331435	78.2187	H	0.646116	0.00230279	0.351581	H	0.127158	0.453228	0.0116254	0.000775558	0.00104232	0.0515564	0.313571	0.0410428	-100.932	-13.7665	0.00245839
Q2FDV8	A	151	0.333062	42.965	H	0.900354	0.000195542	0.0994508	G	0.810899	0.115701	7.54e-05	4.6e-05	4.76e-05	0.00164265	0.0663061	0.00528144	-69.0127	-24.4654	0.00407846
Q2FDV8	R	410	0.334757	91.7235	H	0.941031	0.000334538	0.0586349	H	0.0110595	0.942033	0.00101001	8.8e-05	0.000192924	0.00186558	0.017393	0.0263585	-66.2376	-39.211	0.014898
Q2FDV8	H	282	0.334989	75.0376	H	0.970917	0.000204045	0.0288789	H	0.0153741	0.910476	0.044424	0.000115809	5.89e-05	0.00144383	0.0253269	0.00278084	-74.5733	-33.8867	0.00388581
Q2FDV8	D	690	0.336901	65.022	E	0.000305679	0.959514	0.0401801	E	0.000119453	8.52e-05	8.39e-06	0.000955388	0.961964	0.00145642	0.000288725	0.0351228	-113.048	134.921	0.0159632
Q2FDV8	R	86	0.337949	92.598	E	0.00457487	0.525591	0.469834	C	0.00169183	0.00328862	0.000255493	0.0850084	0.401909	0.0600732	0.00483342	0.44294	-119.221	142.643	0.0312368
Q2FDV8	N	564	0.337972	65.9045	C	0.0607411	0.0171775	0.922081	T	0.0658458	0.00246073	0.000172339	0.000685629	0.00478412	0.108068	0.795386	0.0225973	-77.0696	20.0057	0.00220688
Q2FDV8	Q	617	0.34061	76.6373	H	0.998183	0.000136656	0.00168024	H	0.000568351	0.996128	0.00154785	1.3e-05	7.54e-05	8.41e-05	0.000472779	0.00111001	-62.1232	-42.3265	0.00216063
Q2FDV8	A	441	0.342574	44.1921	C	0.316974	0.00043792	0.682588	T	0.0323666	0.238231	0.000858991	0.000379736	6.96e-05	0.0256588	0.682557	0.0198788	-77.227	-4.70758	0.00337889
Q2FDV8	E	667	0.344739	76.8769	H	0.994148	0.000310895	0.00554065	H	0.00488937	0.744842	0.243995	0.000144747	0.000139437	0.000407118	0.00394634	0.00163536	-63.4831	-41.3756	0.00374633
Q2FDV8	A	503	0.345756	44.6025	C	0.0499383	0.0104851	0.939577	T	0.0451332	0.012159	0.000203574	0.010272	0.00328794	0.0888234	0.673397	0.166724	-61.1283	141.035	0.0718402
Q2FDV8	A	167	0.345772	44.6046	C	0.209828	0.0119715	0.7782	T	0.081753	0.0996062	0.000518485	0.00519347	0.00333661	0.041905	0.718601	0.049086	-70.9729	38.9048	0.010729
Q2FDV8	K	278	0.346194	81.7018	H	0.993711	7.65e-05	0.00621206	H	0.00521196	0.985157	0.00426626	1.57e-05	3.86e-05	0.000314296	0.00316302	0.00183343	-66.5756	-41.1082	0.00174486
Q2FDV8	E	531	0.348341	77.68	C	0.0827001	0.0160495	0.90125	T	0.0799708	0.039776	0.00166118	0.00399308	0.0147286	0.210578	0.397007	0.252286	50.7359	20.1327	0.00455863
Q2FDV8	R	417	0.350237	95.9648	H	0.970749	0.000342013	0.0289086	H	0.0102284	0.960335	0.00454577	7.66e-05	0.000189026	0.0014913	0.0145359	0.00859778	-67.0412	-39.6559	0.00454215
Q2FDV8	S	487	0.352794	54.6831	H	0.735521	0.0013728	0.263106	G	0.744149	0.0716143	0.000364153	0.00025507	0.000236542	0.008941	0.160959	0.0134811	-64.2906	-25.1098	0.0009193
Q2FDV8	P	223	0.354653	56.3898	H	0.983154	0.000320628	0.0165257	H	0.0308827	0.949859	0.0022824	4.51e-05	0.000178364	0.00076279	0.0108239	0.0051653	-61.8448	-35.7954	0.00395601
Q2FDV8	R	242	0.354796	97.214	H	0.909253	0.00127945	0.089467	H	0.14407	0.726293	0.0302045	0.00101598	0.000630585	0.00768803	0.0726187	0.0174791	-64.7659	-33.8577	0.0042983
Q2FDV8	Q	201	0.355152	79.9091	H	0.863566	0.00059899	0.135835	H	0.301097	0.570063	0.00661339	0.000414862	0.000460829	0.00498514	0.0696563	0.0467103	-73.4212	-30.4802	0.031428
Q2FDV8	E	589	0.355203	79.2104	H	0.87144	0.00180411	0.126756	H	0.0257426	0.860824	0.00222399	0.000369971	0.00138732	0.00365495	0.025247	0.0805499	-66.8636	-39.3191	0.0573193
Q2FDV8	P	288	0.356909	56.7485	C	0.000919617	0.00321892	0.995862	C	5.53e-05	0.00033299	5.41e-07	0.000818646	0.00130863	0.00683977	0.000705785	0.989938	-61.8309	155.547	0.00208223
Q2FDV8	S	641	0.357921	55.4778	C	0.00628178	0.0206752	0.973043	C	0.00074719	0.00316096	1.33e-05	0.00244271	0.0141978	0.0721122	0.00313461	0.904191	-98.0014	174.333	0.0101082
Q2FDV8	Y	505	0.358247	94.219	C	0.168588	0.0596055	0.771806	C	0.108845	0.0641932	0.00153313	0.0458743	0.0311742	0.114732	0.165001	0.468648	-83.2017	48.1644	0.154631
Q2FDV8	T	541	0.361785	62.2269	H	0.993624	0.000212992	0.00616257	H	0.00325078	0.983728	0.00739557	2.83e-05	0.000110679	0.000412032	0.00298411	0.00209016	-64.4974	-39.8945	0.00218441
Q2FDV8	D	688	0.36444	70.3368	E	0.00038351	0.967708	0.0319085	E	0.000147528	0.000139291	8.01e-06	0.00209665	0.965825	0.0013484	0.000239136	0.0301965	-111.969	131.587	0.0209083
Q2FDV8	G	129	0.365581	38.0204	C	0.207842	0.0025904	0.789568	T	0.129968	0.0225597	0.00226991	0.000949809	0.000561756	0.0239316	0.792869	0.0268895	77.4553	0.759741	0.00344001
Q2FDV8	P	523	0.365845	58.1693	C	0.010668	0.00824035	0.981092	S	0.00704023	0.00197483	0.000144107	0.000916225	0.00525982	0.442456	0.335806	0.206403	-73.1731	-6.83814	0.00367264
Q2FDV8	V	350	0.36683	63.8284	H	0.524188	0.000885272	0.474927	H	0.00688314	0.501884	0.000440255	0.000231091	0.000523126	0.00535493	0.019892	0.464791	-67.8757	-39.3778	0.438312
Q2FDV8	H	681	0.37263	83.4692	C	0.0406098	0.00328349	0.956107	C	0.00626174	0.0409028	0.00136479	0.00233447	0.00197116	0.22072	0.110306	0.616139	-122.736	63.7714	0.0341619
Q2FDV8	K	497	0.372664	87.9486	H	0.97574	0.00147413	0.0227859	H	0.0198896	0.924778	0.0284967	0.000295357	0.0010042	0.00201879	0.015491	0.0080263	-69.6681	-37.2957	0.00838884
Q2FDV8	Q	362	0.376411	84.6924	H	0.56917	0.000807373	0.430022	H	0.00432237	0.520276	0.000217997	0.000136053	0.00048028	0.00308135	0.00808067	0.463405	-63.7629	-41.4526	0.476476
Q2FDV8	N	87	0.378072	73.7241	E	0.00525875	0.52385	0.470891	C	0.0016967	0.00273839	0.00014545	0.0533557	0.406455	0.0136509	0.00675406	0.515204	-90.7418	101.3	0.0195964
Q2FDV8	A	128	0.37872	48.8549	C	0.12375	0.0013013	0.874949	T	0.131384	0.0181369	9.39e-05	0.000901372	0.000263239	0.0401912	0.770767	0.0382623	-55.5742	148.691	0.000892015
Q2FDV8	E	156	0.380964	84.9549	E	0.000189513	0.900535	0.0992754	E	4.46e-05	5e-05	4.08e-06	0.0141778	0.860259	0.00296996	0.000185866	0.122309	-98.3038	131.321	0.000844904
Q2FDV8	E	465	0.383151	85.4426	H	0.999763	1.19e-05	0.000225455	H	0.000383617	0.99921	0.00021126	9.46e-07	5.29e-06	8.54e-06	7.5e-05	0.000104901	-63.8827	-41.2685	0.000857998
Q2FDV8	E	597	0.384063	85.6461	H	0.911841	0.00188635	0.0862723	G	0.461981	0.415879	0.00195283	0.000617266	0.000880215	0.00390546	0.0985067	0.0162773	-62.0687	-31.4058	0.0051455
Q2FDV8	R	434	0.38439	105.323	H	0.998289	2.87e-05	0.00168185	H	0.000203781	0.997731	0.000890087	2.59e-06	1.14e-05	5.71e-05	0.000564845	0.000539453	-63.5581	-41.1664	0.000637196
Q2FDV8	L	679	0.386612	77.709	H	0.919912	0.000531997	0.079556	H	0.00859224	0.922447	0.0039003	0.000218232	0.000202871	0.00334698	0.0443386	0.0169539	-68.2301	-33.4634	0.00775053
Q2FDV8	Y	32	0.388897	102.28	C	0.00337801	0.0739218	0.9227	C	0.00104999	0.00268075	5.77e-05	0.00311696	0.0605543	0.00333137	0.00245785	0.926751	-109.779	139.964	0.905467
Q2FDV8	A	381	0.38963	50.2623	C	0.0260749	0.0824018	0.891523	C	0.00956742	0.010071	0.000159073	0.0104926	0.0627677	0.0449955	0.0149086	0.847038	-83.6365	133.992	0.208106
Q2FDV8	D	267	0.39006	75.2815	H	0.999085	2.05e-05	0.000894227	H	0.00117551	0.997824	0.000145383	2.12e-06	1.35e-05	2.9e-05	0.000399387	0.000410834	-67.2426	-39.6939	0.000767633
Q2FDV8	S	327	0.390602	60.5433	C	0.0892377	0.00663016	0.904132	C	0.0206351	0.059587	0.000811357	0.00401657	0.00309901	0.262564	0.043591	0.605696	-91.8424	130.171	0.0942315
Q2FDV8	R	117	0.393205	107.738	C	0.0103798	0.00580281	0.983817	T	0.00585054	0.00508968	0.000109877	0.00675681	0.00330359	0.311377	0.336825	0.330687	-76.8491	43.904	0.00128461
Q2FDV8	N	522	0.394139	76.8572	C	0.00545351	0.00725287	0.987294	C	0.00150837	0.00361792	0.000275399	0.00445595	0.0054817	0.35679	0.0491489	0.578722	-136.38	67.9758	0.00625239
Q2FDV8	R	338	0.394572	108.113	H	0.816486	0.00113215	0.182381	H	0.00504828	0.817324	0.000748428	0.000201	0.000777982	0.0039203	0.0173495	0.15463	-67.2441	-40.3324	0.184335
Q2FDV8	K	518	0.394719	93.1537	H	0.959455	0.00146752	0.0390777	H	0.0294918	0.927157	0.00278015	0.000271524	0.00113323	0.00238792	0.013943	0.0228354	-65.2784	-38.3406	0.0168753
Q2FDV8	E	229	0.395568	88.2117	C	0.0086956	0.00378769	0.987517	S	0.00659664	0.00306131	8.46e-05	0.00127929	0.00318874	0.517686	0.0851305	0.382973	-77.7465	-17.3232	0.00410629
Q2FDV8	P	399	0.39583	62.937	C	0.00876613	0.0327535	0.95848	C	0.00190005	0.00201156	4.36e-05	0.0218851	0.0105875	0.0095896	0.00368559	0.950297	-68.3743	139.918	0.0300215
Q2FDV8	D	676	0.398651	76.9397	H	0.993295	0.00012694	0.00657771	H	0.00207873	0.986878	0.00372217	2.21e-05	9.43e-05	0.000430829	0.00263666	0.00413765	-62.8707	-41.7185	0.00428363
Q2FDV8	E	109	0.402769	89.8174	H	0.998381	3.25e-05	0.00158634	H	0.00025622	0.997529	0.00103919	3.35e-06	1.32e-05	4.88e-05	0.000685361	0.00042447	-65.1026	-41.3507	0.000983195
Q2FDV8	G	274	0.405199	42.1407	H	0.734672	0.000961328	0.264367	H	0.0413733	0.557444	0.0734992	0.00022553	0.000263282	0.0076955	0.309896	0.00960317	-67.4708	-26.0281	0.00162366
Q2FDV8	R	595	0.408326	111.881	C	0.00395397	0.00330317	0.992743	C	0.000476048	0.00167551	3.08e-06	0.00240738	0.00129191	0.00737865	0.00196952	0.984798	-62.918	148.08	0.0072148
Q2FDV8	L	47	0.410408	82.492	C	0.0944544	0.000956451	0.904589	C	0.00352671	0.0862375	0.000151953	0.000161357	0.000586709	0.00387446	0.00943798	0.896023	-72.1655	-32.6817	0.898507
Q2FDV8	Y	355	0.413189	108.669	C	0.306784	0.00128985	0.691926	C	0.0115899	0.261718	0.000215045	0.000389033	0.000760076	0.00670607	0.0169297	0.701692	-69.2861	-36.6308	0.67327
Q2FDV8	N	439	0.414034	80.7365	H	0.971718	9.12e-05	0.0281903	H	0.0047996	0.968119	0.00628206	4.5e-05	2.81e-05	0.000967856	0.0147037	0.00505514	-65.8232	-36.0392	0.00203297
Q2FDV8	S	226	0.415176	64.3522	H	0.836175	0.000493295	0.163331	H	0.0369287	0.801293	0.00093953	0.000168849	0.00013753	0.00268393	0.146504	0.0113443	-63.0769	-27.3669	0.00244561
Q2FDV8	N	621	0.416503	81.218	H	0.998232	4.61e-05	0.00172154	H	0.000665036	0.994693	0.00315074	6.69e-06	1.81e-05	7.37e-05	0.000746162	0.000646834	-61.0064	-42.3116	0.00188804
Q2FDV8	L	622	0.416718	83.7602	H	0.99594	9.69e-05	0.00396298	H	0.000707729	0.99067	0.00567537	8.13e-06	4.3e-05	0.000160568	0.00176744	0.000967191	-64.6706	-41.8559	0.00161607
Q2FDV8	V	506	0.417346	72.6181	C	0.0733862	0.114631	0.811983	C	0.0527479	0.0361148	0.00165923	0.105445	0.0557269	0.111839	0.256635	0.379832	-88.8256	121.392	0.274625
Q2FDV8	E	91	0.418115	93.2396	H	0.95461	0.000306648	0.0450837	H	0.0248421	0.929709	0.000391743	9.05e-05	0.000274938	0.00145597	0.0117213	0.0315145	-66.1023	-37.2945	0.0218609
Q2FDV8	E	488	0.418433	93.3107	H	0.636633	0.00356656	0.359801	G	0.603041	0.0985397	0.00111585	0.00082327	0.00107703	0.0249562	0.244085	0.0263623	-77.9171	-12.6009	0.00148167
Q2FDV8	S	324	0.419362	65.0012	H	0.626672	0.00236224	0.370965	H	0.0470349	0.612106	0.00708806	0.00173503	0.00113578	0.0258848	0.171391	0.133624	-71.1611	-22.7796	0.0217622
Q2FDV8	P	596	0.420752	66.8996	H	0.867003	0.000956001	0.132041	H	0.36254	0.412329	0.00175252	0.000540386	0.000391432	0.0103796	0.18341	0.0286573	-55.8804	-35.4564	0.00881651
Q2FDV8	E	343	0.4246	94.6858	H	0.794223	0.00123561	0.204541	H	0.00537413	0.789066	0.000772152	0.000307893	0.000721588	0.00419383	0.0168334	0.182731	-64.5194	-40.6131	0.223773
Q2FDV8	N	561	0.425299	82.9332	E	0.000509083	0.806549	0.192942	E	0.000337298	0.000127221	6.73e-06	0.031494	0.72274	0.0020189	0.000740511	0.242535	-97.3028	115.312	0.00585739
Q2FDV8	Q	369	0.425585	95.7565	H	0.65309	0.000667228	0.346242	H	0.00545444	0.577198	0.000182252	0.000143828	0.000401503	0.00281267	0.0101814	0.403626	-64.2654	-41.2871	0.391841
Q2FDV8	N	551	0.426103	83.0901	E	0.00169218	0.919936	0.0783717	E	0.000758357	0.000752338	0.000156701	0.0785653	0.83036	0.00690524	0.0017602	0.0807416	-116.476	132.257	0.00695199
Q2FDV8	T	514	0.426914	73.4293	C	0.350386	0.0396662	0.609948	C	0.0435597	0.305338	0.0046178	0.021	0.0210332	0.0945458	0.0609394	0.448966	-84.3991	-62.8437	0.0577562
Q2FDV8	G	700	0.427969	44.5088	C	0.00212419	0.346167	0.651709	C	0.00121939	0.000608332	4.37e-05	0.00484947	0.32923	0.0107551	0.0126064	0.640688	-91.4585	130.835	0.164845
Q2FDV8	R	660	0.428621	117.442	H	0.823269	0.00461839	0.172112	H	0.0431921	0.822851	0.004261	0.00121848	0.00223906	0.021129	0.0593712	0.0457375	-62.6999	-42.879	0.00443873
Q2FDV8	D	98	0.429666	82.9256	C	0.000557503	0.00546712	0.993975	C	0.000341037	0.000138604	6.47e-06	0.00602365	0.00242506	0.19262	0.00744951	0.790995	-91.3344	132.427	0.00663237
Q2FDV8	V	330	0.43241	75.2394	C	0.178481	0.0155285	0.805991	C	0.0485701	0.128529	0.00091326	0.00862982	0.00864824	0.156732	0.0865308	0.561447	-89.3735	62.2268	0.143736
Q2FDV8	E	112	0.432753	96.5039	H	0.995185	9e-05	0.00472456	H	0.000825257	0.991505	0.00391447	1.54e-05	3.81e-05	0.000169437	0.00228282	0.00124991	-64.7242	-40.6147	0.00162119
Q2FDV8	R	419	0.433365	118.742	H	0.933648	0.00070535	0.0656462	H	0.102381	0.799602	0.00514328	0.000361657	0.000382391	0.00360906	0.0731211	0.0154002	-61.0662	-34.5777	0.00508392
Q2FDV8	A	60	0.434948	56.1083	C	0.0719677	0.000323397	0.927709	C	0.0016016	0.0637395	5.75e-05	4.3e-05	0.000182074	0.00160311	0.00429842	0.928475	-67.5834	-36.1957	0.919673
Q2FDV8	K	563	0.436521	103.019	C	0.0409514	0.0121392	0.946909	T	0.0337659	0.00227328	7.46e-05	0.00112116	0.0016539	0.0524787	0.896097	0.0125357	-68.0656	-15.3478	0.0028947
Q2FDV8	K	534	0.438721	103.538	H	0.905281	0.00122585	0.0934934	G	0.496581	0.378536	0.00273943	0.000576711	0.000488906	0.007379	0.0998577	0.0138414	-78.7461	-15.0521	0.00935598
Q2FDV8	Q	108	0.43912	98.802	H	0.998825	3.25e-05	0.00114233	H	0.000316481	0.998021	0.000756667	3.74e-06	1.3e-05	3.58e-05	0.000362026	0.000491715	-64.5814	-41.6401	0.000737928
Q2FDV8	Y	171	0.441287	116.058	C	0.0336531	0.0923073	0.87404	C	0.0169513	0.0155951	0.000369902	0.0446635	0.0513819	0.306025	0.0807	0.484314	-109.679	120.204	0.059535
Q2FDV8	K	357	0.441428	104.177	C	0.382924	0.000661828	0.616414	C	0.00832008	0.355485	0.000168753	0.000119473	0.000481623	0.00482469	0.0175609	0.61304	-68.9425	-38.4002	0.588163
Q2FDV8	G	228	0.442187	45.9874	C	0.00770575	0.000144964	0.992149	T	0.00248858	0.00358663	0.000245166	7.34e-05	9e-05	0.0645334	0.877232	0.0517508	78.4339	10.1826	0.00285278
Q2FDV8	K	412	0.443505	104.667	H	0.820481	0.000655595	0.178864	H	0.0306626	0.827111	0.00262875	0.000362336	0.000260753	0.00974519	0.0867931	0.0424359	-65.6474	-33.9711	0.00722452
Q2FDV8	Q	545	0.443718	99.8366	H	0.994853	7.67e-05	0.00506998	H	0.00288329	0.989283	0.00310264	1.02e-05	2.91e-05	0.000242378	0.0035356	0.000913817	-63.0013	-38.9252	0.000660634
Q2FDV8	L	609	0.444655	89.3757	C	0.000852698	0.0815566	0.917591	C	0.000548846	0.000143103	2.42e-05	0.0189352	0.0573684	0.320232	0.00816821	0.59458	-100.834	153.723	0.0097844
Q2FDV8	D	345	0.444672	85.8217	H	0.650757	0.00101797	0.348225	H	0.00843628	0.629238	0.000752163	0.000239098	0.000759424	0.00609737	0.0225936	0.331884	-67.9358	-38.1605	0.303895
Q2FDV8	I	13	0.445345	87.7331	C	0.075326	0.000659209	0.924015	C	0.00224104	0.0678807	9.51e-05	7.27e-05	0.000421516	0.0024138	0.00554905	0.921326	-69.7452	-37.5883	0.916938
Q2FDV8	D	491	0.44586	86.051	C	0.00557527	0.0048367	0.989588	C	0.00116734	0.00368617	6.94e-05	0.0037184	0.00200345	0.329419	0.0105837	0.649352	-107.417	134.275	0.00895154
[truncated: 57,196 more rows]
